# Supplementary material for: Transcriptomics profiling of Indian mustard (Brassica juncea) under arsenate stress identifies key candidate genes and regulatory pathways
Source: Front Plant Sci. 2015 Aug 19;6:646. doi: 10.3389/fpls.2015.00646 (PMC4541038; doi:10.3389/fpls.2015.00646)
Supplement: Supplementary Data Sheet S1 — List of Arabidopsis gene IDs for Brassica custom IDs. [file Data_Sheet_1.XLS]

## Sheet: Homologs
Probe ID	Arabidopsis gene ID	Root			Shoot
		4 h AsV Stress	24 h AsV Stress	96 h AsV Stress	24 h AsV Stress	96 h AsV Stress
CUST_1_PI425438606	AT5G24155	0.01	0	0	0.025	-0.025
CUST_10_PI425438606	AT1G70770	0.035	0.085	0.089999	-0.004999	0.025001
CUST_100_PI425438606	AT1G24350	0.449999	0.605	0.49	0.52	0.33
CUST_1000_PI42543860	AT1G10610	0.025	0.025	0.01	0.014999	0.055
CUST_10000_PI4254386	AT5G21070	-0.315	-0.335	-0.38	-0.210001	-0.25
CUST_10001_PI4254386	AT1G25500	0.045	0.075	-0.005001	0.325001	0.390001
CUST_10002_PI4254386	AT4G17100	-0.005	0.139999	0.035	-0.01	0.05
CUST_10003_PI4254386	ATCG00160	-0.04	-0.045	-0.055	0.060002	-0.109998
CUST_10004_PI4254386	AT4G08100	0.005	-0.020001	-0.020001	0.050001	0.045
CUST_10005_PI4254386	AT3G06930	-0.1	0.21	-0.059999	-0.129999	-0.059999
CUST_10006_PI4254386	AT3G61210	-0.195	-0.585	-0.32	0.430001	0.625
CUST_10007_PI4254386	AT5G12200	-0.05	-0.110001	-0.005	-0.08	-0.02
CUST_10008_PI4254386	AT5G27510	0.045	0.055	0.07	0.015	-0.030001
CUST_10009_PI4254386	AT1G19790	-0.270001	-1.325	-1.27	-1.365	-1.895
CUST_1001_PI42543860	AT4G08240	-0.01	-0.014999	-0.024999	0.005	0.02
CUST_10010_PI4254386	AT1G19050	-0.005	-1e-06	-0.01	0.030001	0.030001
CUST_10011_PI4254386	AT5G50850	0.15	-0.035	-0.125	0.03	-0.04
CUST_10012_PI4254386	AT2G41960	-0.005	0.070001	0.04	0	-0.01
CUST_10013_PI4254386	AT3G16170	0	0.02	0.005	0.01	-0.02
CUST_10014_PI4254386	AT5G17140	-0.015	-0.01	-0.02	-0.029999	0.010001
CUST_10015_PI4254386	ATMG01320	0.045	0.465	0.55	0.68	0.109999
CUST_10016_PI4254386	AT4G18050	0.035001	0.075001	0.060001	-0.01	0.04
CUST_10017_PI4254386	AT3G54100	-0.015	-0.01	-0.024999	0.015	0.005
CUST_10018_PI4254386	AT5G09230	0.11	-0.05	-0.035	0.035	0.13
CUST_10019_PI4254386	ATCG01130	-0.17	-0.305	-0.275	-0.07	-0.08
CUST_1002_PI42543860	AT4G10040	0.985	1.115	1.125	1.11	0.285
CUST_10020_PI4254386	AT5G26820	-0.030001	-0.065001	-0.055001	0.24	0.21
CUST_10021_PI4254386	AT2G35130	0.02	-0.004999	-0.004999	-0.08	-0.045
CUST_10022_PI4254386	AT5G65240	0.035001	-0.025	-0.015	-0.055	-0.03
CUST_10023_PI4254386	AT4G34720	-0.3	-0.109999	0.005001	0.11	0.065
CUST_10024_PI4254386	AT1G36980	-0.075	-0.095	-0.18	0.18	0.29
CUST_10025_PI4254386	AT5G44500	-0.03	0	-0.135	-0.03	-0.015
CUST_10026_PI4254386	AT2G39810	0.005	0	0.015	-0.015002	-0.030001
CUST_10027_PI4254386	AT2G13800	-0.114999	0.400001	0.225001	0.805	1.055
CUST_10028_PI4254386	AT5G20850	-0.09	-0.005	-0.065	-0.015	-0.005001
CUST_10029_PI4254386	ATMG00020	0.25	0.305001	0.555	0.23	-0.5
CUST_1003_PI42543860	AT4G21710	0.095001	-0.025	0.45	0.265	0.41
CUST_10030_PI4254386	AT5G26680	0.02	0.02	0.02	0.03	0.015
CUST_10031_PI4254386	AT5G41460	-0.004999	0.015	0.005	0.11	0.09
CUST_10032_PI4254386	AT3G26935	-0.01	-0.01	-1.3	-0.025	-0.015
CUST_10033_PI4254386	AT2G10735	0.005	0	0.005	0.029999	0.029999
CUST_10034_PI4254386	AT3G55440	-0.05	-0.02	0.005001	0.045	0.02
CUST_10035_PI4254386	AT2G35110	0.015	0.03	0.01	-0.055	-0.045
CUST_10036_PI4254386	AT5G63180	-0.04	0.11	0	-0.725	-0.424999
CUST_10037_PI4254386	AT5G20280	0.005	-0.004999	0	-0.01	-0.014999
CUST_10038_PI4254386	AT4G33590	-0.04	-0.29	-0.46	-0.985	-0.775
CUST_10039_PI4254386	AT5G31651	0.085	0.06	0.08	0.075	-0.05
CUST_1004_PI42543860	AT1G10580	-0.060001	0.004999	-0.030001	-0.099999	-0.035
CUST_10040_PI4254386	AT1G63770	-0.014999	-0.01	0.06	-0.055	-0.165
CUST_10041_PI4254386	AT3G15270	0.01	-0.005	0.005	0.05	-0.01
CUST_10042_PI4254386	AT5G08690	-0.015	0	-0.024999	-0.019999	-0.035001
CUST_10043_PI4254386	AT2G34260	-0.009999	-0.005	-0.005	0.009999	0.005
CUST_10044_PI4254386	AT1G20620	1e-06	-0.029999	-0.004999	0.06	-0.05
CUST_10045_PI4254386	AT5G03140	0.04	0.025	0.035001	0.13	0.48
CUST_10046_PI4254386	AT5G23200	-0.19	-0.03	-0.195	-0.305	-0.12
CUST_10047_PI4254386	AT1G69850	1.645	1.6	0.995	-0.490001	0.06
CUST_10048_PI4254386	AT5G30584	0.01	0.015	-0.004999	0.03	-0.005
CUST_10049_PI4254386	AT1G65860	0.02	0.015	-0.005	-0.005	0
CUST_1005_PI42543860	AT4G34990	0.060001	0.02	0.025	-0.065	-0.025
CUST_10050_PI4254386	AT5G51300	-0.350001	0.120001	-0.344999	-0.514999	-0.24
CUST_10051_PI4254386	AT5G11880	0.01	0.019999	0.015	-0.04	-0.009999
CUST_10052_PI4254386	AT4G17615	-0.02	-0.02	0	0.015	-0.01
CUST_10053_PI4254386	AT4G29050	-0.015	0.005	0	-0.055	-0.02
CUST_10054_PI4254386	AT5G61530	0.030001	0	0.025001	0.015	0.025
CUST_10055_PI4254386	AT1G11060	0.11	0.035	0.015001	-0.295001	0.02
CUST_10056_PI4254386	AT3G43350	-0.305001	-0.14	-0.225001	0.209999	0
CUST_10057_PI4254386	AT5G14970	-0.005001	-0.025001	-0.010001	0.024999	0.014999
CUST_10058_PI4254386	AT5G13230	1e-06	0.005	0.029999	0.02	0.04
CUST_10059_PI4254386	AT5G18410	0.01	0.02	0.02	0.015	0.015
CUST_1006_PI42543860	AT4G18480	-0.195	0.210001	0.22	-0.8	-0.474999
CUST_10060_PI4254386	AT5G41190	-0.005	-0.01	0	-0.005	-0.020001
CUST_10061_PI4254386	AT1G75620	-0.009999	-0.014999	0.040001	0	-0.015001
CUST_10062_PI4254386	AT2G07788	0.754999	1.73	1.735	-0.104999	0.334999
CUST_10063_PI4254386	AT3G07700	0.005	0.015	0.015	0.005001	0.065
CUST_10064_PI4254386	AT5G59780	0.02	0.03	0.005	0.005	0.01
CUST_10065_PI4254386	AT1G26630	-0.105001	0.314999	0.125	0.365001	0.019999
CUST_10066_PI4254386	AT1G06040	0.030001	-0.045	-0.01	-0.595	-0.55
CUST_10067_PI4254386	AT3G15200	-0.015	0	0.005	0	0.01
CUST_10068_PI4254386	AT5G16570	-0.005	0	0	-0.009999	1e-06
CUST_10069_PI4254386	AT5G22650	-0.005	0.025001	0.005	-0.01	0.025
CUST_1007_PI42543860	AT4G32175	0	0.03	0.01	0.01	0.025
CUST_10070_PI4254386	AT2G45500	-0.05	0.08	0.135	-0.17	-0.030001
CUST_10071_PI4254386	AT3G10340	0.25	-0.78	-0.705	0.185	-0.115
CUST_10072_PI4254386	AT1G78360	0.505	1.33	1.045	0.32	0.28
CUST_10073_PI4254386	AT1G10370	0.024999	0.005	-0.01	0.045	0.020001
CUST_10074_PI4254386	AT1G72090	-0.014999	0.05	-0.049999	-0.080001	-0.035001
CUST_10075_PI4254386	AT3G58910	0.16	0.145001	0.140001	1.37	1.31
CUST_10076_PI4254386	AT1G16240	0.005	0	0.010001	0.009999	0.039999
CUST_10077_PI4254386	AT3G09520	0.015001	0	0.005001	0.005001	-0.004999
CUST_10078_PI4254386	AT5G08370	0.865	0.615	0.24	-1.09	-0.049999
CUST_10079_PI4254386	AT5G66950	0.005002	0.015001	0.015001	0.009999	-0.020001
CUST_1008_PI42543860	AT4G31420	-0.024999	-0.125	-0.125	-0.06	0.15
CUST_10080_PI4254386	AT3G53190	0.125	-0.375	-0.270001	0.199999	0.309999
CUST_10081_PI4254386	AT4G10770	0.059999	0.035	0.08	-0.075001	-0.120001
CUST_10082_PI4254386	AT2G34560	-0.255	-0.025	-0.04	-0.025	0.46
CUST_10083_PI4254386	AT5G13360	0.045	-0.1	-0.27	-0.87	-0.910001
CUST_10084_PI4254386	AT1G59910	-0.014999	-0.039999	-0.044999	-0.08	-0.060001
CUST_10085_PI4254386	AT3G63440	-0.02	-0.03	-0.03	-0.03	-0.01
CUST_10086_PI4254386	AT1G48850	0.41	0.295	0.345	-0.265	-0.27
CUST_10087_PI4254386	AT1G78580	-0.069999	0.010001	-0.034999	-0.07	-0.05
CUST_10088_PI4254386	AT3G15880	0.08	0.25	0.229999	-0.07	-0.11
CUST_10089_PI4254386	AT3G25630	0.355	-0.35	-0.1	-1.085	-1.205
CUST_1009_PI42543860	AT3G59052	-0.029999	-0.01	-0.005	-0.009999	1e-06
CUST_10090_PI4254386	AT5G28670	0	-0.004999	-0.009999	0	0
CUST_10091_PI4254386	AT4G15560	0.074999	0.334999	0.384999	-0.11	0.135
CUST_10092_PI4254386	AT4G30210	0.365	-0.235	-0.52	-0.045001	0.17
CUST_10093_PI4254386	AT1G67580	-0.099998	-0.309999	-0.294999	-0.09	-0.01
CUST_10094_PI4254386	AT5G14700	-0.010001	-0.015001	-0.025001	-0.01	0.075
CUST_10095_PI4254386	AT3G25560	0.01	0.005	0.025	0.03	0
CUST_10096_PI4254386	AT3G13870	0.025	0.01	0.015	-0.01	0.01
CUST_10097_PI4254386	AT4G30440	0	-0.005	-0.015	-0.060001	-0.030001
CUST_10098_PI4254386	AT5G62180	1.58	1.33	1.44	0.779999	-0.255001
CUST_10099_PI4254386	AT5G19540	-0.005	-0.009999	-0.025001	-0.02	-0.01
CUST_101_PI425438606	AT5G41140	0.17	0.55	0.805001	0.055001	-0.095
CUST_1010_PI42543860	AT5G57685	-0.01	0.105	0.045001	0.145	0.065
CUST_10100_PI4254386	AT2G25360	0.064998	-0.235001	0.324999	0.05	0.305
CUST_10101_PI4254386	AT3G25510	-0.73	-1.74	-1.705	-1.21	-1.155
CUST_10102_PI4254386	AT5G18370	0.009999	0.014999	0.01	0.030001	0.015
CUST_10103_PI4254386	AT2G47730	1.22	0.88	0.425	0.535	0.48
CUST_10104_PI4254386	AT4G23180	0.02	0.005	0.015	-0.01	-0.01
CUST_10105_PI4254386	AT5G02490	-0.025	-0.045	-0.005	-0.044999	-0.05
CUST_10106_PI4254386	AT5G19880	0.055	0.014999	0.01	0.004999	-0.005
CUST_10107_PI4254386	AT3G25770	0.01	-0.005	0	-0.285	0.985
CUST_10108_PI4254386	AT5G61140	-0.515	-1.545	-1.44	-1.88	-2.28
CUST_10109_PI4254386	AT3G03210	-0.015001	0.009999	0.055	0.055001	0.025
CUST_1011_PI42543860	AT5G19180	-0.049999	-0.065001	-0.08	0.045001	0.025
CUST_10110_PI4254386	AT5G04590	0.03	-0.005	0.01	-0.055	-0.025001
CUST_10111_PI4254386	AT5G12030	0.155	0.095001	0.055	0.245	0.025001
CUST_10112_PI4254386	AT5G42650	0.009999	0	0.005	0.014999	0.04
CUST_10113_PI4254386	AT5G32630	-0.235	-0.205	-0.225	0.09	0.095001
CUST_10114_PI4254386	AT5G61240	0.185	-0.085	0.19	-0.224999	0.010001
CUST_10115_PI4254386	AT2G44840	-1.005	-3.06	-3.305	-2.655	-2.67
CUST_10116_PI4254386	AT1G30330	-0.020001	-0.045001	-0.145001	-0.345	-0.425
CUST_10117_PI4254386	AT5G09220	-0.005002	-0.035001	-0.050001	0.06	-1e-06
CUST_10118_PI4254386	AT2G18960	-0.02	-0.02	-0.02	-0.01	0.005
CUST_10119_PI4254386	AT2G37900	0.01	0.01	0.015	0.01	0.004999
CUST_1012_PI42543860	AT1G79590	0	0	0.025	-0.019999	-0.024999
CUST_10120_PI4254386	AT4G39460	-0.319999	0.005	-0.155	-0.280001	-0.110001
CUST_10121_PI4254386	AT4G15233	-0.014999	-0.029999	-0.014999	0.010001	-0.014999
CUST_10122_PI4254386	AT5G05350	-0.02	-0.015	-0.015	0.01	-0.005
CUST_10123_PI4254386	AT5G56860	-0.065	-0.075	-0.095	-0.005	-0.009999
CUST_10124_PI4254386	AT5G23660	0.005001	-0.004999	-0.004999	-0.020001	-0.065001
CUST_10125_PI4254386	AT5G21990	-0.010001	0.01	0.01	0.059999	0.129999
CUST_10126_PI4254386	AT3G11420	-0.724999	-0.694999	-0.594999	-0.629999	-0.834999
CUST_10127_PI4254386	AT5G15948	0.005001	-0.01	0.005001	0.009999	0.009999
CUST_10128_PI4254386	AT5G19140	0.005	-0.005	0.005	0	0.015
CUST_10129_PI4254386	AT3G18777	0.280001	0.085	-0.33	0.125	-0.045
CUST_1013_PI42543860	AT5G57655	-0.125	-0.24	-0.255002	-0.009999	0.015
CUST_10130_PI4254386	AT4G22200	-0.015	0.025	0.005	-0.05	-0.025
CUST_10131_PI4254386	AT2G21560	-0.015	-0.02	-0.03	0.065	0.04
CUST_10132_PI4254386	AT3G14205	0.354999	0.204999	0.394998	0.610001	0.33
CUST_10133_PI4254386	AT5G24280	-0.025	-0.01	-0.02	-0.04	-0.035
CUST_10134_PI4254386	AT5G27770	-0.065	0.005	0.085001	0.265	0.35
CUST_10135_PI4254386	AT4G15560	0.014999	0.019999	-0.010001	-0.015	-0.03
CUST_10136_PI4254386	AT2G07110	-0.005	0.015	0.134999	0.030001	-0.299999
CUST_10137_PI4254386	AT5G20380	0.01	0.009999	0	0.005	0.02
CUST_10138_PI4254386	AT3G25520	0.05	0.020001	0.049999	-0.005	-0.01
CUST_10139_PI4254386	AT3G12580	-0.015	-0.005	-0.015	-0.015	-0.02
CUST_1014_PI42543860	AT4G31985	-0.065001	0.084999	0.084999	0.385	0.475
CUST_10140_PI4254386	AT1G18740	0.005	-0.060001	-0.04	-0.234999	-0.14
CUST_10141_PI4254386	AT5G42146	-0.030001	0	0	-0.004999	-0.039999
CUST_10142_PI4254386	AT1G28520	0.195	0.139999	0.055	0.23	0.23
CUST_10143_PI4254386	AT5G41100	0.01	0	0	-0.019998	0.030001
CUST_10144_PI4254386	AT3G15310	0.020001	0.015002	0.010001	-0.005	0
CUST_10145_PI4254386	AT1G17080	-0.025	-0.075	-0.06	0.115	0.11
CUST_10146_PI4254386	AT4G04950	0.02	0.01	0.01	-0.009999	0
CUST_10147_PI4254386	AT2G26780	-0.005	0.005	0.01	0.015	0.02
CUST_10148_PI4254386	AT2G39010	-0.015	-0.015	-0.014999	-0.015	0
CUST_10149_PI4254386	AT4G15080	-0.094999	-0.08	-0.16	-0.08	-0.12
CUST_1015_PI42543860	AT1G75960	-0.01	-0.005001	0	0	0.02
CUST_10150_PI4254386	AT3G08510	-0.009999	-0.009999	-0.009999	0.065	0.055
CUST_10151_PI4254386	AT1G20670	0.039999	0	0.01	-0.059999	-0.034999
CUST_10152_PI4254386	AT2G20870	-0.01	-0.02	-0.015	0.04	0.04
CUST_10153_PI4254386	AT4G32270	0.005	0.005	0.005	-0.014999	-0.009998
CUST_10154_PI4254386	AT1G58030	0.01	0.015	0	-0.015	0.01
CUST_10155_PI4254386	AT2G03980	0.010001	0.025001	0.035001	0.015	0.025
CUST_10156_PI4254386	AT3G63010	0.01	0.015	0.17	0.035001	0.075
CUST_10157_PI4254386	AT5G66420	-0.015	0.015	0.025	-0.035	-0.04
CUST_10158_PI4254386	AT5G46020	0	0.005	0	-0.064999	0.270001
CUST_10159_PI4254386	AT1G48650	-0.005	-0.004999	0	0.025	0.005
CUST_1016_PI42543860	AT2G10520	0	0	-0.01	-0.024999	-0.005
CUST_10160_PI4254386	AT5G45510	0.015	0.01	-0.010001	0.005	0.015
CUST_10161_PI4254386	AT1G56140	-0.010001	-1e-06	-0.010001	-0.035	-0.015
CUST_10162_PI4254386	AT5G49880	0.005	0.025	0.015	-0.02	-0.005
CUST_10163_PI4254386	AT2G13620	0.065	0.12	0.24	-0.025	0.005
CUST_10164_PI4254386	AT5G09513	0.005	-0.014999	-0.015	0	0
CUST_10165_PI4254386	AT5G20120	0.015001	0.020001	0.015001	0.015	-0.009999
CUST_10166_PI4254386	AT1G15210	0.025001	-0.06	-0.035001	-0.02	0.015
CUST_10167_PI4254386	AT3G03260	0.005	0.01	1e-06	0.01	0.01
CUST_10168_PI4254386	AT3G18310	0	0.01	0	-0.025	-0.015
CUST_10169_PI4254386	AT1G13020	1e-06	-0.014999	-0.009999	-0.015	0
CUST_1017_PI42543860	AT5G18200	-1e-06	-0.01	0.009999	0.005	0
CUST_10170_PI4254386	AT5G33320	0.005	-0.009999	-0.005	-0.02	-0.034999
CUST_10171_PI4254386	AT4G37470	0.005	0	0.01	0.034999	0.029999
CUST_10172_PI4254386	AT2G14260	-0.01	-0.01	-0.025	0.025	0.01
CUST_10173_PI4254386	AT1G56290	0.01	-0.005	-0.005	-0.01	-0.015
CUST_10174_PI4254386	AT1G31817	-0.005	0.01	0.02	0.01	0.005
CUST_10175_PI4254386	AT5G53560	0.029999	0.029999	0.014999	0.025	-0.005
CUST_10176_PI4254386	ATMG01190	-0.004999	-0.289999	-0.254999	0.044999	0.025
CUST_10177_PI4254386	AT3G09270	-1e-06	0.014999	0.009999	0	-0.005
CUST_10178_PI4254386	AT2G02680	-0.01	0	0	0.01	-0.01
CUST_10179_PI4254386	AT5G24205	0.005	0.005	0.005	0.02	0.005
CUST_1018_PI42543860	AT4G31720	-0.18	-0.765	-0.515	0.305001	0.520001
CUST_10180_PI4254386	AT2G05320	0.030001	0.035	0.049999	-0.005001	0.004999
CUST_10181_PI4254386	AT5G36015	-0.015	-0.244999	-0.24	0.019999	0.074998
CUST_10182_PI4254386	AT5G51630	0.005	0.015	0.02	-0.015	0.01
CUST_10183_PI4254386	AT2G36720	0.16	0.08	0.045	-0.305	-0.274999
CUST_10184_PI4254386	AT1G12440	0.029999	0.009999	0.009999	0.009999	0.009999
CUST_10185_PI4254386	AT1G78410	0	0.01	0.005	0.065	0.03
CUST_10186_PI4254386	AT1G02890	0	0.005	0.015	0.020001	0.020001
CUST_10187_PI4254386	AT5G27520	0.095	-0.06	-0.045	0.120001	0.070002
CUST_10188_PI4254386	AT1G64065	0.01	0	-0.004999	-1e-06	0.009999
CUST_10189_PI4254386	AT2G33120	0.44	0.115001	0.49	0.35	0
CUST_1019_PI42543860	AT1G63970	-0.29	-0.225	-0.125	-0.230002	-0.135001
CUST_10190_PI4254386	AT2G17530	0.015	0.025	0.015	0.019999	0.034999
CUST_10191_PI4254386	AT5G45960	-0.23	-0.255	-0.28	-0.345	-0.26
CUST_10192_PI4254386	AT5G02600	0.03	0.01	0.02	0.025	0.01
CUST_10193_PI4254386	AT5G02190	-0.28	-0.09	-0.075001	0.094999	-0.165001
CUST_10194_PI4254386	AT4G40065	0.019999	0.029999	0.009999	-0.039999	-0.045
CUST_10195_PI4254386	AT5G10200	0.01	-0.004999	0.005	0.009999	0.009999
CUST_10196_PI4254386	AT2G30020	-0.005	-0.025	-0.015	-0.020001	-0.025
CUST_10197_PI4254386	AT2G16895	0.005	0.005	-0.019999	-0.015	-0.01
CUST_10198_PI4254386	AT5G19820	0.025001	0.005002	0.015001	0.004999	-0.005
CUST_10199_PI4254386	AT5G05270	0.025	0.02	0.07	0.245	0.365001
CUST_102_PI425438606	AT5G20290	-0.23	0.02	-0.36	-0.115	0.085
CUST_1020_PI42543860	AT5G23150	-0.005	0	0.005	0.05	0.024999
CUST_10200_PI4254386	AT3G17310	0	0.01	0.005	0.03	0.005
CUST_10201_PI4254386	AT3G52770	-0.015	-0.009999	0	0.005	0.005
CUST_10202_PI4254386	AT4G29950	0.015	0.005	0.005	-0.01	0.009999
CUST_10203_PI4254386	AT2G18720	-0.01	0.015	-0.005	0.005	0.02
CUST_10204_PI4254386	AT4G14905	0.024999	0.02	0.025	-0.015	0
CUST_10205_PI4254386	AT5G53280	-0.005	-0.015	-0.01	0.03	0.01
CUST_10206_PI4254386	AT1G22460	0.005	0	0	0	-0.01
CUST_10207_PI4254386	AT1G63090	0.01	-0.035	0	-0.015	-0.035
CUST_10208_PI4254386	AT1G35760	-0.155	0.385001	0.02	-0.105	-0.14
CUST_10209_PI4254386	AT1G11150	-0.005	0	-0.005	0.005	0.02
CUST_1021_PI42543860	AT5G23140	0.005	-0.01	0.005	-0.005	0
CUST_10210_PI4254386	AT5G22760	0.009999	0	0.01	-0.015002	-0.035
CUST_10211_PI4254386	AT5G56360	0.010001	0.015001	0.015001	0.01	0.03
CUST_10212_PI4254386	AT4G20050	0	-0.025	-0.01	0.02	0.01
CUST_10213_PI4254386	AT5G65440	-0.025	-0.015	-0.045	0	-0.005
CUST_10214_PI4254386	AT4G06477	-0.205001	-0.53	-0.464999	0.215	0.409999
CUST_10215_PI4254386	AT5G49015	0.01	1e-06	0	-0.005001	-1e-06
CUST_10216_PI4254386	AT5G58140	0	0.01	-0.01	0.035001	0.03
CUST_10217_PI4254386	AT3G03070	0.004999	0.019999	0.014999	0.01	0
CUST_10218_PI4254386	AT4G23410	-0.025	-0.015	-0.025	-0.015	-0.034999
CUST_10219_PI4254386	AT5G37485	0	-0.014999	-0.01	0.019999	0.014999
CUST_1022_PI42543860	AT5G33256	0.02	0.015	0.015	-0.01	0.025001
CUST_10220_PI4254386	AT2G32260	0	-0.01	-0.030001	-0.015	-0.01
CUST_10221_PI4254386	AT5G03800	-0.005	-0.025001	0.005	-0.005	-0.01
CUST_10222_PI4254386	AT3G19085	-0.015	0	-0.015	-0.009999	-0.009999
CUST_10223_PI4254386	AT4G16430	-0.014999	0.005	-0.004999	-0.035	-0.015
CUST_10224_PI4254386	AT3G58810	-0.01	-0.01	-0.01	-0.024999	-0.005001
CUST_10225_PI4254386	AT5G54280	-0.015	-0.004999	0.005	-0.004999	0.005
CUST_10226_PI4254386	AT3G58670	0.01	-0.009999	0.015	0.019999	0.004999
CUST_10227_PI4254386	AT2G31860	-0.005	0.005	-0.02	0	0.005
CUST_10228_PI4254386	AT4G29910	-0.01	-0.024999	-0.02	0	-0.01
CUST_10229_PI4254386	AT5G05730	-0.024999	-0.014999	-0.029998	0.005	-0.015
CUST_1023_PI42543860	AT5G28937	0.22	0.260001	0.06	0.83	0.93
CUST_10230_PI4254386	AT4G19440	0.01	-0.015	-0.019999	0.025	0
CUST_10231_PI4254386	AT1G02530	0	-0.005	0.005	-0.019999	0.01
CUST_10232_PI4254386	AT5G44270	-0.005	-0.015	-0.01	0	0.005
CUST_10233_PI4254386	AT1G07800	0.025	0.005	-0.005	0.03	-0.01
CUST_10234_PI4254386	AT1G61940	-0.015	-0.005	-0.005	0.01	0.005
CUST_10235_PI4254386	AT5G02430	0.009999	-0.010001	-0.010001	0.009999	-0.015001
CUST_10236_PI4254386	AT5G17630	-0.01	-0.015	-0.019999	0	0.02
CUST_10237_PI4254386	AT3G30820	-0.015	-0.01	-0.01	-0.004999	-0.025
CUST_10238_PI4254386	AT2G13350	-0.005	-0.01	-0.01	0.02	-0.035
CUST_10239_PI4254386	AT3G09360	-0.01	-0.005	-1e-06	0.010001	-0.01
CUST_1024_PI42543860	AT5G61550	0.085	0.13	0.035	0.045001	0.12
CUST_10240_PI4254386	AT4G38960	0.005	0.005	0.01	-0.02	-0.014999
CUST_10241_PI4254386	AT5G31927	0.014999	0.004999	0	-0.015	-0.03
CUST_10242_PI4254386	AT5G14930	-0.015	-0.02	-0.02	-0.004999	0.005
CUST_10243_PI4254386	AT3G13690	0.005	0	-0.01	-0.030001	-0.025001
CUST_10244_PI4254386	AT5G46180	-0.005	0	0	0	0.02
CUST_10245_PI4254386	AT1G76260	0.015001	1e-06	1e-06	-0.009999	-0.025001
CUST_10246_PI4254386	AT4G14930	0.01	0.005001	0.01	-0.005	0
CUST_10247_PI4254386	AT3G04050	0	-0.005	-0.014999	-0.03	-0.015
CUST_10248_PI4254386	AT5G13610	-0.045	-0.02	-0.02	0	0.015
CUST_10249_PI4254386	AT2G47480	-0.035	-0.03	-0.05	0.005	0.015
CUST_1025_PI42543860	AT4G01720	-0.19	-0.515	-0.420001	0.24	0.215
CUST_10250_PI4254386	AT5G44720	0.01	0.005	0.005	0.015	0.019999
CUST_10251_PI4254386	AT5G45200	0.015	0.015	1e-06	-0.02	0.01
CUST_10252_PI4254386	AT5G51290	0.004999	0.005	-0.005	0.05	0.055
CUST_10253_PI4254386	AT5G17240	0.014999	0.005	0.005	-0.014999	-0.029998
CUST_10254_PI4254386	AT2G23690	-0.005	-0.009999	-0.01	0	0.009999
CUST_10255_PI4254386	AT1G72480	-0.015	0	0	-0.02	-0.01
CUST_10256_PI4254386	AT3G06270	-0.01	-0.024999	-0.02	-0.01	0.015
CUST_10257_PI4254386	AT5G24810	-0.01	-0.005	-0.005	0.005	-0.005
CUST_10258_PI4254386	AT3G44090	-0.025	-0.02	-0.01	0.01	0.01
CUST_10259_PI4254386	AT1G07740	-0.005	-0.005	-0.025001	0	0.02
CUST_1026_PI42543860	AT1G08680	-0.08	-0.13	-0.245	0.124999	0.050001
CUST_10260_PI4254386	AT4G34230	-0.01	0	-0.01	0.014999	0.029999
CUST_10261_PI4254386	AT2G28960	0.01	0.01	0.01	-0.015	-0.005
CUST_10262_PI4254386	AT2G07682	0.039999	-0.015002	0.024999	0.01	0.039999
CUST_10263_PI4254386	AT5G28671	-0.005	-0.005	-0.005	0.009999	-0.005
CUST_10264_PI4254386	AT4G14030	0.02	0.01	0.02	-0.01	0
CUST_10265_PI4254386	AT4G01410	-0.01	0.005	-0.005	0.025	0.015
CUST_10266_PI4254386	AT3G19085	0.014999	0	-0.005	-0.005	-0.005
CUST_10267_PI4254386	AT4G27970	-0.014999	-0.014999	-0.02	0.01	-0.009999
CUST_10268_PI4254386	AT1G08070	0.005	0.015	-0.01	0.01	0
CUST_10269_PI4254386	AT3G43490	0	0	-0.005	-0.025001	-0.015001
CUST_1027_PI42543860	AT3G61260	0.585	0.285	0.8	0.17	0.545
CUST_10270_PI4254386	AT4G17140	0.005	0.005	0.015	0.015	0
CUST_10271_PI4254386	AT5G34480	-0.049999	-0.035	-0.049999	0	-0.015
CUST_10272_PI4254386	AT1G21640	0	-0.004999	0.005	0.029999	0.009999
CUST_10273_PI4254386	AT4G17880	0.015	-0.005	0.015	0.02	-0.005
CUST_10274_PI4254386	AT5G32563	0.005	-0.015	-0.02	-0.030001	0
CUST_10275_PI4254386	AT2G11140	-0.010001	0.02	0.015	-0.004999	-0.019999
CUST_10276_PI4254386	AT5G25320	0.01	-0.005	-0.005	0.015	0.015
CUST_10277_PI4254386	AT5G37145	-0.004999	-0.019998	-0.019999	0.024999	0.014999
CUST_10278_PI4254386	AT5G42710	0.01	0	-0.02	0.01	-0.005
CUST_10279_PI4254386	AT1G01453	0.005	0.005	-0.01	-0.019999	-0.019999
CUST_1028_PI42543860	AT3G49645	0.12	-0.07	0.105	0.159999	0.449999
CUST_10280_PI4254386	AT5G20510	0	-0.005	-0.005	-0.029998	-0.014999
CUST_10281_PI4254386	AT5G04720	0.009999	0.01	0	0	-0.01
CUST_10282_PI4254386	AT2G11000	-0.01	0	0.005	0.015	0.015
CUST_10283_PI4254386	AT4G06491	0	-0.015001	0	-0.01	-0.01
CUST_10284_PI4254386	AT4G16447	-0.014999	-0.004999	-0.004999	0.02	0.015
CUST_10285_PI4254386	AT1G80830	0	0	-0.005	-0.04	-0.01
CUST_10286_PI4254386	AT5G24590	0	0.01	0	-0.015	-0.015
CUST_10287_PI4254386	AT4G00440	0.015	0.02	0.005	-0.025	-0.005
CUST_10288_PI4254386	AT3G21600	0.019999	0.029999	0.009999	-0.02	-0.02
CUST_10289_PI4254386	AT5G54280	0.009999	0.005	0	0.07	0.04
CUST_1029_PI42543860	AT2G24280	0	0	-0.01	-0.005	-0.01
CUST_10290_PI4254386	AT5G51170	-0.02	-0.005	-0.005	-0.004999	-0.024999
CUST_10291_PI4254386	AT1G70040	1e-06	0	0.005	0	-0.01
CUST_10292_PI4254386	AT4G09960	0.005	-0.01	-0.005	-0.005001	0.009999
CUST_10293_PI4254386	AT4G17030	0.01	-0.019999	-0.015	-0.014999	-0.01
CUST_10294_PI4254386	AT3G47150	-0.5	-1.085	-0.670001	0.065	0
CUST_10295_PI4254386	AT4G01820	-0.135001	-0.045	0.01	0.349999	0.679999
CUST_10296_PI4254386	AT3G20240	0.135	0.064999	0.03	0.01	0.09
CUST_10297_PI4254386	AT5G25900	-0.030001	-0.115001	-0.130001	-0.065001	-0.03
CUST_10298_PI4254386	AT5G54310	0	0	-0.005	-0.01	0.005
CUST_10299_PI4254386	AT4G01320	-0.925	-0.975001	-0.05	0.019999	-0.005001
CUST_103_PI425438606	AT2G43235	0.02	0.005001	0.050001	-0.025	0.03
CUST_1030_PI42543860	AT2G40810	0.02	0.014999	-0.004999	0.010001	0.005
CUST_10300_PI4254386	AT3G26520	-0.495	-1.025	-0.709999	0.475	0.365
CUST_10301_PI4254386	AT4G08110	-0.035	-0.31	-0.005	0.355	0.11
CUST_10302_PI4254386	AT2G04235	-0.01	0	0.01	0.01	-0.01
CUST_10303_PI4254386	AT1G34260	-0.01	-0.01	-0.015	0.02	0.005
CUST_10304_PI4254386	AT3G57710	0.01	-0.005001	0.004999	-0.019999	0
CUST_10305_PI4254386	AT1G68020	0.324998	-0.165001	0.159999	0.285	-0.125
CUST_10306_PI4254386	AT5G22640	-0.02	-0.015	0.005	0.015	0.02
CUST_10307_PI4254386	AT4G02810	-0.010001	-0.015001	-0.015002	0.08	0.01
CUST_10308_PI4254386	AT1G31120	-0.005	0.005001	0.04	-0.005	0.035
CUST_10309_PI4254386	AT4G31040	0.005	0	0	0.035	0.01
CUST_1031_PI42543860	AT1G79340	-0.035	0.18	0.245	-0.05	0.03
CUST_10310_PI4254386	AT5G20710	-0.295	0.339999	0.419999	-0.164999	0.11
CUST_10311_PI4254386	AT5G57990	0.265	0.114999	-0.115	-0.445	-0.12
CUST_10312_PI4254386	AT5G56460	0.034999	-0.230001	-0.210001	0.27	0.405
CUST_10313_PI4254386	AT1G13170	-0.02	0.005	-0.015	-0.015	-0.035
CUST_10314_PI4254386	AT2G31955	0.41	0.01	-0.035	-0.125001	-0.165
CUST_10315_PI4254386	AT1G78150	0.610001	0.940001	0.720001	0.485	0.554999
CUST_10316_PI4254386	AT1G53210	0.064999	-0.384999	-0.065	-0.615	-0.424999
CUST_10317_PI4254386	AT2G33855	-0.134999	0.065001	0.17	0.41	0.42
CUST_10318_PI4254386	AT5G33442	-0.02	0.01	-0.005	-0.019999	-0.015
CUST_10319_PI4254386	AT5G14750	-0.044999	-0.035	-0.03	0.049999	0.035
CUST_1032_PI42543860	AT5G05350	-0.285	0.149999	0.149999	0.600001	1.05
CUST_10320_PI4254386	AT5G65780	-0.064999	-0.165	-0.215	-0.32	-0.28
CUST_10321_PI4254386	AT5G39473	0.47	0.610001	1.125	0.19	0.32
CUST_10322_PI4254386	AT1G01140	-0.145001	-0.085	0.18	0.425	1.135
CUST_10323_PI4254386	AT5G40780	0.169999	0.479999	0.524999	0.675	0.44
CUST_10324_PI4254386	AT4G01440	-0.495001	-1.85	-1.555	0.184999	-0.360001
CUST_10325_PI4254386	AT4G32130	-0.405	-0.26	-0.43	0.09	0.1
CUST_10326_PI4254386	AT2G05812	0.005	-0.245	-0.16	0.26	0.475
CUST_10327_PI4254386	AT1G64050	-0.58	-0.105001	0.145	-1.125	-0.525
CUST_10328_PI4254386	AT1G22020	0.155	0.12	0.125	0.055	0
CUST_10329_PI4254386	AT5G16820	-0.085	-0.08	-0.08	-0.135	-0.129999
CUST_1033_PI42543860	AT1G73460	0.01	-0.005	0.01	-0.009999	-0.01
CUST_10330_PI4254386	AT3G42786	-0.03	-0.02	-0.03	0.02	0.06
CUST_10331_PI4254386	AT1G75990	0.009999	-0.005001	-0.025001	0.060001	0.025001
CUST_10332_PI4254386	AT4G00290	0.015001	0.015001	0.020001	0.005	-0.014999
CUST_10333_PI4254386	AT3G47330	0.004999	0.284999	0.119998	0.265	0.535001
CUST_10334_PI4254386	AT5G65240	-0.01	-0.015	-0.005	0.045	0.035
CUST_10335_PI4254386	AT1G32330	0.035001	0.115	-0.03	-0.115	-0.095
CUST_10336_PI4254386	AT3G29175	-0.105	0.035001	-0.124999	0	0.005
CUST_10337_PI4254386	AT4G36988	0.01	0	0.015	-0.019998	-0.019999
CUST_10338_PI4254386	AT5G58590	0.005	0.005	-0.005	0.03	0
CUST_10339_PI4254386	AT5G47910	0.27	-0.32	-0.355001	-0.31	-0.46
CUST_1034_PI42543860	AT1G03475	-0.005	0.059999	0.030001	-0.020001	0.035
CUST_10340_PI4254386	AT1G24510	-0.394998	0.270001	-0.054998	-0.675	-0.250001
CUST_10341_PI4254386	AT1G27510	0	-0.014999	-0.005	-0.004999	0
CUST_10342_PI4254386	AT3G12640	0.004999	0.020001	-0.115	-0.134999	-0.069999
CUST_10343_PI4254386	ATMG01390	0.145	0.125	0.02	0.439999	0.615
CUST_10344_PI4254386	AT1G15340	0.07	0.045	0.085	-0.095	0.02
CUST_10345_PI4254386	AT5G62700	-0.414999	-0.055	-0.259999	-0.55	-0.665
CUST_10346_PI4254386	AT1G17360	-0.06	-0.095	-0.085	-0.625	-0.84
CUST_10347_PI4254386	AT3G14210	-0.53	-0.065	-0.065	0.005	0.005
CUST_10348_PI4254386	AT5G61480	0.280001	-0.089999	0.030001	-0.35	-0.475
CUST_10349_PI4254386	AT2G45540	-0.110001	0.054999	-0.070001	-0.23	-0.3
CUST_1035_PI42543860	AT5G50410	-0.095	0.014999	-0.075	-0.125	0.03
CUST_10350_PI4254386	AT3G60900	-0.02	0.005	-0.005	0.019999	0.025
CUST_10351_PI4254386	AT3G13340	-0.27	-0.45	-0.385	0.054999	0.149999
CUST_10352_PI4254386	AT2G18980	-0.369999	-0.49	-0.185	-0.7	-0.445
CUST_10353_PI4254386	AT5G38383	-0.200001	-0.420001	0.204999	0.535	0.670001
CUST_10354_PI4254386	AT1G27130	0.215	-0.5	-0.535	-0.095002	0.094999
CUST_10355_PI4254386	AT2G12460	0.045	0	0.025	0.115	0.02
CUST_10356_PI4254386	AT3G12630	0.19	-0.1	-0.11	0.53	0.515
CUST_10357_PI4254386	AT5G44560	-0.014999	0.005	-0.015	0.005	0.005
CUST_10358_PI4254386	AT3G44550	-0.280001	-0.415	-0.195	-0.895	-0.705
CUST_10359_PI4254386	AT5G13440	1e-06	1e-06	0.005001	0.005	-0.01
CUST_1036_PI42543860	AT3G23590	0.02	-0.035	-0.030001	0.129999	0.114999
CUST_10360_PI4254386	AT1G13280	-0.640001	-1.07	-1.08	-0.085001	-0.08
CUST_10361_PI4254386	AT3G15190	0	-0.020001	-0.035	-0.39	-0.2
CUST_10362_PI4254386	AT4G36350	-1e-06	-0.005001	-0.01	-0.005	-0.005
CUST_10363_PI4254386	AT3G08890	-0.605	-0.850001	-0.575	-0.055	0.14
CUST_10364_PI4254386	AT2G17980	0.025	0.055	-0.004999	-0.02	0.015
CUST_10365_PI4254386	AT3G55980	-0.689998	-1.62	-1.55	-1.615	-1.785
CUST_10366_PI4254386	AT3G02360	0.69	0.76	0.545	0.295	-0.119999
CUST_10367_PI4254386	AT1G54080	-0.089999	-0.099998	-0.054999	-0.12	-0.065
CUST_10368_PI4254386	AT5G22810	-0.01	0.005	-0.03	0.025	-0.015
CUST_10369_PI4254386	AT3G18165	0	0.015	0.015	-0.015001	-0.015001
CUST_1037_PI42543860	AT4G23770	-0.079999	-0.015001	-0.1	-0.155	0.064999
CUST_10370_PI4254386	AT4G13240	-0.014999	0.255001	0.350001	-0.005002	0.229999
CUST_10371_PI4254386	AT5G06550	0.005	0	0	0.005	0
CUST_10372_PI4254386	AT2G37870	0.115001	0.655	0.715	0.570001	0.47
CUST_10373_PI4254386	AT3G31420	-0.019999	-0.01	-0.01	0.014999	-0.025
CUST_10374_PI4254386	AT3G03770	0.005	-0.005	0.02	0.005	-0.015
CUST_10375_PI4254386	AT4G38590	0.01	0.005	-0.005	-0.01	-0.01
CUST_10376_PI4254386	AT2G21160	-0.425	-0.045001	-0.395	-0.215	-0.149999
CUST_10377_PI4254386	AT2G02100	0.125	1.015	0.515	-0.06	-1.285
CUST_10378_PI4254386	AT5G24550	-0.025001	0.01	-0.015	0.01	-0.015
CUST_10379_PI4254386	AT3G07930	-0.045	-0.004999	0.085001	0.12	0.255
CUST_1038_PI42543860	AT2G03410	0.005	0.01	0.01	-0.195	-0.125
CUST_10380_PI4254386	AT5G52200	-0.1	0.145	0.11	0.33	0.470002
CUST_10381_PI4254386	AT3G28160	0.005	0.03	0.06	-0.005	0.015
CUST_10382_PI4254386	AT2G01460	-0.275	0.415	0.465	-0.08	-0.07
CUST_10383_PI4254386	AT3G60750	-0.15	-0.025	-0.12	-0.58	-0.68
CUST_10384_PI4254386	AT3G11510	-0.05	-0.070001	0.085	0.29	0.325
CUST_10385_PI4254386	AT3G22230	0.129999	0.069999	0.334999	0.525	0.73
CUST_10386_PI4254386	AT1G73210	-0.01	0	0.009999	0.019999	0.009999
CUST_10387_PI4254386	AT5G29035	-0.074998	0.320001	0.035	0.3	0.11
CUST_10388_PI4254386	AT4G38460	-0.035001	-0.165001	-0.165001	0.225001	0.2
CUST_10389_PI4254386	AT3G27660	-0.01	-0.005	-0.01	0.005	0.01
CUST_1039_PI42543860	AT1G73655	0.060001	-0.089999	0.095001	-0.435	-0.005
CUST_10390_PI4254386	AT5G09810	-0.200001	0.029998	-0.075001	-0.14	-0.09
CUST_10391_PI4254386	AT1G70000	-0.005001	0.014999	0.004999	0.025	-0.01
CUST_10392_PI4254386	AT5G15780	-0.015	-0.015	-0.025	-0.125	-0.13
CUST_10393_PI4254386	AT2G47800	0.04	0.03	0.005	0.005	0
CUST_10394_PI4254386	AT2G19660	-0.01	0.014999	-0.01	0.005	-0.005
CUST_10395_PI4254386	AT5G17160	-0.05	-0.010001	0.2	0	0.045
CUST_10396_PI4254386	AT5G11490	-0.02	-0.005	-0.005	0.005	-0.004999
CUST_10397_PI4254386	AT5G22220	0.01	0.025	0.025	0.040001	0.070001
CUST_10398_PI4254386	AT3G24900	-0.045001	-0.065	0.01	0.23	0.2
CUST_10399_PI4254386	AT5G67380	-0.315001	-0.324999	-0.1	-0.075	0.29
CUST_104_PI425438606	AT2G34160	0.159999	0.469999	0.324998	-0.11	0.105
CUST_1040_PI42543860	AT4G19710	-0.485	-0.669999	-0.480001	0.91	0.95
CUST_10400_PI4254386	AT4G07583	-0.005	0	-0.015	-0.02	0
CUST_10401_PI4254386	AT5G57970	-0.81	-0.085	-0.114999	-0.265	0.035
CUST_10402_PI4254386	AT5G04020	-0.13	-0.105	-0.07	-0.035	0.025
CUST_10403_PI4254386	AT2G44710	-0.035001	0.099999	-0.09	-0.02	-0.01
CUST_10404_PI4254386	AT1G54775	0.004999	0.004999	0.009999	-0.015	-0.025001
CUST_10405_PI4254386	AT1G69900	0	0	0.005001	0.004999	0.014999
CUST_10406_PI4254386	AT5G51200	-0.16	-0.05	-0.13	1.125	-1.02
CUST_10407_PI4254386	AT3G03770	-0.005001	0.005	0	-0.02	-0.02
CUST_10408_PI4254386	AT2G05830	-0.135	-0.07	0.11	-0.069999	0.09
CUST_10409_PI4254386	AT5G26570	0.005001	0.025	0.015	0	0.01
CUST_1041_PI42543860	AT1G80530	-0.025	-0.105	-0.15	-0.005	-0.005
CUST_10410_PI4254386	AT3G12780	0.015	0.02	-0.09	-0.355	-0.274999
CUST_10411_PI4254386	AT5G18590	0	-0.01	0	0.01	0.02
CUST_10412_PI4254386	AT5G23660	0.01	0	-0.01	0.02	0.015
CUST_10413_PI4254386	AT5G49720	0	-0.135001	-0.035	0.015	0.064999
CUST_10414_PI4254386	AT1G33490	-0.265	-0.075	0.125001	0.405001	0.309999
CUST_10415_PI4254386	AT4G16143	0.035	0.04	0.06	-0.005	0
CUST_10416_PI4254386	AT3G11964	-0.375001	-0.475001	-0.480001	-0.62	-0.264999
CUST_10417_PI4254386	AT5G15530	-0.190001	0.129999	-0.140002	-0.225001	-0.125001
CUST_10418_PI4254386	AT4G30100	-0.255001	0.474999	0.5	-0.175	0.18
CUST_10419_PI4254386	AT4G23310	-0.005	-0.01	0	0.045	0.01
CUST_1042_PI42543860	AT3G05190	-0.015	-0.03	-0.015	0.02	0.005
CUST_10420_PI4254386	AT5G57160	0.005	-0.01	0	-0.005	-0.02
CUST_10421_PI4254386	AT5G01680	0.005	0.02	0.02	-0.015002	-0.015001
CUST_10422_PI4254386	AT5G60040	0.015002	0.105001	0.300002	0.16	0.5
CUST_10423_PI4254386	AT4G17950	0	0.115	0	-0.119998	-0.199999
CUST_10424_PI4254386	AT3G43304	0.04	0.02	0.02	0.004999	0.004999
CUST_10425_PI4254386	AT4G17180	0.015	0.025	-0.02	-0.03	0.01
CUST_10426_PI4254386	AT5G09560	0.195	0.459999	0.24	-0.295001	-0.320001
CUST_10427_PI4254386	AT4G38860	0.11	-0.209999	-0.435	0.405	-0.024999
CUST_10428_PI4254386	AT5G41520	-0.205	0.270001	-0.055	0.055	0.280001
CUST_10429_PI4254386	AT2G34670	-0.155001	-0.205	-0.040001	0.829999	0.76
CUST_1043_PI42543860	AT4G26640	-0.215	-0.170001	-0.170001	-0.179999	0.06
CUST_10430_PI4254386	AT2G24200	-0.239999	-0.344999	-0.279999	0.215001	0.2
CUST_10431_PI4254386	AT1G19920	0.005	-0.005	-0.02	0	0.005
CUST_10432_PI4254386	AT5G24360	-0.155	0.254999	-0.145	0.19	-0.02
CUST_10433_PI4254386	AT5G17570	0.005	-0.005001	-0.01	-0.01	-0.020001
CUST_10434_PI4254386	AT1G63610	-0.040001	0.05	0.055	0.07	0.165
CUST_10435_PI4254386	AT3G25960	0	0.02	0	-0.009999	-0.005
CUST_10436_PI4254386	AT5G59870	-0.16	0.155001	0.195	0.010001	0.15
CUST_10437_PI4254386	AT5G11630	0.005	0.059999	0.02	0	0.035
CUST_10438_PI4254386	AT1G15810	-0.030001	0.145	-0.035	0.044999	0.07
CUST_10439_PI4254386	AT5G23130	-0.075	0.040001	0.075	0.225	0.445
CUST_1044_PI42543860	AT1G75220	0.095001	0.005001	0.17	0.689998	0.494999
CUST_10440_PI4254386	AT5G34990	-0.419999	-0.094999	-0.504999	-0.47	-0.38
CUST_10441_PI4254386	AT1G64065	-0.015	0.02	0.335	0.025	0.025
CUST_10442_PI4254386	AT3G33002	0	0.015	0.01	-0.01	-0.025
CUST_10443_PI4254386	AT5G13850	-0.060001	0.634999	0.39	-0.315	0.045
CUST_10444_PI4254386	AT1G67250	0.09	0.785	0.555	0.59	0.125
CUST_10445_PI4254386	AT5G65390	-0.210001	0.089999	0.125	0.035	0.29
CUST_10446_PI4254386	AT3G10290	0	0	0.005	0.015	0.01
CUST_10447_PI4254386	AT1G26570	-0.01	-0.02	-0.03	-0.015	0
CUST_10448_PI4254386	AT1G56675	0.025	-0.01	-0.025	0	-0.005
CUST_10449_PI4254386	AT4G13170	-0.31	0	-0.209999	-0.17	-0.37
CUST_1045_PI42543860	AT2G27510	-0.03	-0.02	-0.01	0.015	0.02
CUST_10450_PI4254386	AT2G28000	0.31	0.505	0.095	-0.29	-0.215
CUST_10451_PI4254386	AT1G79230	0	0	0.02	0.015	-0.005
CUST_10452_PI4254386	AT3G55005	0.005	0.005	0.01	0.01	0
CUST_10453_PI4254386	AT1G77940	-0.22	-0.08	-0.3	0.009999	0.015
CUST_10454_PI4254386	AT1G07080	-0.17	-0.234999	0.04	0.115	0.17
CUST_10455_PI4254386	AT1G60890	0.069999	0.175	0.12	-0.01	-0.015
CUST_10456_PI4254386	AT3G50560	-0.05	0.02	0.095	-0.434999	-0.609999
CUST_10457_PI4254386	AT5G64370	-0.004999	0	0.015	0.005001	0.02
CUST_10458_PI4254386	AT5G12480	-0.335	0.26	0.035	-0.654999	-0.305
CUST_10459_PI4254386	AT4G03390	0.005	0.005	0.025	-0.02	-0.015
CUST_1046_PI42543860	AT3G03940	0.045	0.02	0.05	0.02	0.04
CUST_10460_PI4254386	AT2G25350	0.01	0.07	0.204999	0.884999	0.82
CUST_10461_PI4254386	AT3G08900	0.009999	0.009999	0.009999	-0.014999	-0.005
CUST_10462_PI4254386	AT3G12110	0	-0.005	0.01	0.005001	-1.27
CUST_10463_PI4254386	AT3G03880	-0.120001	-0.115	-0.115001	0.179999	0.209999
CUST_10464_PI4254386	AT5G23940	-0.014999	0.015	-0.01	-0.01	-0.025
CUST_10465_PI4254386	AT4G04250	-0.02	-0.055	0.03	0.045	0.04
CUST_10466_PI4254386	AT1G60050	-0.174999	0.255001	0.405001	0.3	0.4
CUST_10467_PI4254386	AT5G39070	0.01	-0.014999	-0.01	0.025001	0.010001
CUST_10468_PI4254386	AT5G13490	-0.14	-0.135001	-0.115	0.140001	-0.014999
CUST_10469_PI4254386	AT4G06699	-0.124999	-0.16	-0.07	-0.015	0.310001
CUST_1047_PI42543860	AT2G05635	-0.010001	0	0	0.23	-0.26
CUST_10470_PI4254386	AT5G56500	0.010001	0.005	0	0.015	-0.004999
CUST_10471_PI4254386	AT2G20010	0.05	0.18	0.295	0.385	0.515
CUST_10472_PI4254386	AT5G43065	0.025	0	0.045	0.06	0.09
CUST_10473_PI4254386	AT5G17890	0	0.02	0.120001	0.03	0.455
CUST_10474_PI4254386	AT1G15270	-0.194999	-0.145	-0.045	0.505001	0.395001
CUST_10475_PI4254386	AT1G21220	-0.055	0.085001	0.105	-0.430001	0.065
CUST_10476_PI4254386	AT3G49790	0.015	0.005	0	-1e-06	0.004999
CUST_10477_PI4254386	AT1G30690	0.135	0.075	-0.104999	-1.12	-1.035
CUST_10478_PI4254386	AT1G52760	0	0.02	0.07	0.060001	0.060001
CUST_10479_PI4254386	AT5G25280	0.399999	0.169999	0.044999	0.365	0.030001
CUST_1048_PI42543860	AT5G49930	0	0.119998	0.029998	0.015	0.14
CUST_10480_PI4254386	AT3G01180	-0.2	-0.3	-0.135	-0.11	0.445
CUST_10481_PI4254386	AT3G05140	-0.014999	-0.01	-0.005	-0.019999	-0.019999
CUST_10482_PI4254386	AT5G30189	0	0.005	0	0.010001	0.010001
CUST_10483_PI4254386	AT5G59850	-0.24	0.369998	0.154998	0.08	0.114999
CUST_10484_PI4254386	AT5G59380	0.005	-0.219999	-0.15	0.375001	0.265
CUST_10485_PI4254386	AT4G11740	0.150001	0.785	0.33	0.444999	-0.084999
CUST_10486_PI4254386	AT5G44870	-0.125	-0.14	-0.125	-0.044999	-0.08
CUST_10487_PI4254386	AT4G31170	0.01	0.035	-0.005	-0.01	0.01
CUST_10488_PI4254386	AT5G09670	-0.02	0.7	0.390001	0.24	0.495
CUST_10489_PI4254386	AT1G76320	-0.01	0.035	0.034999	-0.009999	0.015001
CUST_1049_PI42543860	AT5G16505	0.019999	0.01	0.015	0.014999	0.02
CUST_10490_PI4254386	AT3G02760	0.04	0.145	-0.175	-0.224999	-0.184999
CUST_10491_PI4254386	AT5G10520	0.01	0.03	0.005	-0.15	-0.04
CUST_10492_PI4254386	ATCG01010	0.035	0.035	0.17	0.805	0.735
CUST_10493_PI4254386	AT1G28440	-0.125	0.285	0.705	0.175	0.39
CUST_10494_PI4254386	AT3G12965	0.174999	0.56	0.06	-0.175001	0.115
CUST_10495_PI4254386	AT5G23730	0.01	-0.084999	0.22	0.42	0.61
CUST_10496_PI4254386	AT3G51590	-0.015	-0.025	-0.019999	0.02	0
CUST_10497_PI4254386	AT4G11375	-0.040001	0.064998	-0.01	0.08	-0.025
CUST_10498_PI4254386	AT4G17410	0.005	0.01	0.01	0.01	0.005
CUST_10499_PI4254386	AT4G06589	-0.01	-0.01	-0.01	0	-0.005
CUST_105_PI425438606	AT4G24290	-0.025	0.11	0.03	0.03	0.130001
CUST_1050_PI42543860	AT1G49790	0	-0.01	-0.01	-0.015	-0.005
CUST_10500_PI4254386	AT4G24690	0	0	-0.005	-0.025	-0.045
CUST_10501_PI4254386	AT4G02450	-0.015	0.08	0.12	0.094999	0.125
CUST_10502_PI4254386	AT5G37130	-1e-06	-1e-06	-0.010001	0.005001	0
CUST_10503_PI4254386	AT5G24740	0.005	0.01	-0.005	-0.01	-0.025
CUST_10504_PI4254386	AT1G28580	-0.155	-0.01	0.145	0.33	0.295
CUST_10505_PI4254386	AT5G18070	-0.145001	-0.289999	-0.155	0.065	0.37
CUST_10506_PI4254386	AT4G03120	0.005002	0.020001	0.030001	0.035	0.005
CUST_10507_PI4254386	AT5G55070	-0.005	-0.015	-0.019999	0	-0.025
CUST_10508_PI4254386	AT1G37110	0.005	0.015	0.015	0.01	0
CUST_10509_PI4254386	AT5G46220	-0.149999	0.21	-0.045	0.060001	0.215001
CUST_1051_PI42543860	AT4G17560	-0.100001	-0.055	-0.01	-0.660001	-0.12
CUST_10510_PI4254386	AT2G39960	-0.24	0.16	0.17	0.135	0.440001
CUST_10511_PI4254386	AT3G09710	0.009999	-0.01	-0.015001	0.005	-0.01
CUST_10512_PI4254386	AT5G54380	-0.01	-0.02	-0.02	0.024999	0.029999
CUST_10513_PI4254386	AT3G05260	-0.054999	-0.025	-0.025	0.005	0.035
CUST_10514_PI4254386	AT1G13195	0.035	0.19	0.14	0.16	0.175002
CUST_10515_PI4254386	AT3G10180	-0.084999	0.02	0.09	0.160001	0.240001
CUST_10516_PI4254386	AT1G15930	-0.225	-0.085	-0.11	0.064999	0.219999
CUST_10517_PI4254386	AT1G14350	-0.015	0	-0.015	0.005	0.01
CUST_10518_PI4254386	AT1G11270	0.035001	-0.02	-0.02	0.24	0.315
CUST_10519_PI4254386	AT3G48770	-0.354999	0.125	0.5	0.200001	0.73
CUST_1052_PI42543860	AT3G49601	0.005	-0.005	-0.01	-0.025	-0.045
CUST_10520_PI4254386	AT4G18501	0	0.005	0.025	-0.015	0.015001
CUST_10521_PI4254386	AT3G19560	0.09	0	0.02	0	-0.025
CUST_10522_PI4254386	AT5G44730	-0.01	0.025	0.014999	0.005	0
CUST_10523_PI4254386	AT2G06440	-0.115	0.17	0.15	0.25	0.530001
CUST_10524_PI4254386	AT1G09794	-0.005	-0.01	0.01	-0.005	-0.005
CUST_10525_PI4254386	AT3G03950	0.03	0.08	0.03	0.069999	0.074999
CUST_10526_PI4254386	AT2G40008	-0.02	0.115	0.324999	0.43	0.579999
CUST_10527_PI4254386	AT4G31700	0.015	0	0	-0.019999	-0.005
CUST_10528_PI4254386	AT5G37340	0.005	-0.01	-0.005	-0.01	-0.01
CUST_10529_PI4254386	AT5G61780	-0.01	0.015001	-0.005	-0.004999	0.005
CUST_1053_PI42543860	AT1G22190	-0.26	0.015	0.185001	-1.345	-1.19
CUST_10530_PI4254386	AT2G20330	0.024999	0.039999	-0.010001	0.100001	0.115001
CUST_10531_PI4254386	AT4G10090	-0.655	-0.375	-0.135	-0.58	-0.025001
CUST_10532_PI4254386	AT1G10890	0.109999	0.169998	0.179999	0.110001	0.250001
CUST_10533_PI4254386	AT1G13460	-0.03	-0.015	-0.04	0.005001	0.005
CUST_10534_PI4254386	AT5G64220	-0.129999	0.139999	0.110001	0.139999	0.35
CUST_10535_PI4254386	AT4G02390	-0.019999	-0.114999	0.240001	0.020001	0.42
CUST_10536_PI4254386	AT3G04740	0.015	0.005	0.01	0.02	-0.005
CUST_10537_PI4254386	AT5G18440	-0.055001	-0.310001	-0.040001	0.17	0.265
CUST_10538_PI4254386	AT4G22690	0.005	-0.005	-0.01	-0.005	0
CUST_10539_PI4254386	AT3G11010	0.005	0.02	0.055	0.03	0.035
CUST_1054_PI42543860	AT1G67190	-1e-06	-0.015001	-0.005001	-0.035	-0.01
CUST_10540_PI4254386	AT5G14250	-0.240001	-0.365	-0.265	-0.314999	-0.105
CUST_10541_PI4254386	AT1G22060	-0.04	0.15	0.32	-0.65	-0.785001
CUST_10542_PI4254386	AT2G26670	0.329999	0.220001	0.715	0.24	0.21
CUST_10543_PI4254386	AT2G40250	-0.01	0.104999	-0.145001	0.055	0.01
CUST_10544_PI4254386	AT1G36390	-0.015	0	-0.015	-0.005	0
CUST_10545_PI4254386	AT4G02780	-0.014999	-0.01	-0.005	1e-06	0.005
CUST_10546_PI4254386	AT3G54560	-0.125	0.33	0.325001	-0.145	0
CUST_10547_PI4254386	AT2G43340	-0.02	0.005	0.02	0	0.015
CUST_10548_PI4254386	AT5G12470	-0.025001	0.099998	0.009999	0.279999	0.295
CUST_10549_PI4254386	AT5G20020	-0.414999	0.315	-0.13	-0.295	-0.25
CUST_1055_PI42543860	AT1G53510	0.115	0.175	0.215	0.125	-0.1
CUST_10550_PI4254386	AT2G20990	0.010001	0.015002	-0.045	-0.109998	-0.174999
CUST_10551_PI4254386	AT2G45400	0.019999	0.014999	0.014999	-0.020001	-0.025001
CUST_10552_PI4254386	AT4G32700	0.014999	0.029998	0.094999	0.174999	0.190001
CUST_10553_PI4254386	AT1G49290	0.004999	0	0.004999	0.015	0.005
CUST_10554_PI4254386	AT5G24900	0.01	0.015	0.02	0.030001	0.015002
CUST_10555_PI4254386	AT1G09770	-0.125	-0.360001	-0.305001	-0.595	-0.375
CUST_10556_PI4254386	AT3G13235	0.055	0.335001	0.159999	-0.270001	-0.08
CUST_10557_PI4254386	AT5G33232	-0.115001	-0.025001	0.08	0.26	0.595
CUST_10558_PI4254386	AT5G13180	0.07	-0.05	-0.044999	-0.135	-0.07
CUST_10559_PI4254386	AT5G51230	0.005002	0.035	-0.019999	-0.015	0.015
CUST_1056_PI42543860	AT2G28580	-0.145001	-0.160001	-0.150001	0	0.005
CUST_10560_PI4254386	AT5G38383	0.005	0.13	0.29	-0.07	0.49
CUST_10561_PI4254386	AT5G67420	-0.065	0.22	-0.055	0.520001	0.620001
CUST_10562_PI4254386	AT3G56060	0.22	0.04	0.254999	-0.195	0.05
CUST_10563_PI4254386	AT5G08530	0.005	0.005	0.01	-0.014999	1e-06
CUST_10564_PI4254386	AT1G45231	-0.165	-0.165	-0.34	-0.205	-0.115
CUST_10565_PI4254386	AT5G39510	0.024999	0.004999	-0.015002	-1e-06	0.019998
CUST_10566_PI4254386	AT5G24360	0.505	0.58	0.88	1.34	1.53
CUST_10567_PI4254386	AT4G09313	0.004999	0.014999	0.009999	0.014999	0.024999
CUST_10568_PI4254386	AT4G13266	-0.254999	-0.109998	-0.154998	-0.049999	-0.449998
CUST_10569_PI4254386	AT2G26510	-0.195	0.005	-0.004999	-0.624999	-0.139999
CUST_1057_PI42543860	AT3G21320	0.08	0.415	0.38	-0.56	-0.62
CUST_10570_PI4254386	AT1G10120	0.005001	0.01	0	-0.020001	0.005
CUST_10571_PI4254386	AT5G49360	-0.129999	0.01	-0.135	-0.099999	-0.31
CUST_10572_PI4254386	AT5G40290	-0.185	0.39	0.025	-0.030001	0.314999
CUST_10573_PI4254386	AT3G12915	-0.29	0.21	-0.28	-0.545	-0.69
CUST_10574_PI4254386	AT4G22360	0.01	0.02	0.02	-0.009999	0.005
CUST_10575_PI4254386	AT1G12140	-0.605	-0.205	0.17	0.060002	-0.174999
CUST_10576_PI4254386	AT5G43310	0.005	-0.03	-0.005	0.02	0.005
CUST_10577_PI4254386	AT3G51270	0	0.019999	-0.005001	-0.044999	-0.005
CUST_10578_PI4254386	AT2G30490	0.02	0.01	0.02	0.035	0.045
CUST_10579_PI4254386	AT5G08520	-0.004999	0.005	0.015	0	0.01
CUST_1058_PI42543860	AT1G09660	-0.179998	0.015002	-0.249999	-0.205	-0.155
CUST_10580_PI4254386	AT4G37430	-0.035	-0.065001	-0.04	0.195	0.06
CUST_10581_PI4254386	AT5G52900	0.025001	0.005002	0.005002	0.01	-0.004999
CUST_10582_PI4254386	AT5G52350	0.11	0.375	0.585	0.275	0.13
CUST_10583_PI4254386	AT3G54000	2.07	2.18	1.505	1.115	0.88
CUST_10584_PI4254386	AT1G66670	0.01	0.01	-0.005	0.009999	-0.01
CUST_10585_PI4254386	AT4G01430	-0.789999	-1.08	-0.699999	0	0
CUST_10586_PI4254386	AT2G42200	-0.01	0.005	-0.005	0.01	0
CUST_10587_PI4254386	AT4G37910	0.060002	0.120001	0.065001	-0.039999	-0.044999
CUST_10588_PI4254386	AT5G59660	-0.04	-0.04	-0.065	-0.03	-0.034999
CUST_10589_PI4254386	AT1G02780	-0.015	0.01	-0.005	0.065	0.01
CUST_1059_PI42543860	AT1G20540	-0.179999	-0.049999	0.050002	0.055	0.184999
CUST_10590_PI4254386	AT1G75370	0.005	-0.005	-0.014999	-0.01	-0.005
CUST_10591_PI4254386	AT3G54980	0.36	0.125	-0.150001	0.92	0.25
CUST_10592_PI4254386	AT5G02860	-0.005	-0.005	-0.01	-0.035	-0.025
CUST_10593_PI4254386	AT4G19200	-0.210001	-0.735001	-0.065001	-0.18	0.115
CUST_10594_PI4254386	AT1G14910	-0.09	-0.145	-0.15	-0.180001	-0.165
CUST_10595_PI4254386	AT1G02860	0.05	0.025	0.03	0	0.015001
CUST_10596_PI4254386	AT2G47940	-0.26	0.195	0.29	0.105001	-0.024999
CUST_10597_PI4254386	AT1G55270	-0.04	0.325	0.395	0.09	0.195
CUST_10598_PI4254386	AT4G24900	0.060001	0.005002	-0.119998	0.09	0.03
CUST_10599_PI4254386	AT5G58560	0.625	0.12	0.76	1.05	0.055
CUST_106_PI425438606	AT1G29850	-0.02	0.03	0.01	0.17	0.520001
CUST_1060_PI42543860	AT1G04140	0	0.01	-0.005	0.01	-0.01
CUST_10600_PI4254386	AT1G66530	-0.005	0.015	0.005	-0.01	-0.01
CUST_10601_PI4254386	AT2G05710	0.005	0.019999	0.015	-0.035	-0.035
CUST_10602_PI4254386	AT5G37352	-0.01	-0.004999	0.005	-0.005	-0.015
CUST_10603_PI4254386	ATMG01180	-0.005	1e-06	-0.005	0	0.02
CUST_10604_PI4254386	AT5G53240	1e-06	-0.005	0.005	-0.014999	-0.015
CUST_10605_PI4254386	AT3G58750	0.145001	0.065001	0.365001	0.399999	0.319999
CUST_10606_PI4254386	AT1G63110	0	0.005	0	0	0.005
CUST_10607_PI4254386	AT2G41260	-0.01	-0.01	-0.02	-0.01	-0.01
CUST_10608_PI4254386	AT2G35940	0	0.005	0.015	0.025	0.035
CUST_10609_PI4254386	AT1G18080	0.02	-0.005	-0.009999	0.015	0.015
CUST_1061_PI42543860	AT5G05170	0.145	0.14	0.09	-0.055	0.02
CUST_10610_PI4254386	AT1G55920	-1e-06	-0.005	-0.005	-0.005	-0.01
CUST_10611_PI4254386	AT5G67240	0.015	0.02	0.039999	-0.02	0.015
CUST_10612_PI4254386	AT4G21860	-0.005	0.105	0.13	0.24	0.48
CUST_10613_PI4254386	AT5G53460	-0.014999	-0.04	-0.05	0.135001	0.2
CUST_10614_PI4254386	AT5G55620	0.01	-0.004999	0.01	0.01	0.03
CUST_10615_PI4254386	AT4G00660	-0.01	-0.005	-0.01	-0.020001	-0.025
CUST_10616_PI4254386	AT5G64270	-0.314999	-0.529998	-0.619999	-0.57	-0.67
CUST_10617_PI4254386	AT2G42620	0.11	0.095	0.145	0.174999	0.24
CUST_10618_PI4254386	AT2G38380	-0.190001	-0.375	0.024999	-0.01	-0.025
CUST_10619_PI4254386	AT3G25230	0.33	0.299999	0.264999	0.08	0.18
CUST_1062_PI42543860	AT4G23890	-0.12	-0.195	-0.06	-0.265	-0.119999
CUST_10620_PI4254386	AT1G15020	-0.01	0.005	-0.01	-0.004999	-0.01
CUST_10621_PI4254386	AT5G09860	-0.025	0.124999	-0.06	-0.225	-0.095
CUST_10622_PI4254386	AT4G12400	-0.015	-0.02	-0.015	-0.01	-0.034999
CUST_10623_PI4254386	AT1G06040	-0.025	0.305	0.345	-0.040001	-0.120001
CUST_10624_PI4254386	AT2G34790	-0.015	0	0	0.01	0.015
CUST_10625_PI4254386	AT4G35940	-0.015	-0.035	-0.035	0.004999	-0.01
CUST_10626_PI4254386	AT2G21390	-0.195	0.030001	0.15	-0.495	-0.71
CUST_10627_PI4254386	AT3G55830	-0.01	-0.01	-0.025	0	0.02
CUST_10628_PI4254386	AT1G02610	-0.004999	0.02	0.035	0.67	0.71
CUST_10629_PI4254386	AT5G15920	0.13	0.125	0.399999	0.445	0.51
CUST_1063_PI42543860	AT5G20740	0.02	0	-0.004999	-0.135	-0.035
CUST_10630_PI4254386	AT5G18410	0.019999	-0.005002	0.045	-0.01	-0.025
CUST_10631_PI4254386	AT5G07440	0.01	0.03	0.04	0.14	0.03
CUST_10632_PI4254386	AT1G05570	-0.335	-0.894999	-0.81	-0.815	-1.11
CUST_10633_PI4254386	AT1G49890	-0.02	-0.02	-0.025	0.025	0
CUST_10634_PI4254386	AT4G31790	0.035001	-0.264999	-0.039999	-0.239999	0.105001
CUST_10635_PI4254386	AT3G15630	0.520001	0.645	1.075	0.595	0.865
CUST_10636_PI4254386	AT4G12040	0.375	-0.04	0.075	0.945	0.705
CUST_10637_PI4254386	AT5G62470	-0.339999	-0.664999	-0.769998	-0.585001	-0.635001
CUST_10638_PI4254386	AT2G44820	-0.005	-0.01	-0.005	0.04	0.019999
CUST_10639_PI4254386	AT5G37370	-0.020001	-0.010001	-0.015	0.01	0.01
CUST_1064_PI42543860	AT5G13180	0.745001	0.160001	0.880001	1.04	1.15
CUST_10640_PI4254386	AT5G45220	0.335	-0.380001	-0.295	0.11	-0.245
CUST_10641_PI4254386	AT1G76930	-0.199998	-0.579999	0.090001	-0.2	-0.91
CUST_10642_PI4254386	AT1G19970	0.005	0.01	0.005	-0.015	-0.039999
CUST_10643_PI4254386	AT5G56040	0.025	0.03	0.015	0.15	-0.025
CUST_10644_PI4254386	AT2G20000	-0.01	0.005	0	0	-0.01
CUST_10645_PI4254386	AT4G03080	-0.005	0.005	-0.005	0.015	0.004999
CUST_10646_PI4254386	AT4G06523	-0.03	-0.175	-0.23	0.11	-0.18
CUST_10647_PI4254386	AT2G36630	0	-0.02	-0.01	-0.005001	0.025
CUST_10648_PI4254386	AT5G35356	0.01	-0.005	0.005	0.019999	0
CUST_10649_PI4254386	AT2G30670	0.675	0.32	0.145	0.205	0.200001
CUST_1065_PI42543860	AT1G03350	-0.075	0.19	0.055001	-0.285	-0.015
CUST_10650_PI4254386	AT1G20340	0.02	0.005	0	-0.209999	0.06
CUST_10651_PI4254386	AT1G28323	0.005	0	-0.005	-0.025	0.02
CUST_10652_PI4254386	AT1G75310	-0.010001	-0.005001	-1e-06	0.025	-0.005001
CUST_10653_PI4254386	AT3G53620	0.004999	0.035	0.139999	-0.48	-0.645
CUST_10654_PI4254386	AT2G22430	-0.16	-0.405001	-0.225	0.03	0.13
CUST_10655_PI4254386	AT4G33090	-0.22	0.245	0.16	-0.04	-0.2
CUST_10656_PI4254386	AT1G21000	0.29	0.525	0.645001	1.24	0.914999
CUST_10657_PI4254386	AT3G05450	0.224999	0.3	0.255	0.245	0.305
CUST_10658_PI4254386	AT1G50890	0.035	0.01	0.04	-0.04	-0.035
CUST_10659_PI4254386	AT5G05965	0.025	0	0.07	0.414999	0.48
CUST_1066_PI42543860	AT5G05113	-0.02	-0.050001	-0.11	0.004999	0.114999
CUST_10660_PI4254386	AT4G10360	0.175	0.04	0.290001	0.105	0.23
CUST_10661_PI4254386	AT3G44860	0.315	1.67	2.835	1.405	1.865
CUST_10662_PI4254386	AT4G00660	-0.005	-0.060001	0.080001	-0.090001	0.174999
CUST_10663_PI4254386	AT4G14780	0.005001	0.015001	0.005001	0.025	0.015
CUST_10664_PI4254386	AT1G49810	-0.019999	0.005001	-0.01	-0.015	-0.005
CUST_10665_PI4254386	AT4G32080	-0.195	-0.01	-0.260001	-0.11	-0.025
CUST_10666_PI4254386	AT5G35770	-0.02	0.005	-0.050001	-0.015001	-0.025001
CUST_10667_PI4254386	AT5G25880	-0.005	-0.005	0.005	-0.009999	-0.015
CUST_10668_PI4254386	AT5G22410	0.005	-0.01	-0.024999	-0.024999	-0.005001
CUST_10669_PI4254386	AT3G58750	0.410001	0.350001	0.345002	0.375	0.184999
CUST_1067_PI42543860	AT2G32710	0.005	0.08	0.265	0.03	0.17
CUST_10670_PI4254386	AT4G15570	-0.145001	0.11	0.290001	-0.120001	-0.16
CUST_10671_PI4254386	AT5G02780	0.065001	0.285	0.16	0.264999	0.205
CUST_10672_PI4254386	AT1G19140	0.125	0.155	-0.02	0.065	0.08
CUST_10673_PI4254386	AT4G33565	-0.040001	-0.035001	-0.085001	0.01	0.015
CUST_10674_PI4254386	AT1G76830	-0.045	-0.115001	-0.025	0.02	-0.065001
CUST_10675_PI4254386	AT5G34854	-0.020001	-0.295	-0.220002	-0.15	-0.104999
CUST_10676_PI4254386	AT4G31810	-0.210001	0.26	-0.14	-0.200001	0.024999
CUST_10677_PI4254386	AT5G24970	-0.01	-0.015	-0.005	0.005	0.009999
CUST_10678_PI4254386	AT3G15870	-0.075	-0.015	-0.13	-0.029998	0.025001
CUST_10679_PI4254386	AT2G17760	0.17	-0.139999	-0.154999	0.369998	0.259999
CUST_1068_PI42543860	AT5G53530	-0.015	-0.04	0	-0.04	-0.025001
CUST_10680_PI4254386	AT5G18280	0.015	0.025	0	-0.01	-0.005
CUST_10681_PI4254386	AT2G04230	0.094999	-0.020001	0	0.145	0.125
CUST_10682_PI4254386	AT1G69800	-0.02	-0.030001	-0.01	-0.014999	-0.019999
CUST_10683_PI4254386	AT3G11630	-0.295	-0.175	-0.305001	-0.265	-0.164999
CUST_10684_PI4254386	AT5G38070	0.035	0.005	0.025	0.015	-0.015
CUST_10685_PI4254386	AT3G16940	-0.115	-0.585	-0.235	0.12	0.300001
CUST_10686_PI4254386	AT1G02940	-0.005	0	-0.005	-0.015	-0.015
CUST_10687_PI4254386	AT1G43640	0.015	-0.02	-0.01	0.005002	0.020001
CUST_10688_PI4254386	AT3G28370	0.02	-0.005	0.025	0.01	-0.005
CUST_10689_PI4254386	AT4G31700	0.28	0.384999	0.185	0.545	0.82
CUST_1069_PI42543860	AT2G14190	1.325	1.125	0.510001	0.92	0.535001
CUST_10690_PI4254386	AT3G24460	-0.125	0.055	0.14	0.47	0.405001
CUST_10691_PI4254386	AT1G69950	0.015	0.015	0	-0.005	-0.015
CUST_10692_PI4254386	AT3G07610	0.014999	-0.02	-0.11	-0.075	-0.04
CUST_10693_PI4254386	AT3G13560	0.1	0.11	0.04	0.070001	-0.105
CUST_10694_PI4254386	AT2G17230	-0.020001	-1e-06	-0.020001	0.005	0
CUST_10695_PI4254386	AT5G45100	-0.01	0	-0.005	-1e-06	0
CUST_10696_PI4254386	AT1G54310	-0.015	0.005	0.025	-0.01	-0.015
CUST_10697_PI4254386	AT5G25390	0.01	0.155001	0.09	0.015	0.015001
CUST_10698_PI4254386	AT1G79440	-0.039999	0	0.015002	0.135	0.375
CUST_10699_PI4254386	AT3G62010	0.075	0.419999	0.49	0.035	0.025
CUST_107_PI425438606	AT5G28290	-0.099999	-0.089999	-0.049999	-0.26	-0.094999
CUST_1070_PI42543860	AT1G78920	-0.03	-0.025	-0.01	-0.020001	-0.020001
CUST_10700_PI4254386	AT3G15602	0.045	0.009999	0.005	0.049999	0.054999
CUST_10701_PI4254386	AT4G02510	0.005	-0.015	-0.019999	-0.02	-0.01
CUST_10702_PI4254386	AT4G01160	0.04	-0.04	-0.045	0.17	0.039999
CUST_10703_PI4254386	AT3G17900	0.015	0.069999	0.09	0.089999	0.195
CUST_10704_PI4254386	AT2G03440	0	-0.020001	0	0.025	-0.005
CUST_10705_PI4254386	AT5G47570	-0.004999	0	0.02	0.035	0.024999
CUST_10706_PI4254386	AT3G09600	-0.07	-0.265	-0.245001	0.045	0.024999
CUST_10707_PI4254386	AT3G62900	-0.030001	-0.160001	-0.225001	-0.074999	-0.109999
CUST_10708_PI4254386	AT5G37510	-0.165001	0.295	0.200001	-0.215001	-0.390001
CUST_10709_PI4254386	AT3G05600	-0.01	-0.005	-0.005	-0.005	-0.01
CUST_1071_PI42543860	AT4G28360	-0.025	-0.03	-0.015	-0.005002	-0.075001
CUST_10710_PI4254386	AT5G65180	0.01	-0.005	0	0.005	-0.01
CUST_10711_PI4254386	AT4G25100	-0.01	0	-0.005	0.015	-0.005
CUST_10712_PI4254386	AT1G30380	0	-0.005001	0.015	-1e-06	-0.2
CUST_10713_PI4254386	AT1G13790	-0.01	0.025	0.015	0	-1e-06
CUST_10714_PI4254386	AT2G45100	0	-0.005	-0.015	0.02	0.01
CUST_10715_PI4254386	AT4G29130	0.02	0.015	-0.004999	-0.01	-0.019999
CUST_10716_PI4254386	AT5G52410	-0.015	-0.03	-0.025	0.009999	0
CUST_10717_PI4254386	AT4G36180	-0.380001	0.079999	0.039999	-0.11	-0.175
CUST_10718_PI4254386	AT5G37820	0	-0.005	0	-0.014999	-0.015
CUST_10719_PI4254386	AT1G17450	0.01	-0.025	0	0	0
CUST_1072_PI42543860	AT3G12370	0.005	0.015	-0.01	0.015	0.015
CUST_10720_PI4254386	AT4G25240	-0.01	-0.005	0	-0.02	0.005
CUST_10721_PI4254386	AT1G67090	0.28	-0.279999	0.374999	-0.35	-0.130001
CUST_10722_PI4254386	AT1G03290	-0.005	0	-0.019999	0.01	-0.014999
CUST_10723_PI4254386	AT5G25410	0.03	0.04	0.02	0.009999	0.014999
CUST_10724_PI4254386	AT4G04770	-0.104999	-0.27	-0.200001	0.079999	0.045
CUST_10725_PI4254386	AT3G05200	0.005	0.005	-0.005	0.005	-0.005001
CUST_10726_PI4254386	AT2G03590	0.189999	0.279999	0.075	0.174999	0.464999
CUST_10727_PI4254386	AT3G15850	-0.010001	-0.010001	-0.025001	-0.01	-0.024999
CUST_10728_PI4254386	AT1G30460	0.005	-0.005	0	-0.01	-0.025
CUST_10729_PI4254386	AT3G30300	0.1	0.02	0.03	0.245	0.115
CUST_1073_PI42543860	AT5G26570	-0.4	-0.91	-0.77	-1.44	-1.215
CUST_10730_PI4254386	AT2G01930	-0.209999	0.58	0.225	-0.574998	-0.489999
CUST_10731_PI4254386	AT1G77765	0.03	0.02	0.015	0	0.005
CUST_10732_PI4254386	AT5G60790	0.055	0.19	-0.02	0.12	0.165
CUST_10733_PI4254386	AT2G11720	-0.040001	-0.005001	-0.02	0.004999	0.054999
CUST_10734_PI4254386	AT1G56580	0	0	0.01	0.014999	0.009999
CUST_10735_PI4254386	AT5G65040	-0.014999	0	0	-0.015	-0.015
CUST_10736_PI4254386	AT5G51980	0.015	0.005	1e-06	0	-0.005
CUST_10737_PI4254386	AT2G04800	-0.005	0.005	0.015	0.030001	0
CUST_10738_PI4254386	AT5G25045	-0.005	-0.015	-0.025	-0.035001	-0.010001
CUST_10739_PI4254386	AT2G30800	1e-06	0.030001	0.01	0.149999	0.035
CUST_1074_PI42543860	AT3G48210	0.045	0.01	0.02	0.005	0.005
CUST_10740_PI4254386	AT3G06125	-0.055	0.03	0.09	-0.060001	0.26
CUST_10741_PI4254386	AT3G14610	-0.004999	0	-0.005	0	-0.02
CUST_10742_PI4254386	AT5G10450	-0.359999	-0.72	-0.859999	0.465	0.634999
CUST_10743_PI4254386	AT3G13290	-0.064998	-0.039999	-0.039999	-0.23	-0.325
CUST_10744_PI4254386	AT3G57260	0.005	-0.01	-0.005	0.005	-0.01
CUST_10745_PI4254386	AT2G31100	0.02	0.02	0.01	-0.005	-0.005
CUST_10746_PI4254386	AT5G58140	0.01	0.01	0.015	-0.005	-0.005
CUST_10747_PI4254386	AT1G76720	0	0.06	-0.135001	-0.239999	-0.255
CUST_10748_PI4254386	AT1G53990	1.435	0.785	0.81	0.099999	0.01
CUST_10749_PI4254386	AT4G20400	-0.005	0.01	0.004999	-0.01	0.020001
CUST_1075_PI42543860	AT1G05540	0.109999	-0.115	-0.015001	0.03	0.295
CUST_10750_PI4254386	AT5G62700	-0.375	-0.22	-0.19	-0.58	-0.289999
CUST_10751_PI4254386	AT3G05270	0.244999	0.149999	0.114999	0.205001	0.335001
CUST_10752_PI4254386	AT2G47580	-0.01	-0.01	-0.005	-0.01	-0.005
CUST_10753_PI4254386	AT4G02720	0.029998	0.059999	0.059999	0.01	0.1
CUST_10754_PI4254386	AT4G30400	-0.024999	-0.024999	-0.024999	-0.005	-0.015
CUST_10755_PI4254386	AT3G29450	-0.070002	-0.085001	-0.135001	-0.075	-0.09
CUST_10756_PI4254386	AT3G13825	-0.005	-0.005001	-0.005001	-0.01	-0.005
CUST_10757_PI4254386	AT2G44050	-0.14	0.055	-0.16	0.050001	-0.015
CUST_10758_PI4254386	AT5G23890	0.014999	-0.005002	0.009999	-0.005002	0.009999
CUST_10759_PI4254386	AT5G10470	0.01	0.01	0	-0.009999	-0.01
CUST_1076_PI42543860	AT4G07517	-0.004999	0.02	0.015	0.02	-0.01
CUST_10760_PI4254386	AT4G09320	0	0.01	0.005	-0.019999	-0.01
CUST_10761_PI4254386	AT5G55800	0.06	0.115001	0.035	-0.065001	-0.16
CUST_10762_PI4254386	AT1G52730	0.005001	0.015	0.02	-0.015	0.005
CUST_10763_PI4254386	AT5G60040	0.07	0.31	0.41	-0.235001	-0.24
CUST_10764_PI4254386	AT1G54940	0.045	0.105	0.135	-0.115	-0.035
CUST_10765_PI4254386	AT2G33120	-0.035	0.01	0.155	0.22	0.62
CUST_10766_PI4254386	AT2G15900	0.24	0.035	0.314999	-0.309999	-0.285
CUST_10767_PI4254386	AT1G10490	0.005002	0.010001	0.025001	0	0.01
CUST_10768_PI4254386	AT5G65870	0.01	0.01	0.005001	0.005	-0.004999
CUST_10769_PI4254386	AT1G29900	-0.205	0.289999	-0.215001	-0.855	-0.779999
CUST_1077_PI42543860	AT2G32270	-0.005001	-0.01	0.025	0.01	-0.01
CUST_10770_PI4254386	AT5G01030	-0.200001	-0.22	0.145001	0.17	0.22
CUST_10771_PI4254386	AT5G15410	0	0	-0.01	-0.01	-0.015
CUST_10772_PI4254386	AT3G18390	-0.129999	0.055001	0.095001	-0.175	0.06
CUST_10773_PI4254386	AT3G13200	0.194999	0.16	0.239999	0.749999	0.379999
CUST_10774_PI4254386	AT5G53970	0.01	-0.01	-0.005	0	-0.005
CUST_10775_PI4254386	AT1G06850	0.005	-0.025	-0.025	0	0.014999
CUST_10776_PI4254386	AT3G09500	-0.299999	0.285	0.11	-0.33	0.020001
CUST_10777_PI4254386	AT1G77510	-0.085	-0.054999	0.03	0.08	0.020001
CUST_10778_PI4254386	AT4G22680	-1e-06	-1e-06	0.004999	0	0.015
CUST_10779_PI4254386	AT2G19950	0.004999	-0.005001	-1e-06	-0.014999	-0.024999
CUST_1078_PI42543860	AT2G21590	-0.060001	-0.040001	-0.035001	-0.059999	-0.055
CUST_10780_PI4254386	AT4G28370	-0.019999	-0.01	-0.005	0	0.015
CUST_10781_PI4254386	AT4G28450	-0.004999	1e-06	0.010001	0.01	-0.01
CUST_10782_PI4254386	AT5G35535	0	0.01	0.024999	0.014999	-1e-06
CUST_10783_PI4254386	AT5G58550	0.435	0.875	0.445	0.119999	0.244999
CUST_10784_PI4254386	AT5G18500	0	-0.02	0	-0.02	0.01
CUST_10785_PI4254386	AT1G04450	-0.005	-0.015	0.01	0.01	0.03
CUST_10786_PI4254386	AT3G09910	0.025	-0.135001	-0.005	-0.085	-0.005
CUST_10787_PI4254386	AT5G52950	0.005	0.025	-0.005	0.045	0.024999
CUST_10788_PI4254386	AT3G15170	0.015	1e-06	-0.005	-0.005	-0.005
CUST_10789_PI4254386	AT2G41470	-0.015	-0.01	-0.01	0.010001	-0.004999
CUST_1079_PI42543860	AT5G43740	-0.06	-0.08	-0.180001	-0.25	-0.13
CUST_10790_PI4254386	AT3G19440	0	0.015	0	0.01	0.01
CUST_10791_PI4254386	AT5G42010	0.01	0.005	-0.015	0.02	0.025
CUST_10792_PI4254386	AT1G21100	-0.035	0.264999	0.404998	0.385	0.23
CUST_10793_PI4254386	AT5G63320	-0.005	-0.035	-0.04	0.005	-0.005
CUST_10794_PI4254386	ATMG00020	-0.245	-0.615	-0.82	-0.340001	-0.965001
CUST_10795_PI4254386	AT2G20740	0.15	0.325	0.025	-0.529998	-0.429999
CUST_10796_PI4254386	AT3G31980	-0.01	-0.019999	-0.005	-0.015	-0.01
CUST_10797_PI4254386	AT4G19040	0.005	0.01	0.02	0.01	0.04
CUST_10798_PI4254386	AT5G65220	-0.03	0.035	0.035	-0.119999	0.070001
CUST_10799_PI4254386	AT2G29620	-0.175002	0.474999	0.319999	0.065001	-0.014999
CUST_108_PI425438606	AT4G24500	0.07	0.345001	0.35	-0.04	-0.36
CUST_1080_PI42543860	AT5G59210	0.015	0.185	0.004999	-0.125	0.025
CUST_10800_PI4254386	AT1G25530	-0.005002	0.009999	0.014999	0.015	0.005
CUST_10801_PI4254386	AT4G28556	0.029998	0.019999	0.019999	0	0.005
CUST_10802_PI4254386	AT5G04510	-0.049999	0.065001	0.219999	0.16	0.200001
CUST_10803_PI4254386	AT5G45110	0	-0.005	-0.005	0.069999	-0.2
CUST_10804_PI4254386	AT5G50915	0.020001	0.06	0.11	-0.089999	-0.22
CUST_10805_PI4254386	AT3G32966	-0.015001	0.02	0.02	-0.020001	-0.020001
CUST_10806_PI4254386	AT1G49975	-0.015	0	-0.015	-0.2	-0.015
CUST_10807_PI4254386	AT2G32530	0.01	0.01	-0.014999	0	0.06
CUST_10808_PI4254386	AT5G49680	0.174999	-0.290001	0.299999	-0.224999	-0.074999
CUST_10809_PI4254386	AT5G54380	-0.27	-0.47	-0.34	0.57	0.71
CUST_1081_PI42543860	AT3G01540	0.23	0.17	0.085	0.435	0.424999
CUST_10810_PI4254386	---	0.01	0.005	0.02	0	0.03
CUST_10811_PI4254386	AT4G39390	0.009998	-0.060002	0.154999	0.085	0.24
CUST_10812_PI4254386	AT2G27770	-0.03	-0.05	-0.24	0.285	0.275
CUST_10813_PI4254386	AT1G01620	-0.445	-0.3	-0.345	0.020001	0.205
CUST_10814_PI4254386	AT4G27130	-0.24	-0.630001	-0.525	0.11	0.01
CUST_10815_PI4254386	AT1G09770	-0.02	-0.01	-0.015001	-0.01	0.01
CUST_10816_PI4254386	AT5G07060	0.415	0.895	0.59	0.639999	0.555
CUST_10817_PI4254386	AT2G04550	-0.095	0.55	0.425	0.014999	0.274999
CUST_10818_PI4254386	AT3G01320	0.025	0.02	0.015	-0.005	0.005
CUST_10819_PI4254386	AT3G14415	-0.320001	-0.460001	0.074999	-0.654998	-0.364999
CUST_1082_PI42543860	AT3G07390	0.295	0.035	0.12	-0.745	-0.815001
CUST_10820_PI4254386	AT5G27130	-0.01	0	0.005	0.01	0.005
CUST_10821_PI4254386	AT3G56010	-0.009999	0	0.01	-0.005	0.02
CUST_10822_PI4254386	AT1G44800	-1.055	0.379999	0.38	-0.764999	-0.764999
CUST_10823_PI4254386	AT4G25960	-0.015	0.015	-0.02	-0.01	0
CUST_10824_PI4254386	AT5G36100	0	0	-0.005	1e-06	0
CUST_10825_PI4254386	AT1G08730	-0.005	-0.01	-0.015	0.004999	0.024999
CUST_10826_PI4254386	AT4G15890	0.77	1.12	0.860001	1.945	-0.07
CUST_10827_PI4254386	AT1G30370	0.02	0.125	0.265	0.875	0.885
CUST_10828_PI4254386	AT5G03610	-0.255	0.045	0.51	0.274999	0.375
CUST_10829_PI4254386	AT1G51510	-0.01	-0.015	0	-0.004999	-0.009999
CUST_1083_PI42543860	AT1G80450	0.055	-0.86	-0.795	-0.825001	-0.990001
CUST_10830_PI4254386	AT4G10540	-0.015	-0.015	-0.015	0.029998	0.019999
CUST_10831_PI4254386	AT3G19010	-0.015	0.025001	-0.015	-0.025	-0.04
CUST_10832_PI4254386	AT3G03270	1.165	1.345	0.97	0.834999	0.780001
CUST_10833_PI4254386	AT3G01260	-0.055001	-0.039999	-0.035	-0.005	0.005
CUST_10834_PI4254386	AT2G36290	-0.139999	0.605001	0.405001	0.064999	-0.010001
CUST_10835_PI4254386	AT5G44290	0.01	0.014999	0.1	-0.030001	0.079999
CUST_10836_PI4254386	AT4G29620	-0.005	0	0	0.005	-0.005
CUST_10837_PI4254386	AT1G33055	-0.175	0.23	0.105	1.46	1.135
CUST_10838_PI4254386	AT5G21090	-0.005002	-0.075001	0.219999	-0.304999	-0.285
CUST_10839_PI4254386	AT1G12244	0.004999	0.009999	0.039999	0.060001	-0.04
CUST_1084_PI42543860	AT3G25440	0.01	-0.015	0.01	0.26	0.195
CUST_10840_PI4254386	AT1G68890	-0.009999	-0.05	0.065	0.365	0.71
CUST_10841_PI4254386	AT1G45191	-0.229999	0.385	0.735	-0.195	-0.46
CUST_10842_PI4254386	AT3G14185	-0.24	-0.115	0.01	-0.139999	-0.254999
CUST_10843_PI4254386	AT4G39364	-0.035	0.479999	0.35	0.555	0.335
CUST_10844_PI4254386	AT2G40360	-0.005	-0.014999	-0.005	-0.010001	0.015
CUST_10845_PI4254386	AT2G06260	0.01	0	0.03	0.005	0
CUST_10846_PI4254386	AT2G44290	0.005	0.015	0.015	0.005	0.015
CUST_10847_PI4254386	AT3G16950	-0.08	0.2	0.05	-0.24	0.055
CUST_10848_PI4254386	AT5G09513	0.560001	-0.03	-0.125001	-0.805	0.14
CUST_10849_PI4254386	AT4G21310	-0.024999	-0.005	-0.01	0.004999	-0.005
CUST_1085_PI42543860	AT1G55860	-0.009999	0	0.005	0.015001	-0.005
CUST_10850_PI4254386	AT2G10320	0.01	0.005	0.025	0.010001	0.025
CUST_10851_PI4254386	AT1G38423	-0.68	-1.52	-1.465	0.73	1.285
CUST_10852_PI4254386	AT5G59870	-0.025	0.005	0.005	0	-0.01
CUST_10853_PI4254386	AT4G31985	-0.06	0.205	0.260001	0.445	0.575
CUST_10854_PI4254386	AT5G03560	-0.025	-0.015	0	-0.039999	0.010001
CUST_10855_PI4254386	AT5G05400	-0.015	-0.02	-0.02	-0.015	0.015
CUST_10856_PI4254386	AT5G48480	-0.105	-0.119999	-0.02	0.215001	0.265001
CUST_10857_PI4254386	AT1G26170	-0.01	0.05	0.01	0.019999	0
CUST_10858_PI4254386	AT2G04440	0.045	0.45	0.514999	0.029998	0.239999
CUST_10859_PI4254386	AT3G54960	0.155001	0.435	0.09	-0.14	-0.045
CUST_1086_PI42543860	AT2G42130	-0.025	0	-0.01	-0.04	0.214999
CUST_10860_PI4254386	AT3G42431	-0.03	0.185	0.055	0.274999	0.394999
CUST_10861_PI4254386	AT2G24960	0.009999	0.009999	-1e-06	-0.025	-0.015
CUST_10862_PI4254386	AT4G11610	0.020001	0.030001	1e-06	0	-0.004999
CUST_10863_PI4254386	AT5G13570	0	0	-0.004999	-0.005	0
CUST_10864_PI4254386	AT5G08130	-0.18	-0.06	-0.05	-0.245	-0.175
CUST_10865_PI4254386	AT3G26270	-0.005001	-0.005001	-0.040001	0.01	-0.01
CUST_10866_PI4254386	AT2G23170	0	0.015	0.005	0.009999	0.014999
CUST_10867_PI4254386	AT5G48400	-0.005	0.055	0.275	-0.034999	1e-06
CUST_10868_PI4254386	AT5G07215	-0.005	0.115	0.175	-0.185	0.01
CUST_10869_PI4254386	AT5G48520	0.109998	0.354999	0.379999	0.645	0.414999
CUST_1087_PI42543860	AT3G32990	0.004999	0.014999	-0.01	-0.019999	-0.01
CUST_10870_PI4254386	AT2G10180	-0.240001	-0.085001	0.125	0.505	0.265
CUST_10871_PI4254386	AT4G03470	-0.005	0.01	0.02	0	0.03
CUST_10872_PI4254386	AT3G55040	0	-0.01	0.02	0.01	0.020001
CUST_10873_PI4254386	AT5G12080	-0.005	0.005	0.005	-0.005	-0.020001
CUST_10874_PI4254386	AT5G13860	0.015	-0.02	0.005	-0.024999	-0.024999
CUST_10875_PI4254386	AT5G53080	0.005001	0.060001	0.070001	0	0.02
CUST_10876_PI4254386	AT4G10080	0.235001	0.14	0.355	-0.125	0.125
CUST_10877_PI4254386	AT5G02380	0.014999	0.014999	0.004999	1e-06	-0.019999
CUST_10878_PI4254386	AT4G19130	-0.035	0.03	0.065	0.135	0.1
CUST_10879_PI4254386	AT5G38210	-0.409999	-0.389999	-0.389999	-0.150001	-0.14
CUST_1088_PI42543860	AT4G14180	0	0.01	0	-0.025	-0.025
CUST_10880_PI4254386	AT5G13640	-0.050001	-0.159999	-0.015	-0.110001	0.050001
CUST_10881_PI4254386	AT3G23370	-0.005	0.02	-0.015	-0.045	-0.020001
CUST_10882_PI4254386	AT1G53050	0.005	-0.02	0	-0.014999	-0.005
CUST_10883_PI4254386	AT2G38750	-0.33	-0.42	-0.61	-0.445	-0.290001
CUST_10884_PI4254386	AT1G09570	0.095	0.105001	0.29	0.120001	0.270001
CUST_10885_PI4254386	AT2G47015	-0.07	0.040001	0.16	0.035	-0.11
CUST_10886_PI4254386	AT2G24270	0.005	0.045	0.03	-0.01	-0.02
CUST_10887_PI4254386	AT2G13370	-0.004999	-0.024999	-0.019999	-0.035	-0.03
CUST_10888_PI4254386	AT3G13350	0.039999	-0.185001	-0.130001	0.405001	0.515002
CUST_10889_PI4254386	AT5G09500	0.019999	0.019999	0.019999	0	0.015
CUST_1089_PI42543860	AT5G22760	0.025	0.155001	0.21	0.165	0.195
CUST_10890_PI4254386	AT5G38860	-0.01	-0.03	0	-0.05	0.02
CUST_10891_PI4254386	AT4G34390	0.01	-0.005	-0.005	0.01	0.02
CUST_10892_PI4254386	AT5G44575	0	1e-06	-0.005	-0.02	-0.025
CUST_10893_PI4254386	AT5G10790	-0.005	-0.005	0	-0.035	0.005
CUST_10894_PI4254386	AT4G12570	1e-06	-0.014999	-0.009999	0.004999	-0.010001
CUST_10895_PI4254386	AT2G19240	0.065	0.06	0.015	-0.024999	-0.014999
CUST_10896_PI4254386	AT1G47420	-0.04	-0.014999	0.04	0.04	0.035
CUST_10897_PI4254386	AT3G21570	0.045	0.03	0.03	0.01	0
CUST_10898_PI4254386	AT2G33170	0.04	0.02	0.005	0.005	-0.01
CUST_10899_PI4254386	AT1G07250	0.025	-0.01	0.035	0	0.025
CUST_109_PI425438606	AT3G54560	-0.22	0.09	-0.06	0.42	0.51
CUST_1090_PI42543860	AT4G37880	0.125	0.305001	0.300002	0.11	0.285
CUST_10900_PI4254386	AT4G06552	0.015	0	0	0	-0.01
CUST_10901_PI4254386	AT5G52300	0.01	0	0	-0.02	-0.039999
CUST_10902_PI4254386	AT1G10050	0.059999	0.005	0.035	0.02	-0.014999
CUST_10903_PI4254386	AT5G52300	0.02	-0.01	0.015	0.08	0
CUST_10904_PI4254386	AT4G15210	-0.005	-0.01	-0.01	-0.005	-0.015
CUST_10905_PI4254386	AT3G12680	-0.66	-0.585	-0.67	-0.49	-0.575
CUST_10906_PI4254386	AT5G48900	-0.09	0.355	0.09	-0.470001	-0.475001
CUST_10907_PI4254386	AT2G41770	0	0.004999	-0.010001	-0.005001	-0.030001
CUST_10908_PI4254386	AT5G06810	-0.015	-0.01	0	0.04	0.005
CUST_10909_PI4254386	AT5G13300	0.105001	0.020001	1e-06	0.09	-0.205
CUST_1091_PI42543860	AT4G35860	0.23	0.45	0.480001	0.35	0.379999
CUST_10910_PI4254386	AT1G50970	0.01	-0.01	0	0.005	0
CUST_10911_PI4254386	AT4G35190	0.01	-0.015	0.005	0.070002	0.055001
CUST_10912_PI4254386	AT1G62360	-0.019999	0.005	-0.015	0.025	0.025
CUST_10913_PI4254386	AT2G45340	0.015001	0.180001	0.74	0.135	0.05
CUST_10914_PI4254386	AT2G17442	0.02	0.02	0.035	0.035001	-0.005
CUST_10915_PI4254386	AT1G22530	0	-0.014999	0	-0.014999	1e-06
CUST_10916_PI4254386	AT1G47540	-0.035	-0.015	-0.015	0.075	0.020001
CUST_10917_PI4254386	AT4G31790	-0.005	-0.014999	0	-0.009999	0.02
CUST_10918_PI4254386	AT1G04440	0.024999	-0.030001	0.129999	-0.16	0.015
CUST_10919_PI4254386	AT4G12600	0	0.01	-0.04	-0.024999	0.070001
CUST_1092_PI42543860	AT3G46140	-0.23	-0.114999	-0.185	-0.035	0.015001
CUST_10920_PI4254386	AT4G26750	-0.03	-0.01	-0.015	-1e-06	0.004999
CUST_10921_PI4254386	AT5G61780	-0.004999	0.005001	1e-06	-0.02	0.015
CUST_10922_PI4254386	AT3G51250	-0.005001	-0.055001	-0.040001	0.050002	0.025001
CUST_10923_PI4254386	AT5G58100	0	-0.735001	0.019999	0.004999	0
CUST_10924_PI4254386	AT5G38895	-0.02	-0.015	-0.005	0	1e-06
CUST_10925_PI4254386	AT5G32473	0	0	-0.015	0.005	-0.02
CUST_10926_PI4254386	AT3G07310	-0.084999	-0.08	0.120001	-0.254999	-0.089999
CUST_10927_PI4254386	AT5G62580	0.02	-0.185	0.07	0.845	0.364999
CUST_10928_PI4254386	AT2G23860	0	-0.02	-0.03	0.02	-0.01
CUST_10929_PI4254386	AT1G33855	0.845	0.395	0.855	1	0.705
CUST_1093_PI42543860	AT4G23620	-0.054999	0.155	0.005	-0.09	-0.005
CUST_10930_PI4254386	AT5G63140	-0.01	-0.01	-0.005	0.015	0.015
CUST_10931_PI4254386	AT3G53402	0.015001	1e-06	1e-06	-0.015	0.01
CUST_10932_PI4254386	AT4G30810	0.009999	0.019999	0.034999	-0.010001	-0.035
CUST_10933_PI4254386	AT4G33780	-0.015	0.01	0.03	0.065	0.075001
CUST_10934_PI4254386	AT4G12800	0	-0.01	0	0.26	0.135
CUST_10935_PI4254386	AT1G54610	-0.165	-0.21	0.02	-0.325	-0.210001
CUST_10936_PI4254386	AT1G13120	-0.055	-0.08	0.295	-0.1	0.185
CUST_10937_PI4254386	AT3G50590	0.025	-0.05	-0.05	-0.04	-0.025
CUST_10938_PI4254386	AT3G07060	-0.004999	0.01	0.015	-0.03	0.005
CUST_10939_PI4254386	AT4G34830	1e-06	0	0	-0.005	0.005001
CUST_1094_PI42543860	AT5G04600	-0.06	0.215001	-0.23	-0.370001	0.03
CUST_10940_PI4254386	AT4G22100	0.005001	0.005001	0.005001	-0.01	0.005
CUST_10941_PI4254386	AT3G18490	-0.055	-0.05	-0.05	0.3	-0.255
CUST_10942_PI4254386	AT3G10985	0.744999	0.915	0.84	0.585	0.675
CUST_10943_PI4254386	AT2G33120	-0.025	-0.015	-0.025	0.105	0.085
CUST_10944_PI4254386	AT5G04590	0.015	-0.02	0	0.03	-0.015
CUST_10945_PI4254386	AT5G29975	-0.01	0	-0.01	-0.01	-0.02
CUST_10946_PI4254386	AT2G36880	0.199999	0.6	0.5	-0.515	-0.260001
CUST_10947_PI4254386	AT5G32875	-0.004999	-0.064999	-0.049999	0.025001	0.079999
CUST_10948_PI4254386	AT4G33510	0.305001	0.160001	0.215001	-0.010001	-0.030001
CUST_10949_PI4254386	AT4G00380	-0.015	-0.01	-0.015	-0.029999	-0.029999
CUST_1095_PI42543860	AT3G24160	-0.195	0.059999	0.065	-0.269999	-0.229999
CUST_10950_PI4254386	AT3G02070	0.554999	1.195	1.56	0.43	0.544999
CUST_10951_PI4254386	AT2G17790	0.005	0.015	0.025	-0.065	-0.025001
CUST_10952_PI4254386	AT5G46410	0.080001	0.11	0.045	0.100001	0.22
CUST_10953_PI4254386	AT5G04920	0	0.014999	0.024999	0.024999	-0.005001
CUST_10954_PI4254386	AT2G01100	-1e-06	-0.065	-0.12	0.095	-0.06
CUST_10955_PI4254386	AT4G19130	-0.02	-0.03	0	-0.005	0.01
CUST_10956_PI4254386	AT4G29540	0.004999	-0.005001	-0.035001	-0.7	-1.12
CUST_10957_PI4254386	AT2G05770	-0.54	0.245	0.17	-0.125	-0.17
CUST_10958_PI4254386	AT4G00550	0.069999	0.055	0.104999	0.09	0.094999
CUST_10959_PI4254386	AT3G01480	0.01	-0.015	-0.005	-0.065	-0.055
CUST_1096_PI42543860	AT5G25460	-0.165	-0.275	-0.18	-0.655	-0.725
CUST_10960_PI4254386	AT5G33306	-0.009999	-0.01	0	0.015	0.01
CUST_10961_PI4254386	AT2G44990	-0.005	-0.025	-0.04	0.265002	0.145001
CUST_10962_PI4254386	AT2G20230	-0.409999	-0.689999	-0.599998	-0.104999	-0.115
CUST_10963_PI4254386	AT3G51510	-0.015	-0.015	0.024999	-0.35	-0.27
CUST_10964_PI4254386	AT3G26740	-0.22	-0.76	0.44	0.19	0.499999
CUST_10965_PI4254386	AT5G62000	-0.02	-0.005	-0.005	-0.015	0
CUST_10966_PI4254386	AT2G34640	-0.200001	-0.264999	-0.405001	-0.695001	-0.430001
CUST_10967_PI4254386	AT1G10095	1e-06	1e-06	0.005001	0.01	0.01
CUST_10968_PI4254386	AT1G56310	-0.005	-0.009999	-0.009999	-0.019999	-0.015
CUST_10969_PI4254386	AT5G58160	-0.005	0.02	-0.004999	0.039999	0.014999
CUST_1097_PI42543860	AT5G37450	-0.065	-0.025001	-0.16	0.060001	0.460001
CUST_10970_PI4254386	AT4G35520	-0.015	-0.005	-0.01	0.030001	0.010001
CUST_10971_PI4254386	AT3G49620	0.015	0	-0.005	0.004999	0.01
CUST_10972_PI4254386	AT3G61540	-0.03	-0.445	-0.444999	0.215	0.28
CUST_10973_PI4254386	AT3G07560	0.584999	0.479999	0.274999	0.215001	-0.515
CUST_10974_PI4254386	AT5G51470	0	-0.015	-0.009999	0.025	0.01
CUST_10975_PI4254386	AT1G27310	0.01	0.01	0.005	-0.015	0.005
CUST_10976_PI4254386	AT2G29320	0.045	-0.065	-0.045	0.639999	0.484999
CUST_10977_PI4254386	AT5G15650	-0.010001	0.009999	-0.020001	-0.004999	0.02
CUST_10978_PI4254386	AT5G47110	-0.024999	-0.015	-0.025	-0.009998	-0.004999
CUST_10979_PI4254386	AT3G15570	-0.009999	-0.004999	-0.009999	-0.034999	-0.009999
CUST_1098_PI42543860	AT2G25660	-0.184999	-0.23	-0.085001	-0.38	-0.384999
CUST_10980_PI4254386	AT5G53730	0.009999	-1e-06	0.044999	0.020001	0.039999
CUST_10981_PI4254386	AT1G29400	0.005001	0.005	0.005	-0.005	0
CUST_10982_PI4254386	AT3G54700	0.005	0	0.014999	-0.02	-0.035
CUST_10983_PI4254386	AT2G28800	-0.005	-0.005	-0.01	0.04	0.04
CUST_10984_PI4254386	AT2G35110	-0.125001	-0.120001	-0.275001	0.115001	0.335001
CUST_10985_PI4254386	AT1G77080	-0.02	0.005	0.005	0.035	0.035
CUST_10986_PI4254386	AT3G05680	0.025	0.075	0.095001	0.195001	0.13
CUST_10987_PI4254386	AT4G28390	-0.01	-0.015	0	-0.010001	0.024999
CUST_10988_PI4254386	AT1G73360	-0.01	-0.01	-0.03	0	0.005
CUST_10989_PI4254386	AT4G24480	-0.1	-0.104999	0.039999	0.03	0.24
CUST_1099_PI42543860	AT5G22840	0	0.035	-0.019999	-0.015	0.065
CUST_10990_PI4254386	AT1G52080	-0.004999	-0.015	0	-0.015	-0.014999
CUST_10991_PI4254386	AT1G47128	0.02	-0.015	0.005	-0.005	-0.050001
CUST_10992_PI4254386	AT4G13850	0.350001	0.969999	0.62	-0.155001	-0.420001
CUST_10993_PI4254386	AT2G37220	0.010001	-0.014999	-0.024999	0.01	0.005
CUST_10994_PI4254386	AT3G56470	-0.095	-0.14	-0.03	-0.025	0.075
CUST_10995_PI4254386	AT4G26800	-0.005001	-0.02	-0.025	0.030001	0.024999
CUST_10996_PI4254386	AT1G27285	0.015	0.01	0	0.01	0.01
CUST_10997_PI4254386	AT2G20570	0.030001	0.025	0.205	-0.5	-0.709999
CUST_10998_PI4254386	AT4G19860	-0.005	0.01	0	0.049999	0.019999
CUST_10999_PI4254386	AT3G06080	-0.195	-0.285	-0.174999	0.005	0.055
CUST_11_PI425438606	AT2G27600	0.015	-0.155	-0.115001	0.355001	0.095001
CUST_110_PI425438606	AT1G05850	-0.030001	0.229999	0.325001	-0.430001	-0.15
CUST_1100_PI42543860	AT2G13060	0.115	-0.02	0.015	0.014999	0
CUST_11000_PI4254386	AT1G78310	0.235	0.085	0.015	0.355	0.025
CUST_11001_PI4254386	AT2G02390	1e-06	0.010001	0.005001	0.045	0.014999
CUST_11002_PI4254386	AT1G16610	-0.005	0	-0.01	0.02	0.015
CUST_11003_PI4254386	AT1G12110	-0.04	-0.015	-0.01	0.025001	0.01
CUST_11004_PI4254386	AT3G27670	0	0.01	0	-0.010001	-0.005
CUST_11005_PI4254386	AT5G66050	1e-06	0.025	0.005	0.01	0.025
CUST_11006_PI4254386	AT3G57470	0.004999	0	-0.01	0.015	0.02
CUST_11007_PI4254386	AT1G69930	0.555	0.335	0.36	0.025	-0.029999
CUST_11008_PI4254386	AT4G07770	-0.004999	0.010001	0.010001	0.05	0.005
CUST_11009_PI4254386	AT3G17810	0.014999	0.005	0.005	0.01	0.04
CUST_1101_PI42543860	AT5G41670	0.205	0.275	0.185	0.32	0.24
CUST_11010_PI4254386	AT4G39080	-0.025	-0.019999	-0.01	0.009999	0.035
CUST_11011_PI4254386	AT5G45510	-0.235001	0.264999	0.17	-0.305001	-0.365
CUST_11012_PI4254386	AT5G55520	-0.029999	-0.069999	-0.034999	0.145001	0.240001
CUST_11013_PI4254386	AT5G65440	0.059999	-0.165001	-0.200001	0.225	0.375
CUST_11014_PI4254386	AT2G35890	0.005	0	0.01	-0.005	-0.014999
CUST_11015_PI4254386	AT1G10280	-0.01	-0.015	0.005	0.02	0.02
CUST_11016_PI4254386	AT2G39960	-0.305	0.06	0.005	0.01	0.32
CUST_11017_PI4254386	AT5G28335	0.019998	0.004999	0.009999	0.044999	0.009999
CUST_11018_PI4254386	AT3G25780	0.01	0.005	0.015	-0.014999	-0.005
CUST_11019_PI4254386	AT5G13380	0	0	0.005	0.01	0.015
CUST_1102_PI42543860	AT3G50690	-0.005	-0.02	-0.02	-0.014999	0
CUST_11020_PI4254386	AT5G06320	0.03	0	-0.005	0.08	0.02
CUST_11021_PI4254386	AT5G02890	-0.005	-0.005	-0.005	-0.014999	0.01
CUST_11022_PI4254386	AT1G06410	-0.005	-0.005	-0.015	0	0.005
CUST_11023_PI4254386	AT3G53990	-0.1	-0.585	0.05	0.239999	0.04
CUST_11024_PI4254386	AT3G05630	0.005	0.025	-0.005	0	-0.015
CUST_11025_PI4254386	AT3G07650	-0.005	0.03	0.05	0	-0.005
CUST_11026_PI4254386	AT5G65930	0.004999	0.024999	0.024999	-0.01	-0.005
CUST_11027_PI4254386	AT5G17170	-0.025	0.015	-0.005	0.005	0.025
CUST_11028_PI4254386	AT2G27950	-0.015	-0.01	-0.005	-0.014999	-0.009999
CUST_11029_PI4254386	AT5G52060	-0.095	-0.175	-0.089999	0.269999	0.264999
CUST_1103_PI42543860	AT1G20770	0	-0.004999	-0.015	0	0.01
CUST_11030_PI4254386	AT4G00370	0.01	0.01	0	-0.024999	0.010001
CUST_11031_PI4254386	AT3G24830	-0.014999	0.035	-0.07	0.035	0.059999
CUST_11032_PI4254386	AT5G02910	-0.030001	-0.03	-0.015	0.01	0.005
CUST_11033_PI4254386	AT5G46870	-0.005	0	-0.015	0.005	0.019999
CUST_11034_PI4254386	AT1G55928	0.13	0.059999	0.069999	-0.040001	0.009999
CUST_11035_PI4254386	AT5G03870	0.005	0.025	0.025	0.01	0.015
CUST_11036_PI4254386	AT5G03870	-0.285001	-0.110001	0.149999	0.154999	0.23
CUST_11037_PI4254386	AT2G41840	-0.01	0.005	-0.005	0.005	0.030001
CUST_11038_PI4254386	AT4G38740	0.015	0.025	0.015	0.14	0.035
CUST_11039_PI4254386	AT3G11780	0.005001	0.03	0.01	-0.005	-0.015
CUST_1104_PI42543860	AT5G50170	-0.005	0.005	-0.01	-0.109999	0.225
CUST_11040_PI4254386	AT3G60750	-0.015	-0.02	0.01	-0.060001	-0.065001
CUST_11041_PI4254386	AT5G46420	-0.005	-0.045	-0.005	-0.005	0.015
CUST_11042_PI4254386	AT4G18720	-0.03	0	0	-0.005	0.02
CUST_11043_PI4254386	AT1G70782	-0.01	0.015	-0.004999	-0.01	0.01
CUST_11044_PI4254386	AT5G35380	0.009999	0.009999	0.014999	0.025	0.005
CUST_11045_PI4254386	AT3G51920	0.125	-0.289999	-0.285	0.06	0.235
CUST_11046_PI4254386	AT5G28626	-0.01	0.005	-0.019999	0.015	0.015
CUST_11047_PI4254386	AT5G10980	0.94	0.925	0.88	0.619999	0.474999
CUST_11048_PI4254386	AT5G20680	0.015	0.040001	0.01	-0.02	0.01
CUST_11049_PI4254386	AT5G08380	-0.065001	0.395	0.575001	0.115	-0.015
CUST_1105_PI42543860	AT1G61800	0.005	0.045	-0.005	0.425	-0.165001
CUST_11050_PI4254386	AT5G06830	-0.21	-0.089999	-0.045	-0.125	-0.290001
CUST_11051_PI4254386	AT5G13450	0.085	0.015	0.065	0.219999	0.209999
CUST_11052_PI4254386	AT5G65870	0.07	0.03	0.02	0.159999	0.064999
CUST_11053_PI4254386	AT3G54790	-0.01	-0.02	-0.02	0.015	0.024999
CUST_11054_PI4254386	AT3G56940	0.03	0.014999	0.02	0.095	0.015
CUST_11055_PI4254386	AT4G02030	-0.005	-0.01	-0.01	0.104999	0.115
CUST_11056_PI4254386	AT3G46780	-0.015	-0.025	-0.019999	-0.055001	-0.030001
CUST_11057_PI4254386	AT5G25580	0	-0.005	-0.005	-0.029998	0.010001
CUST_11058_PI4254386	AT4G13985	0.04	0.135	0.194999	0.17	0.375
CUST_11059_PI4254386	AT2G06120	-0.125	0.085	0.160001	-0.179999	0.33
CUST_1106_PI42543860	AT2G10810	0.275001	0.275	0.31	-0.565001	-0.7
CUST_11060_PI4254386	AT1G03820	0	-0.24	-0.09	0.325	0.385
CUST_11061_PI4254386	AT3G60820	0.01	0.095	0.035	0.074999	0.009999
CUST_11062_PI4254386	AT2G17880	0	-0.005001	0.02	0.005	0.005
CUST_11063_PI4254386	AT3G18215	-0.005	0.015	0.01	-0.024999	-0.004999
CUST_11064_PI4254386	AT5G24200	-0.02	-0.03	-0.025	0.005	-0.005001
CUST_11065_PI4254386	AT1G29470	0.079999	0.28	0.085001	-0.525	-0.415
CUST_11066_PI4254386	AT1G17495	-0.065	0.02	0.105	0.415	0.495
CUST_11067_PI4254386	AT4G11740	0.04	0.07	0.014999	0.04	0.035
CUST_11068_PI4254386	AT5G65780	0.015	0.295	0.445	-0.305001	-0.28
CUST_11069_PI4254386	AT3G27390	0.045	-0.065	-0.059999	-0.14	-0.11
CUST_1107_PI42543860	AT2G01620	-0.015	0	0.02	-0.005	0.044999
CUST_11070_PI4254386	AT3G03341	0	0.320001	1.05	0.474999	0.389999
CUST_11071_PI4254386	AT5G38460	-0.009999	-0.005	0	0.015	-0.005
CUST_11072_PI4254386	AT3G13320	0.004999	0.019999	0.014999	-0.01	-0.02
CUST_11073_PI4254386	AT3G14440	-0.01	0	0.004999	-0.005	-0.015
CUST_11074_PI4254386	AT5G05180	-0.005	0.005001	0	-0.02	-0.015
CUST_11075_PI4254386	AT4G15980	0.01	0	0.005001	0.01	-0.01
CUST_11076_PI4254386	AT4G19630	0.25	0.545	0.555	0.085	-0.075
CUST_11077_PI4254386	AT3G48740	-0.004999	0.03	0.03	0	0.050002
CUST_11078_PI4254386	AT3G62290	-0.01	-0.13	-0.195	-0.01	-0.110001
CUST_11079_PI4254386	AT5G01010	0.02	-0.005	0.015	-0.02	0.03
CUST_1108_PI42543860	AT5G15810	0.015	-0.005	-0.01	0	0
CUST_11080_PI4254386	AT4G21120	0	0.005	-0.025	-0.009999	-0.019999
CUST_11081_PI4254386	AT3G63410	-0.050002	-0.045001	-0.075001	0.025	0
CUST_11082_PI4254386	AT1G01340	0.015	0.11	0.094999	0.375	0.35
CUST_11083_PI4254386	AT5G56530	0.01	0.115	0.03	0.15	0.145
CUST_11084_PI4254386	AT3G45275	-0.01	-0.01	-0.01	-0.005	-0.005
CUST_11085_PI4254386	AT1G58470	0.005	-0.015	-0.005	0.01	0.01
CUST_11086_PI4254386	AT4G26670	-0.01	-0.005	-0.01	2.785	0.045001
CUST_11087_PI4254386	AT3G53130	-0.005	-0.015	-0.015	0	-0.02
CUST_11088_PI4254386	AT1G34030	-0.295	-0.08	-0.39	-0.320001	-0.080001
CUST_11089_PI4254386	AT4G00380	-0.015	-0.01	-0.005	0	0.045
CUST_1109_PI42543860	AT5G29975	2.12	2.23	1.315	1.79	1.565
CUST_11090_PI4254386	AT1G22530	0.005	0	-0.01	0.005001	0.045
CUST_11091_PI4254386	AT5G26120	0.059999	-0.020001	-0.075001	-0.129999	-1.075
CUST_11092_PI4254386	AT4G04020	-0.025	-0.01	-0.034999	0.07	0.055001
CUST_11093_PI4254386	AT4G38250	0	0	-0.005	-0.014999	0.01
CUST_11094_PI4254386	AT5G16580	-0.565	0.165	0.359999	-0.32	-0.11
CUST_11095_PI4254386	AT5G58760	-0.2	-0.024999	0.084999	-0.285	-0.145
CUST_11096_PI4254386	AT1G70200	-0.015	-0.01	-0.02	0.014999	0.01
CUST_11097_PI4254386	ATMG00300	-0.01	-0.005	-0.005	-0.01	-0.01
CUST_11098_PI4254386	AT1G47260	-0.025001	0.005	-0.025001	0.004999	0.029998
CUST_11099_PI4254386	AT1G64400	0.02	0.005	0	0.02	0.01
CUST_111_PI425438606	AT3G11200	-0.049999	0.060002	0.09	0.195	0.104999
CUST_1110_PI42543860	AT2G34790	0.005	0.02	0.02	0.015	-0.02
CUST_11100_PI4254386	AT5G34900	-0.330001	-0.695	-0.435	-0.014999	0.290001
CUST_11101_PI4254386	AT1G76892	-0.039999	0.075001	0.035001	-0.085001	0.03
CUST_11102_PI4254386	AT2G45740	-0.015	-0.01	-0.03	-0.065	-0.050001
CUST_11103_PI4254386	AT3G28700	0.01	0.01	0.015	-0.005	0
CUST_11104_PI4254386	AT3G28700	-0.11	-0.139999	-0.13	0.07	0.08
CUST_11105_PI4254386	AT4G17520	-0.015001	-0.010001	-0.030001	-0.090001	-0.015001
CUST_11106_PI4254386	AT1G56490	0.01	0.015	0.005	0.025	0.005
CUST_11107_PI4254386	AT5G64580	-0.01	-0.014999	-0.014999	-0.01	-0.009999
CUST_11108_PI4254386	AT3G44290	-0.024999	-0.009999	-0.019998	-0.005	-0.005
CUST_11109_PI4254386	AT1G52220	0.08	-0.095	-0.06	0.415001	0.525001
CUST_1111_PI42543860	AT5G08320	0	0.005	-0.005	-0.014999	0
CUST_11110_PI4254386	AT2G01460	0	0	-0.005	0.499999	0.115
CUST_11111_PI4254386	AT2G21330	-0.015	-0.015	0	-0.005	-1e-06
CUST_11112_PI4254386	AT2G48070	0.030001	0.030001	0.040001	-0.009999	-0.009999
CUST_11113_PI4254386	AT5G59880	-0.040001	0.044999	0.224999	-0.21	0.01
CUST_11114_PI4254386	AT5G16930	0	-0.01	-0.01	0.005	-0.01
CUST_11115_PI4254386	AT1G68790	-0.015	-0.01	-0.015	0.015	0.02
CUST_11116_PI4254386	AT5G02410	0.07	0.175	0.385	0.100001	0.075001
CUST_11117_PI4254386	AT1G74350	0.005	-0.01	-0.02	0.015	0
CUST_11118_PI4254386	AT2G43018	0.01	0.030001	0.01	0	0.01
CUST_11119_PI4254386	AT5G04400	-0.045001	-1.055	0.53	0.335001	0.8
CUST_1112_PI42543860	AT3G56290	0	0.620001	0.555001	0.725	0.37
CUST_11120_PI4254386	AT4G06570	0.01	0.01	0.014999	0.044999	0.085
CUST_11121_PI4254386	AT5G64200	0.005	-0.005	-0.01	-0.005	-0.015
CUST_11122_PI4254386	AT1G27500	0.555	0.139999	-0.015	-0.059999	-0.094999
CUST_11123_PI4254386	AT5G03795	0.005	0	-0.01	-0.03	-0.024999
CUST_11124_PI4254386	AT5G05310	0.379999	0.549999	0.75	0.185	0.175
CUST_11125_PI4254386	AT1G04620	-0.035	-0.33	-0.264999	-0.295	-0.235001
CUST_11126_PI4254386	AT1G21210	0	0.02	0.005	0.01	0.02
CUST_11127_PI4254386	AT4G20360	-0.01	0.005	0	0.03	0
CUST_11128_PI4254386	AT1G17100	-0.005	0.005	0.015	-0.045	-0.02
CUST_11129_PI4254386	AT1G29660	-0.035	-0.03	-0.01	-0.095	0.05
CUST_1113_PI42543860	AT3G07780	0	-0.015	-0.015	-0.015	-0.01
CUST_11130_PI4254386	AT5G23720	0.205	0.66	0.629999	-0.275	0.215
CUST_11131_PI4254386	AT5G17440	0	-0.020001	-0.01	0.005	0.010001
CUST_11132_PI4254386	AT2G26550	0.045	0.035	0.025	-0.29	-0.135
CUST_11133_PI4254386	AT1G78550	-1e-06	-0.005001	0.014999	0.02	0.015
CUST_11134_PI4254386	AT1G59750	-0.445	-0.050001	-0.17	-0.36	-0.145
CUST_11135_PI4254386	ATMG01390	-0.125	0.005001	0.050001	0.565	0.899999
CUST_11136_PI4254386	AT5G13440	0.014999	-0.005	0.035	-0.005001	0.025
CUST_11137_PI4254386	AT5G67470	-0.01	0	-0.005	-0.015	-0.015
CUST_11138_PI4254386	AT3G05220	-0.519998	-1.065	-1.015	-1.03	-0.834999
CUST_11139_PI4254386	AT5G05680	0.005	0.02	0.01	0.005	-0.005
CUST_1114_PI42543860	AT1G50430	-0.105001	0.53	0.31	-0.095002	-0.005001
CUST_11140_PI4254386	AT3G09150	0.01	0.55	0.41	0.175	0.5
CUST_11141_PI4254386	AT5G64410	0.01	-0.065	-0.07	-0.05	-0.005
CUST_11142_PI4254386	AT4G21430	-0.02	-0.02	-0.024999	0.02	0.01
CUST_11143_PI4254386	AT4G20020	0.01	-0.005	0.005	-0.010001	-0.015002
CUST_11144_PI4254386	AT5G45330	-0.085	-0.36	-0.190001	-0.355001	-0.075
CUST_11145_PI4254386	AT1G73500	0.224999	-0.05	0.415	-0.029999	-0.109998
CUST_11146_PI4254386	AT5G37665	0.014999	0	-1e-06	0.015001	0.035
CUST_11147_PI4254386	AT4G16380	0.005002	0.005002	0	-0.015	-0.040001
CUST_11148_PI4254386	AT1G15165	-0.229999	-0.295	-0.235	-0.280001	-0.115001
CUST_11149_PI4254386	AT5G38730	1.55	1.095	0.859999	0.585	0.735
CUST_1115_PI42543860	AT5G54145	-0.935	-2.525	-2.665	-0.33	-0.755
CUST_11150_PI4254386	AT3G29460	0.095	-0.21	-0.1	-0.235	-0.165
CUST_11151_PI4254386	AT1G72100	0.024999	0.009999	0.019999	0.014999	0.014999
CUST_11152_PI4254386	AT1G17180	0.235001	0.160001	0.090001	0.105	0
CUST_11153_PI4254386	AT2G37220	0.010001	0.005	0.010001	-0.05	-0.06
CUST_11154_PI4254386	AT5G05680	0.015	0.005	0.005	0.005	-0.01
CUST_11155_PI4254386	AT3G14200	0.115	0.035	0.055	0.095	0.095
CUST_11156_PI4254386	AT4G22900	-0.04	-0.03	0.015001	-0.009999	-0.014999
CUST_11157_PI4254386	AT1G33050	-0.085	-0.730001	-0.51	0.195	0.48
CUST_11158_PI4254386	AT3G03870	0.014999	0.014999	0.004999	0.034999	0.014999
CUST_11159_PI4254386	AT3G60220	0.085	0.205	-0.075	0.005	0.35
CUST_1116_PI42543860	AT4G02030	0	-0.02	0.01	0.015	0.005
CUST_11160_PI4254386	AT5G18520	-0.02	-0.02	-0.04	0.125	-0.015
CUST_11161_PI4254386	AT3G43920	0.005001	0.02	0.015	0.01	0
CUST_11162_PI4254386	AT3G22840	0.030001	0.340001	0.180001	0.095	-0.02
CUST_11163_PI4254386	AT2G07788	0.149999	-0.525	-0.584999	-0.185	-0.015
CUST_11164_PI4254386	AT2G38280	0.01	0.015	0.01	-0.004999	-0.014999
CUST_11165_PI4254386	AT5G45085	0.005	0.01	0.005	0.034999	0.009999
CUST_11166_PI4254386	AT5G22520	0.040001	0.035	0.05	-0.015	-0.015
CUST_11167_PI4254386	AT3G52990	0.03	0.045	0.03	0.035	0.01
CUST_11168_PI4254386	AT4G39540	0.005	0.025	0.02	0.024999	0.039999
CUST_11169_PI4254386	AT4G00780	0.01	0	0.005	0.34	0.59
CUST_1117_PI42543860	AT5G34858	-0.445	-0.325	-0.100001	0.189999	0.09
CUST_11170_PI4254386	AT2G38020	-0.239999	-0.424999	-0.279998	-0.660001	-0.52
CUST_11171_PI4254386	AT5G63050	0.005	0.009999	-0.01	-0.030001	-0.025001
CUST_11172_PI4254386	AT1G73530	-0.059999	-0.09	-0.22	-0.109999	0.095
CUST_11173_PI4254386	AT1G06350	0.004999	0.014999	0.019999	0.02	-0.009999
CUST_11174_PI4254386	AT5G49215	0.015	-0.075	0.01	0.025	0.37
CUST_11175_PI4254386	AT5G03230	0.005	0.01	0.035	-0.03	0.019999
CUST_11176_PI4254386	AT5G21070	-0.195	-0.26	-0.2	-0.12	-0.15
CUST_11177_PI4254386	AT2G17705	-0.005	-0.02	-0.015	-0.03	-0.025
CUST_11178_PI4254386	AT1G31330	-0.025	-0.01	0.01	0.18	-0.015001
CUST_11179_PI4254386	AT4G17616	-0.005	0	-0.01	0.02	0.015
CUST_1118_PI42543860	AT5G11950	0.040001	0.03	0.015	-0.014999	0.105
CUST_11180_PI4254386	AT5G66130	-0.015	-0.005	-0.005	-0.299999	-0.035
CUST_11181_PI4254386	AT1G10560	0.17	-0.53	-0.455	0.415	0.69
CUST_11182_PI4254386	AT5G52300	-0.005	0.025	0.01	-0.02	0
CUST_11183_PI4254386	AT5G33385	1.02	0.325001	0.15	-0.7	-1.09
CUST_11184_PI4254386	AT1G30620	-0.12	-0.049999	0.1	-0.18	-0.055
CUST_11185_PI4254386	AT2G28400	0	0.01	0	-0.01	-0.025
CUST_11186_PI4254386	AT1G76930	0.025	-0.01	0	0.03	-0.009999
CUST_11187_PI4254386	AT5G35540	0.009999	0.004999	0.014999	0	-0.02
CUST_11188_PI4254386	AT3G05580	0.2	0.025	0.05	-0.7	-0.045
CUST_11189_PI4254386	AT1G66870	-0.005	-0.015	0	0.015	-0.01
CUST_1119_PI42543860	AT4G09300	0.04	0.045	0.14	0.13	0.19
CUST_11190_PI4254386	AT5G43740	0.219999	-0.030001	0.115	-0.345	-0.285
CUST_11191_PI4254386	AT2G45960	0	-0.02	-0.005	-0.045	-0.015
CUST_11192_PI4254386	AT1G10760	0.025	-0.039999	-0.04	-0.41	-0.43
CUST_11193_PI4254386	AT3G16000	-0.1	0.17	-0.09	-1.515	-1.44
CUST_11194_PI4254386	AT2G14670	-0.01	-0.015	-0.02	0.019999	0.009999
CUST_11195_PI4254386	AT5G04430	0.005	0.01	0.01	-0.01	-0.01
CUST_11196_PI4254386	AT5G16570	-0.019999	0	-0.005	0.065	0.01
CUST_11197_PI4254386	AT1G35160	-0.209999	0.045	0.050002	0.290001	0.235
CUST_11198_PI4254386	AT5G61530	0.045	0	0.015	-0.009999	0.005
CUST_11199_PI4254386	AT2G28190	-0.005	-0.02	0.005	0.03	0.044999
CUST_112_PI425438606	AT2G18162	0.21	0.555	0.59	0.11	-0.215
CUST_1120_PI42543860	AT1G69010	0	0.12	0.049999	-0.044999	0.185
CUST_11200_PI4254386	AT5G50920	0.02	0.005	0.035	-0.025	-0.185
CUST_11201_PI4254386	AT3G20350	-0.005	0.015001	0.075	0.025	0.03
CUST_11202_PI4254386	AT1G11060	0	0	0.005	0.005	-0.009999
CUST_11203_PI4254386	AT3G32475	0.1	0.89	0.46	-0.33	-0.205
CUST_11204_PI4254386	AT2G38230	0.004999	0.009999	-0.01	0.01	0.05
CUST_11205_PI4254386	AT5G01600	0.005	0.059999	0.125	0.045	0.120001
CUST_11206_PI4254386	AT5G59690	-0.060001	-0.26	-0.054999	-0.13	-0.205
CUST_11207_PI4254386	AT5G42990	-0.005	-0.285	-0.28	0	0
CUST_11208_PI4254386	AT5G28076	0.01	0	0.015	-0.015	0.015
CUST_11209_PI4254386	AT5G25280	0.02	0.01	0.02	0.29	0.5
CUST_1121_PI42543860	AT5G51460	0.335	0.125	0.004999	-0.26	0.035
CUST_11210_PI4254386	AT3G03650	-0.219999	-0.24	-0.245	-0.059999	-0.054999
CUST_11211_PI4254386	AT4G31450	-0.519999	-0.23	-0.150001	-0.305	-0.15
CUST_11212_PI4254386	AT1G47420	0	0.015	0.01	-0.014999	0.020001
CUST_11213_PI4254386	AT2G41410	-0.01	-0.015	-0.025	0.015	0.019999
CUST_11214_PI4254386	AT4G13880	1.245	1.11	0.845	-0.34	-0.07
CUST_11215_PI4254386	AT5G37410	0	-0.005	-0.005	0	0
CUST_11216_PI4254386	AT3G61470	0.01	0.01	0.01	0.2	-0.324999
CUST_11217_PI4254386	AT5G39320	0.01	0.02	-0.005	-0.035	0.015
CUST_11218_PI4254386	AT2G29580	-0.005	0	0	0.004999	0.024999
CUST_11219_PI4254386	AT2G43430	0.015	-0.02	-0.01	-1e-06	0.07
CUST_1122_PI42543860	AT3G54300	-0.175	-0.36	-0.44	-0.049999	0.25
CUST_11220_PI4254386	AT1G60280	-0.01	-0.01	-0.005	-0.015	0.01
CUST_11221_PI4254386	AT1G54560	0.005	0.005	0.015	0.025001	0.01
CUST_11222_PI4254386	AT5G64850	-0.014999	-0.024999	0.035001	-0.08	0.125
CUST_11223_PI4254386	AT5G42930	0.9	0.88	1.04	0.94	0.37
CUST_11224_PI4254386	AT2G17440	-0.02	0.034999	0.015	0.070001	0.015
CUST_11225_PI4254386	AT5G06160	-0.13	0.15	0.025001	-0.24	0.205
CUST_11226_PI4254386	AT4G32500	0.115	0.435	0.69	-0.18	0.105
CUST_11227_PI4254386	AT5G13130	-0.17	-0.45	0.265	0.51	1.04
CUST_11228_PI4254386	AT1G52770	-0.005	-0.02	-0.015	0.015	0.015
CUST_11229_PI4254386	AT5G19780	0.01	-0.039999	-0.039999	0	0.01
CUST_1123_PI42543860	AT5G48150	-0.009999	-0.025	-0.015	-0.015002	-0.030001
CUST_11230_PI4254386	AT5G04890	0.025	0.045	-0.025	-0.005001	-0.01
CUST_11231_PI4254386	AT2G16570	0.035001	0.025	0.01	0.01	-0.005
CUST_11232_PI4254386	AT2G26670	0.01	-0.005	-0.005	0.015001	0.02
CUST_11233_PI4254386	AT3G02910	0.005	0	0.015	0	0.005001
CUST_11234_PI4254386	AT1G19980	0.015	0.01	0.005	-0.045	-0.025001
CUST_11235_PI4254386	AT5G24090	-0.015	-0.03	-0.024999	0.02	0.005
CUST_11236_PI4254386	AT4G25500	-0.23	-0.625001	-0.47	-0.195	0.105002
CUST_11237_PI4254386	AT3G42115	0.025	0.015	0.065	0.015001	0.010001
CUST_11238_PI4254386	AT2G22795	0.11	0.015	0.255	0.185	0.56
CUST_11239_PI4254386	AT5G43860	0	-0.01	0	0.035	0.005
CUST_1124_PI42543860	AT1G18800	0.145	0.535	0.215	-0.1	0.215
CUST_11240_PI4254386	AT2G29130	0	-0.03	-0.01	0.03	0.005
CUST_11241_PI4254386	AT3G10790	-0.120001	-0.430001	-0.360001	0.264999	0.690001
CUST_11242_PI4254386	AT4G36195	0.04	-0.005	0.035001	0.02	0.025
CUST_11243_PI4254386	AT1G70620	0.055	0.030001	-0.145	-0.215	-0.2
CUST_11244_PI4254386	AT3G03730	-0.005	1e-06	-0.005	-0.015001	0.01
CUST_11245_PI4254386	AT3G26410	-0.005	-0.07	0.015	0.29	0.58
CUST_11246_PI4254386	AT2G13680	0.905	0.495001	0.710001	0.535	-0.03
CUST_11247_PI4254386	AT2G16900	0.04	0.05	0.015	0.005001	-0.025
CUST_11248_PI4254386	AT2G30660	0	-0.024999	-0.02	0.050001	0.025
CUST_11249_PI4254386	AT2G44490	0.524999	-0.200001	-0.165001	-0.05	0.1
CUST_1125_PI42543860	AT5G46570	-1.245	-0.13	-0.11	-0.870001	-0.870001
CUST_11250_PI4254386	AT3G47730	-0.275	-0.22	-0.17	0.04	0.074999
CUST_11251_PI4254386	AT4G28640	0.01	0.005	0.03	-0.01	0.03
CUST_11252_PI4254386	AT3G43920	0.01	-0.01	0.045	-0.065	-0.1
CUST_11253_PI4254386	AT5G08680	-0.025	0.020001	-0.025	0.055001	0.015001
CUST_11254_PI4254386	AT2G17390	-1e-06	0.014999	0.019998	-0.015	-0.020001
CUST_11255_PI4254386	AT1G67230	0.005001	0.02	0.01	0.02	0.025
CUST_11256_PI4254386	AT1G33730	-0.350001	-0.575	-0.145001	0.12	0.365
CUST_11257_PI4254386	AT1G15860	-0.01	-0.03	-0.015	0.095002	0.120001
CUST_11258_PI4254386	AT5G24010	0.005	0.01	0.005	0	0.019999
CUST_11259_PI4254386	AT5G58960	0.01	0	0.01	0	0.005
CUST_1126_PI42543860	AT2G37700	-0.014999	-0.054999	-0.054999	0.239999	0.315
CUST_11260_PI4254386	AT5G24440	-0.019999	-0.019999	-0.019999	0.054999	0.004999
CUST_11261_PI4254386	AT1G10580	-0.06	0.185	-0.155001	0.020001	0.005001
CUST_11262_PI4254386	AT5G42570	0.005	0.005	0.01	-0.004999	-0.005
CUST_11263_PI4254386	AT5G49760	0	0.004999	0	0.005	0.015
CUST_11264_PI4254386	AT5G63420	0	0	0.055	-0.025	-0.01
CUST_11265_PI4254386	AT4G20140	-0.01	0.005	-0.005	-0.005	-0.03
CUST_11266_PI4254386	AT1G55500	-0.335	0.16	0.215	0.415	0.505001
CUST_11267_PI4254386	AT5G50860	0.02	0.045	0.005	0	-0.01
CUST_11268_PI4254386	AT5G15540	-0.015	-0.005	-0.01	0.005	0.01
CUST_11269_PI4254386	AT2G34070	0	0.005	0.009999	0.04	-0.034999
CUST_1127_PI42543860	AT4G19440	-0.42	-0.375	-0.164999	0.38	0.52
CUST_11270_PI4254386	AT5G14320	0.004999	0.004999	0.009999	-0.005	0.02
CUST_11271_PI4254386	AT2G30470	-0.119999	-0.08	0.190001	-0.250001	0.035
CUST_11272_PI4254386	AT4G25970	0.05	-0.715	-0.435	-0.725	-0.345
CUST_11273_PI4254386	AT2G30900	0.025	0.015	0.045	-0.015001	-0.005
CUST_11274_PI4254386	AT5G38170	0.01	0.005	-0.01	-0.010001	-0.005
CUST_11275_PI4254386	AT3G07660	-0.225	0.139999	0.225	0.19	-0.04
CUST_11276_PI4254386	AT4G15100	0.01	0.035	0.03	0.015	0.01
CUST_11277_PI4254386	AT5G23570	0.015	0.03	0.005	0.005	0.005001
CUST_11278_PI4254386	AT4G00060	0.11	-0.22	0.21	0.100001	0.445
CUST_11279_PI4254386	AT3G29175	0.16	0.109999	0.17	-0.11	-0.145
CUST_1128_PI42543860	AT5G15950	0.34	0.225	0.71	-0.485	-0.395
CUST_11280_PI4254386	AT4G30070	0	0	0.01	0.01	0.005
CUST_11281_PI4254386	AT5G11970	0	0	0.005	0.01	0.02
CUST_11282_PI4254386	AT5G51210	-0.02	0	0.015	-0.044999	-0.119999
CUST_11283_PI4254386	AT5G46540	0.005	0.005	-0.015	0.02	-0.005
CUST_11284_PI4254386	AT2G30960	0.010001	0.005001	-0.009999	0.05	0.03
CUST_11285_PI4254386	AT5G33340	0.024999	0.014999	0.019999	-0.014999	-0.024999
CUST_11286_PI4254386	AT5G37860	0.005	-0.020001	-0.08	0.01	0.055001
CUST_11287_PI4254386	AT2G20790	-0.12	-0.17	-0.09	-0.074999	0.159999
CUST_11288_PI4254386	AT5G33300	-0.005	-0.01	0	-0.02	-0.02
CUST_11289_PI4254386	AT1G79840	0	0.015	0.015	0	0
CUST_1129_PI42543860	AT5G12230	0.105	-0.095	0.079999	0.13	0.285
CUST_11290_PI4254386	AT5G38820	0.015	0.015	0.005	-0.025	-0.02
CUST_11291_PI4254386	AT2G05970	-0.01	0.034999	0.019999	0.05	0
CUST_11292_PI4254386	AT2G10735	-0.005	-0.01	-0.015	0.009999	0
CUST_11293_PI4254386	AT3G06860	0.005	0.01	0.01	-0.015	-0.015
CUST_11294_PI4254386	AT5G08020	-0.005	0.01	0	-0.015	-0.02
CUST_11295_PI4254386	AT2G45140	0.105	0.234999	0.075	0.274999	0.239999
CUST_11296_PI4254386	AT1G17880	-0.35	0.070001	0.01	-0.500001	-0.120001
CUST_11297_PI4254386	AT5G59160	-0.215	-0.015	0.01	0.045	0
CUST_11298_PI4254386	AT1G23240	0.01	0.03	0.025	0.01	-0.02
CUST_11299_PI4254386	AT4G09780	-0.185	-0.13	-0.195	-1.145	-0.915001
CUST_113_PI425438606	AT5G02530	0.265	0.25	0.145	0.065	-0.105
CUST_1130_PI42543860	AT4G33540	0.01	0.015	0	-0.014999	-0.005
CUST_11300_PI4254386	AT5G62400	-0.055	-0.045	0.055	-0.155	-0.135
CUST_11301_PI4254386	AT3G08947	-0.055	0.165	-0.035	-0.154999	-0.129999
CUST_11302_PI4254386	AT2G34660	-0.015	-0.05	0.015	0.01	0.015
CUST_11303_PI4254386	AT3G02710	0.01	0.08	0.005001	-0.045	0.024999
CUST_11304_PI4254386	AT5G55660	-0.11	-0.28	-0.229999	-0.37	-0.34
CUST_11305_PI4254386	AT4G26965	-0.82	-0.195	-0.2	-0.25	0.17
CUST_11306_PI4254386	AT5G34853	-0.245	0.715	0.795	-0.205	-0.37
CUST_11307_PI4254386	AT3G19508	0.02	0.584999	0.355	0.029999	-0.055
CUST_11308_PI4254386	AT5G57123	-0.01	-0.01	-0.005	0.01	-0.005
CUST_11309_PI4254386	AT3G48470	0.224999	-0.630001	-0.560002	-1.33	-0.919999
CUST_1131_PI42543860	AT1G01300	-0.035	-0.03	-0.02	0.029999	-0.015002
CUST_11310_PI4254386	AT1G65960	0.59	0.31	0.465	-1.175	-0.475
CUST_11311_PI4254386	AT2G33560	-0.005	-0.015	-0.029999	0.024999	0.014999
CUST_11312_PI4254386	AT5G43740	-0.545	0.535	0.34	-0.455	-0.545
CUST_11313_PI4254386	AT1G80460	-0.049999	0.225001	0.125	0.305001	0.35
CUST_11314_PI4254386	AT4G02890	-0.035	0.5	0.7	0.205001	0.29
CUST_11315_PI4254386	AT3G19100	-0.02	-0.009999	-0.005	-0.105	0.125
CUST_11316_PI4254386	AT3G22630	-0.159999	0.02	0.090001	0.14	0.440001
CUST_11317_PI4254386	AT5G25920	0.019999	0.014999	0.009999	-0.005	-0.015
CUST_11318_PI4254386	AT1G61790	-0.01	0.034999	-0.025	0.035	0.08
CUST_11319_PI4254386	AT3G13510	-0.445	-0.225001	-0.33	-0.6	-0.11
CUST_1132_PI42543860	AT1G65020	-0.165	-0.26	-0.27	-0.35	-0.07
CUST_11320_PI4254386	AT5G05010	-0.02	-0.01	0	-0.005	0.06
CUST_11321_PI4254386	AT1G68060	0.070001	0.025001	0.305001	0.179999	0.400001
CUST_11322_PI4254386	AT4G16330	0.01	0.01	0.01	0	0.01
CUST_11323_PI4254386	AT5G29026	0.05	-0.025001	0.065	0.4	0.305
CUST_11324_PI4254386	AT1G73230	-0.004999	0.515002	0.165001	-0.06	0.180001
CUST_11325_PI4254386	AT5G35250	0.005	0.01	0.005	0	0.015
CUST_11326_PI4254386	AT2G23210	0.019998	0.009999	0.004999	0.014999	-0.014999
CUST_11327_PI4254386	AT5G36223	-0.08	-0.075	-0.11	-0.045001	-0.005001
CUST_11328_PI4254386	AT5G62500	-0.145001	0.19	0.18	-0.265	-0.07
CUST_11329_PI4254386	AT4G26150	-0.23	-0.665	-0.48	0.02	0.235
CUST_1133_PI42543860	AT2G46225	0.115	-0.044999	0.035001	0.035	0.61
CUST_11330_PI4254386	AT4G25140	-0.04	-0.025	-0.005	0.025	0
CUST_11331_PI4254386	AT4G15850	-0.045	0.04	-0.05	-0.064999	-0.019999
CUST_11332_PI4254386	AT3G19420	-0.100001	0.26	0.069999	0	-0.16
CUST_11333_PI4254386	AT4G37640	-0.05	-0.18	-0.005	-0.195	-0.195
CUST_11334_PI4254386	AT5G15890	-0.005	-0.005	0.005	0.005	0.005
CUST_11335_PI4254386	AT5G57100	-0.015	-0.01	-0.015	-0.005	0
CUST_11336_PI4254386	AT1G17120	0.005	0.02	0.005	-0.025	-0.035
CUST_11337_PI4254386	AT5G17530	0.135	-0.105001	-0.220002	0.285	0.549999
CUST_11338_PI4254386	AT5G39095	0.039999	-0.015	0.165	0.21	0.144999
CUST_11339_PI4254386	AT3G07160	-0.02	-0.035001	0.11	-0.39	-0.375001
CUST_1134_PI42543860	AT5G46390	-0.020001	-0.300001	-0.385001	-0.285	-0.335001
CUST_11340_PI4254386	AT3G57430	0.01	0.05	0.1	0.01	0.025
CUST_11341_PI4254386	AT1G03900	0.13	0.19	0.42	1.055	0.86
CUST_11342_PI4254386	AT3G10410	-0.01	-0.155	0.02	-0.205	-0.14
CUST_11343_PI4254386	AT4G29920	-0.020001	-0.035	-0.005	0.014999	0.014999
CUST_11344_PI4254386	AT4G38790	-0.11	0.065	-0.05	-0.095	0.06
CUST_11345_PI4254386	ATCG00380	0.065	0.005	0.065	0.32	0.145001
CUST_11346_PI4254386	AT5G40420	-0.005	-0.014999	-0.02	0.005	-0.015
CUST_11347_PI4254386	AT4G00900	0.005	0.005	0	0.005	-0.01
CUST_11348_PI4254386	AT5G13980	-0.055001	-0.095002	-0.110001	-0.114999	-0.085001
CUST_11349_PI4254386	AT3G05480	-0.04	-0.05	-0.02	0.045	0.040001
CUST_1135_PI42543860	AT1G60940	0.309999	0.104999	0.209999	-0.19	0.05
CUST_11350_PI4254386	AT5G20720	0.04	0.245	-0.01	-0.095	0.115
CUST_11351_PI4254386	AT5G51350	-0.065	0.105	-0.11	-0.09	0.05
CUST_11352_PI4254386	AT1G26180	-0.025	0.04	0.015001	-0.085001	0.029999
CUST_11353_PI4254386	AT1G20580	-0.235	-0.215	-0.070001	-0.25	-0.07
CUST_11354_PI4254386	AT5G10610	0.005	0	-0.01	0.01	0.005
CUST_11355_PI4254386	AT3G11120	-0.155001	0.299999	0.674999	0.184999	0.209999
CUST_11356_PI4254386	AT3G49510	-0.109999	0.294999	0.044999	0.53	0.42
CUST_11357_PI4254386	AT1G41900	0.055	0.115	0.020001	-0.045001	-0.090001
CUST_11358_PI4254386	AT5G11610	-0.04	-0.095	-0.11	-0.024999	0.035001
CUST_11359_PI4254386	AT1G62510	-0.58	0.75	-0.12	-1.23	-0.81
CUST_1136_PI42543860	AT2G41960	-0.044999	-0.285	-0.099999	0.139999	1.09
CUST_11360_PI4254386	AT5G49810	0.015	0.01	-0.005	-0.01	-0.01
CUST_11361_PI4254386	AT4G37550	0	0.005	0.005	0.005001	-0.010001
CUST_11362_PI4254386	ATCG00680	0.015001	0.005001	0.025001	0.215	0.23
CUST_11363_PI4254386	AT1G77510	-0.28	-0.065	-0.15	-0.365	-0.135
CUST_11364_PI4254386	AT2G37570	-0.544999	-0.544999	-0.074999	-0.3	0.375
CUST_11365_PI4254386	AT5G09410	0.005	0	-0.01	0.045	0
CUST_11366_PI4254386	AT5G40640	0.01	0.01	0	-0.02	-0.005
CUST_11367_PI4254386	AT1G34270	0	0.01	0	0.004999	0
CUST_11368_PI4254386	AT5G63410	-0.01	-0.01	-0.01	-0.025	-0.015
CUST_11369_PI4254386	AT4G29390	0.03	-0.339999	-0.615	-0.25	0.049999
CUST_1137_PI42543860	AT1G08730	0.130002	-0.149999	0.135001	-0.47	-0.115001
CUST_11370_PI4254386	AT4G07755	0.004999	0.019998	0.014999	-0.005	-0.02
CUST_11371_PI4254386	AT4G01150	-0.180001	-0.150001	0.194999	0.085	0.315
CUST_11372_PI4254386	AT1G02020	-0.014999	-0.024999	-0.009999	-0.03	-0.01
CUST_11373_PI4254386	AT4G13000	-0.14	0.28	0.105	0.39	0.435
CUST_11374_PI4254386	AT1G15120	0.01	0.035	-0.025	0.450001	0.370001
CUST_11375_PI4254386	AT1G36570	-0.045	-0.059999	0.01	0.03	0.115
CUST_11376_PI4254386	AT5G16860	0.01	0.005	0.015	0.009999	-1e-06
CUST_11377_PI4254386	AT3G29736	-0.06	-0.07	-0.069999	-0.020001	0.024999
CUST_11378_PI4254386	AT1G24510	-0.01	-0.02	-0.014999	0	-0.014999
CUST_11379_PI4254386	AT3G21060	-0.014999	-0.020001	-0.005	0.02	-0.004999
CUST_1138_PI42543860	AT5G56640	0.060002	-0.189998	-0.179999	0.035	0.29
CUST_11380_PI4254386	AT3G17850	0	-0.015	-0.015	0	0.03
CUST_11381_PI4254386	AT2G24210	0.01	0.005	-0.005	-0.025	0.01
CUST_11382_PI4254386	AT5G56930	-0.02	0.255	0.1	-0.119999	0.09
CUST_11383_PI4254386	AT1G55740	-0.015	-0.005	-0.04	-0.005001	0.014999
CUST_11384_PI4254386	AT4G19185	-0.019999	0.215	0.105002	0.395	0.355001
CUST_11385_PI4254386	AT5G35570	0.239999	0.22	0.34	-0.115001	-0.105002
CUST_11386_PI4254386	AT1G71691	-0.015	-0.045	-0.03	-0.48	-0.25
CUST_11387_PI4254386	AT5G45082	0	-0.015	-0.01	0	0.005
CUST_11388_PI4254386	AT3G20050	-0.259999	0.235001	-0.179999	-0.365	-0.155
CUST_11389_PI4254386	AT4G19780	-0.13	-0.085	-0.065	0.135	0.195
CUST_1139_PI42543860	AT3G19660	-0.215001	-0.285	-0.160001	0.01	0.315
CUST_11390_PI4254386	AT3G10860	0.020001	-0.02	-0.11	0.25	0.350001
CUST_11391_PI4254386	AT5G35965	0.02	0.02	0.025	-0.045	-0.01
CUST_11392_PI4254386	AT3G49160	-0.149999	-0.035	-0.06	-0.05	-0.14
CUST_11393_PI4254386	AT1G62360	0.005	0.01	0	0.035	0.02
CUST_11394_PI4254386	AT5G18700	0.005	-0.005	0	-0.01	-0.01
CUST_11395_PI4254386	AT3G54366	0.084999	0.14	0.260001	1.26	0.265
CUST_11396_PI4254386	AT1G51060	-0.02	-0.02	0.010001	0.025001	0.015001
CUST_11397_PI4254386	AT5G13560	0.005001	0.020001	0.010001	0.005001	-0.004999
CUST_11398_PI4254386	AT5G53810	-0.01	0.015	0.01	0.045	0
CUST_11399_PI4254386	AT5G61120	-0.01	-0.505	-0.02	0.005	0.005
CUST_114_PI425438606	AT4G04640	0.005	-0.01	0.009999	-0.805001	-0.800001
CUST_1140_PI42543860	AT5G28690	-0.015001	0.005	0.005	0.004999	0.009999
CUST_11400_PI4254386	AT1G10460	-0.135001	-0.260001	-0.240001	0.144999	0.344999
CUST_11401_PI4254386	AT1G66230	0.010001	0.010001	1e-06	0.045	0.045
CUST_11402_PI4254386	AT5G01680	0.014999	-0.005001	-1e-06	0.029999	0.019998
CUST_11403_PI4254386	AT3G32405	0.15	0.185	0.07	0.005	-0.174999
CUST_11404_PI4254386	AT1G20300	-0.045	0.17	-0.005	0.07	0.345
CUST_11405_PI4254386	AT1G14510	-0.005002	0.079999	0.234999	-0.105001	0.285001
CUST_11406_PI4254386	AT3G44245	0.28	0.88	1.22	0.430001	0.375
CUST_11407_PI4254386	AT5G39890	0.030001	0.090001	0.040001	-0.009999	0.085001
CUST_11408_PI4254386	AT4G25230	-0.035	0.405	0.31	0.26	0.295
CUST_11409_PI4254386	AT2G03680	-0.245	-0.1	-0.195001	-0.109999	-0.115
CUST_1141_PI42543860	AT1G07310	0.075	0.025	0.045	0.209999	0.04
CUST_11410_PI4254386	AT1G11860	-0.46	-0.145001	-0.12	-0.180001	-0.175
CUST_11411_PI4254386	AT2G06530	0.015	0	0.03	-0.03	-0.03
CUST_11412_PI4254386	AT1G54560	0.095	0.51	0.345	0.015	0.135
CUST_11413_PI4254386	AT4G24120	-0.205	0.235001	0.275	0.365	0.43
CUST_11414_PI4254386	AT5G37780	-0.01	-0.005	-0.02	1.46	0
CUST_11415_PI4254386	AT2G03680	-0.485	-0.495	-0.465	-0.07	-0.25
CUST_11416_PI4254386	AT3G54500	-0.235	-0.075	0.025	0.155001	0.070001
CUST_11417_PI4254386	AT5G62000	0.07	-0.095	0.125	0.115001	0.350001
CUST_11418_PI4254386	AT2G44798	-0.07	-0.13	0.025	0.205	0.374999
CUST_11419_PI4254386	AT1G67350	-0.15	-0.335	0.095	0.594999	0.554999
CUST_1142_PI42543860	AT1G71350	0.02	0.005	-0.035	-0.019999	-0.01
CUST_11420_PI4254386	AT1G58440	0.109998	0.354999	0.279999	0.565	0.33
CUST_11421_PI4254386	AT5G58720	0.01	-0.004999	0	-0.01	0.005
CUST_11422_PI4254386	AT3G02230	-0.379999	0.155	-0.025	-0.235	-0.34
CUST_11423_PI4254386	AT3G61490	0.095001	0.020001	0.020001	0.07	0.15
CUST_11424_PI4254386	AT5G11740	0.250001	-0.08	0.205001	-0.509999	-0.639999
CUST_11425_PI4254386	AT5G37560	0.005	-0.035	-0.005	0.005	0.005
CUST_11426_PI4254386	AT1G33140	-0.425	0.01	-0.32	-0.314998	-0.16
CUST_11427_PI4254386	AT3G04160	-0.035	-0.045	-0.05	0.025	0.014999
CUST_11428_PI4254386	AT5G63450	0.020001	0.025001	0.020001	0.01	-0.01
CUST_11429_PI4254386	AT3G13130	0.98	0.840001	0.185	0.915	1.1
CUST_1143_PI42543860	AT5G58020	0.015	0.02	0.07	0.005	0.075
CUST_11430_PI4254386	AT1G22260	-0.03	-0.03	-0.06	-0.024999	-0.02
CUST_11431_PI4254386	AT5G23270	0	-0.005	-0.01	-0.03	-0.02
CUST_11432_PI4254386	AT2G02370	-0.02	-0.059999	-0.075	-0.02	0.040001
CUST_11433_PI4254386	AT5G48180	-0.01	-0.01	-0.014999	-0.025	-0.005
CUST_11434_PI4254386	AT4G21380	0.285	0	0.010001	-0.01	-0.010001
CUST_11435_PI4254386	AT5G19280	0.055	-0.240001	-0.07	0.2	0.48
CUST_11436_PI4254386	AT5G06390	-0.115	-0.525	-0.535	0.35	0.28
CUST_11437_PI4254386	AT5G11510	0.444999	0.809999	1.325	-0.299999	-0.325
CUST_11438_PI4254386	AT5G18636	-0.395	0.015	-0.095	0.004999	-0.010001
CUST_11439_PI4254386	AT3G06550	-0.205	0.14	0.215	0.084999	-0.150001
CUST_1144_PI42543860	AT1G34190	-0.045	-0.05	-0.03	-0.04	-0.045
CUST_11440_PI4254386	AT5G37600	-0.005	0	0	-0.009999	-0.004999
CUST_11441_PI4254386	AT5G13130	0.605001	0.470002	0.390001	0.560001	0.195001
CUST_11442_PI4254386	AT2G44190	-0.43	-0.330001	-0.06	-1.02	-0.660001
CUST_11443_PI4254386	AT3G22400	0	0.16	-0.175001	-0.129999	-0.224999
CUST_11444_PI4254386	AT4G18050	0.005	0.005	0	0.02	0.005
CUST_11445_PI4254386	AT1G02720	-0.01	-0.005	-0.025	-0.02	0
CUST_11446_PI4254386	AT5G24810	0.004999	0.009999	0.014999	-0.01	-0.01
CUST_11447_PI4254386	AT5G45260	0.014999	0.024999	0.004999	0	-0.005
CUST_11448_PI4254386	AT2G31810	0	0.009999	0.004999	-0.005	0.005
CUST_11449_PI4254386	AT4G07840	0.015	0	-0.01	0.03	-0.005
CUST_1145_PI42543860	AT4G27350	0.065	0.04	0.015	0.085001	0.01
CUST_11450_PI4254386	AT4G20430	-0.01	0.005	-0.014999	0.01	0.01
CUST_11451_PI4254386	AT5G35970	0.019998	-0.01	-0.01	-0.014999	-0.01
CUST_11452_PI4254386	AT2G46340	-0.01	0.005	-0.004999	-0.015	-0.024999
CUST_11453_PI4254386	AT1G53430	0.02	0.005	0	-0.12	-0.09
CUST_11454_PI4254386	AT5G43560	-1.295	-1.925	-2.32	-0.08	-0.2
CUST_11455_PI4254386	AT5G12000	0	0.01	0.015	0.015	-0.015
CUST_11456_PI4254386	AT3G29690	0	0.01	0	0.054999	0.005
CUST_11457_PI4254386	AT3G62330	0.13	-0.2	-0.055	1.135	1.05
CUST_11458_PI4254386	AT2G05520	0.134999	-0.925001	-0.975001	0.31	0.079999
CUST_11459_PI4254386	AT2G34410	0.79	0.125	0.81	0.175004	0.385002
CUST_1146_PI42543860	AT4G06538	0.005	0	-0.060001	-0.03	0.015
CUST_11460_PI4254386	AT2G19860	-0.25	-0.004999	0.205	-0.504999	-0.475
CUST_11461_PI4254386	AT2G19860	0.19	0.235	0.294999	-0.135	-0.355
CUST_11462_PI4254386	AT4G21370	0.01	-0.004999	0	-0.02	-0.005
CUST_11463_PI4254386	AT4G26200	-0.03	-0.365001	-0.355	-0.005001	-0.02
CUST_11464_PI4254386	AT1G01480	-0.08	0.045	0.195	-0.034999	-0.049999
CUST_11465_PI4254386	AT5G30406	-0.02	-0.03	-0.015	-0.005	-0.01
CUST_11466_PI4254386	AT1G53420	-0.015	-0.015	-0.005	0.01	0.01
CUST_11467_PI4254386	AT3G16640	-0.36	-0.33	-0.145	-0.205	0.195001
CUST_11468_PI4254386	AT3G43600	0.005	0	0	0.02	0.01
CUST_11469_PI4254386	AT5G02910	0.01	0.02	0.015	-0.005	0.01
CUST_1147_PI42543860	AT3G16500	-0.015	-0.03	-0.02	0.030001	0.02
CUST_11470_PI4254386	AT3G16460	0.005	-0.005	0	0.005	0.009999
CUST_11471_PI4254386	AT4G35150	0.645	0.345	0.57	-0.509999	-0.464999
CUST_11472_PI4254386	AT3G57980	0.005	0.01	0.005	0.014999	-0.010001
CUST_11473_PI4254386	AT5G28865	-0.01	-0.01	-0.014999	-0.01	-0.01
CUST_11474_PI4254386	AT2G19210	-0.015	0	-0.024999	0.01	0
CUST_11475_PI4254386	AT1G68600	-0.005	0.005	0	-0.01	-0.02
CUST_11476_PI4254386	AT5G02880	-0.02	-0.03	-0.03	-0.015	-0.015
CUST_11477_PI4254386	AT3G60955	-0.01	-0.01	-0.015	0.01	0
CUST_11478_PI4254386	AT3G18780	-0.030001	-0.590001	-0.120001	-0.615	-0.200001
CUST_11479_PI4254386	AT5G18720	-0.17	-0.745	-1.06	0.265	0.345
CUST_1148_PI42543860	AT4G22105	-0.005	-0.01	-0.01	0	0
CUST_11480_PI4254386	AT5G46740	0.005	-0.005	0	-0.004999	-0.019999
CUST_11481_PI4254386	AT1G11000	0.179999	-0.110001	-0.150001	-0.485	-0.475
CUST_11482_PI4254386	AT3G02720	-0.059999	-0.069999	-0.149999	-0.395	-0.225
CUST_11483_PI4254386	AT5G07530	0.02	-0.004999	0	-0.024999	-0.01
CUST_11484_PI4254386	AT5G43560	-0.015	0.005	0.015	0.02	0.015001
CUST_11485_PI4254386	AT4G21380	0.014999	0.019999	-0.005001	-0.045	-0.015
CUST_11486_PI4254386	AT5G21080	-0.005	-0.005	-0.01	0	0.019999
CUST_11487_PI4254386	AT5G55280	-0.195	-0.09	-0.265	-0.695	-0.505
CUST_11488_PI4254386	AT1G08350	0.01	0.01	0.005	0	-0.015
CUST_11489_PI4254386	AT5G65090	0.015	0.02	0.02	0.005	0.005
CUST_1149_PI42543860	AT5G53440	0.015	0	-0.015	0.014999	0.004999
CUST_11490_PI4254386	AT5G14070	0.08	-0.17	-0.295	0.03	0.905
CUST_11491_PI4254386	AT5G06310	-0.125	-0.085	0.01	-0.025	0.11
CUST_11492_PI4254386	AT3G57530	0.04	0.075	0.025	-0.014999	0.01
CUST_11493_PI4254386	AT2G13230	-0.005	0	-0.02	0.005001	0.03
CUST_11494_PI4254386	AT5G29043	0.014999	0.019999	0	0	0.019999
CUST_11495_PI4254386	AT3G63150	-0.020001	0.005	-0.014999	0.005	0.014999
CUST_11496_PI4254386	AT4G16143	-0.01	0.005	-0.014999	0.02	0.005
CUST_11497_PI4254386	AT4G08040	-0.259999	-0.319999	-0.314999	-0.725001	-0.63
CUST_11498_PI4254386	AT4G31160	-0.045	-0.020001	-0.03	0.005	-0.015
CUST_11499_PI4254386	AT1G01590	-0.010001	0	0.005001	0	0.044999
CUST_115_PI425438606	AT3G05530	0.010001	0.125001	-0.004999	-0.035001	-0.020001
CUST_1150_PI42543860	AT1G68110	0	0.02	0.015	0.04	-0.005
CUST_11500_PI4254386	AT5G47690	-0.005	-0.025	-0.02	0.030001	0.030001
CUST_11501_PI4254386	AT5G60410	0.060001	0.045001	0.025001	-0.025	-0.009999
CUST_11502_PI4254386	AT1G29920	0.160001	-0.324999	-0.179999	0.075	0.395
CUST_11503_PI4254386	AT1G01050	-0.54	-0.235	0.035	-0.57	-0.32
CUST_11504_PI4254386	AT2G41900	-0.144999	0.05	0.045	0.044999	0.004999
CUST_11505_PI4254386	AT2G46020	0.02	-0.01	-0.025	-0.059999	-0.049999
CUST_11506_PI4254386	AT1G25510	-0.084999	0.075001	-0.039999	-0.084999	-0.08
CUST_11507_PI4254386	AT3G54000	-0.31	-0.415	-0.405	-0.335	-0.315
CUST_11508_PI4254386	AT1G14670	-0.16	0.415	0.045	-0.375	-0.385
CUST_11509_PI4254386	AT4G00820	-0.14	-0.33	-0.39	-0.394999	-0.585
CUST_1151_PI42543860	AT5G17900	0.065001	0.030001	-0.135	0.025001	-0.015
CUST_11510_PI4254386	AT5G41780	-0.005	-0.005	0.005	-0.009999	-0.009999
CUST_11511_PI4254386	AT3G12490	0.17	-0.574999	0.270001	0.06	0.185
CUST_11512_PI4254386	AT1G77790	0.005	0	-0.01	0.01	-0.015
CUST_11513_PI4254386	AT5G40780	-0.010001	0.009999	-1e-06	-0.01	0.02
CUST_11514_PI4254386	AT3G33010	-0.02	-0.02	0	0.01	0.01
CUST_11515_PI4254386	AT5G08670	-0.62	0.345	0.715	0.03	0.04
CUST_11516_PI4254386	AT4G22010	0.01	0.005	0	0	-0.02
CUST_11517_PI4254386	AT2G37970	0	0.03	0.015	0.059999	0.075001
CUST_11518_PI4254386	AT3G47390	-0.01	-0.02	-0.025	-0.01	-0.005
CUST_11519_PI4254386	AT1G72330	0.029999	0.009999	0.004999	0.005	0.01
CUST_1152_PI42543860	AT2G26830	0.21	0.309999	0.559999	0.019999	0.084999
CUST_11520_PI4254386	AT4G29140	0	0	0	0	0
CUST_11521_PI4254386	AT1G75020	-0.015	0.005	0	-0.015	0
CUST_11522_PI4254386	AT2G26450	0.005	0	0	-0.015	-0.02
CUST_11523_PI4254386	AT4G00900	0.03	0.025	0.035	0.024999	0.014999
CUST_11524_PI4254386	AT5G17250	0.02	0.015	0.01	0	-0.014999
CUST_11525_PI4254386	AT4G18540	0	0.01	0.015	0.005	0.015
CUST_11526_PI4254386	AT5G56160	-0.015	0	-0.02	-0.01	0
CUST_11527_PI4254386	AT3G24715	0.05	-0.025	0.01	0.110001	0.264999
CUST_11528_PI4254386	AT3G32385	0.02	0.01	0.02	0.020001	0.005001
CUST_11529_PI4254386	AT3G17920	0.014999	0.004999	-0.01	-0.05	0.025
CUST_1153_PI42543860	AT3G20150	-0.03	0.165	0.150001	0.53	0.270001
CUST_11530_PI4254386	AT3G44798	-0.015	0.02	0.01	0.02	0.01
CUST_11531_PI4254386	AT4G26610	-0.005	-0.02	-0.024999	-0.034999	0.029999
CUST_11532_PI4254386	AT5G17560	-0.04	0.17	0.085	-0.005001	-0.055
CUST_11533_PI4254386	AT5G41510	0.005	-0.01	-0.01	-0.019999	-0.01
CUST_11534_PI4254386	AT5G55990	0	-0.005	-0.01	-0.005	-0.005
CUST_11535_PI4254386	AT4G14103	0.395	0.845	0.31	0.07	0.175
CUST_11536_PI4254386	AT1G32010	-0.01	0.19	0.15	-0.170001	-0.1
CUST_11537_PI4254386	AT5G57200	0.129999	-0.145	-0.17	0.040001	-0.1
CUST_11538_PI4254386	AT3G06190	0.480001	0.36	0.255	1.12	0.604999
CUST_11539_PI4254386	AT4G14240	2.185	2.075	0.5	1.215	1.155
CUST_1154_PI42543860	AT5G28480	0.705	0.785	0.22	0.515	-0.415
CUST_11540_PI4254386	AT2G13100	-0.009999	-0.035	-0.03	-0.06	0
CUST_11541_PI4254386	AT3G09260	0.040001	-0.389999	0.325001	-0.005001	-0.01
CUST_11542_PI4254386	AT4G17080	-0.025	-0.01	-0.025	0.005001	0
CUST_11543_PI4254386	AT4G28730	-0.115001	0.025001	-0.075	0.110001	0.31
CUST_11544_PI4254386	AT2G40815	-0.02	0.020001	-0.030001	-0.03	0.01
CUST_11545_PI4254386	AT2G12800	0.185	-0.48	-0.115	1.35	0.815
CUST_11546_PI4254386	AT1G15520	0.924999	-0.075001	-0.110001	0.229999	-0.385
CUST_11547_PI4254386	AT3G53370	0.025	0.005	0.01	-0.015002	0.029998
CUST_11548_PI4254386	AT4G33945	-0.595	-1.835	-1.83	-2.815	-2.895
CUST_11549_PI4254386	AT3G63310	1.75	1.52	0.66	2.255	0.439999
CUST_1155_PI42543860	AT1G63540	-0.709999	-1.715	-1.515	0.629999	1.28
CUST_11550_PI4254386	AT3G50970	-0.020001	0.015	-0.020001	0.115	0.120001
CUST_11551_PI4254386	AT4G35100	-0.035	0.025	0.259999	0.03	0.005
CUST_11552_PI4254386	AT5G67200	0.02	0.01	0.005	-0.024999	0.005001
CUST_11553_PI4254386	AT5G52980	-0.059999	0.450001	0.455	0.180001	-0.03
CUST_11554_PI4254386	AT2G19860	-0.295	0.014999	0.304999	-0.415001	-0.42
CUST_11555_PI4254386	AT5G54250	0.005	-0.015	0	-0.854999	-0.725
CUST_11556_PI4254386	AT2G39000	-0.015	-0.019999	-0.01	0	0.01
CUST_11557_PI4254386	AT4G35530	0.034999	0.529999	0.509999	0.13	-0.034999
CUST_11558_PI4254386	AT5G58375	0.175	-0.035	0.135	0.4	0.540001
CUST_11559_PI4254386	AT3G62030	0.005	0	0.005	0.005	-0.005
CUST_1156_PI42543860	AT3G25830	-0.115	-0.310002	-0.315001	0.074998	0.184999
CUST_11560_PI4254386	AT3G16470	-0.005	0.019999	0.019999	0.01	0.005
CUST_11561_PI4254386	AT4G27430	0.19	0.27	0.24	0.299999	-0.445
CUST_11562_PI4254386	AT5G65630	0	0.01	-0.015	-0.009999	-0.03
CUST_11563_PI4254386	AT3G14205	0	0.009999	0.004999	-0.01	-0.025
CUST_11564_PI4254386	AT5G40450	-0.02	-0.015	-0.01	0.005	-0.01
CUST_11565_PI4254386	AT3G56290	0.025	0.02	0.015	0.015002	0.005001
CUST_11566_PI4254386	AT3G02720	-0.01	0.005	-0.01	0.01	0.01
CUST_11567_PI4254386	AT1G28670	-0.02	0.009999	0.009999	0.005001	0.04
CUST_11568_PI4254386	AT5G59430	0.009999	0.019999	0.014999	-0.005	-0.015
CUST_11569_PI4254386	AT4G13700	0.005	-0.015	-0.01	-0.035001	-0.020001
CUST_1157_PI42543860	AT1G03080	0.245	-0.115	-0.01	-0.25	-0.785001
CUST_11570_PI4254386	AT3G14840	0.025001	-0.004999	-0.019999	-0.01	-0.015
CUST_11571_PI4254386	AT1G07530	-0.164999	-0.33	-0.27	-0.514999	-0.489999
CUST_11572_PI4254386	AT2G13550	0	0	0.015	0.005	-0.005
CUST_11573_PI4254386	AT5G09970	0.025	0.03	0.025	0.214999	0.449998
CUST_11574_PI4254386	AT5G18540	0.005	-0.01	0.005	0.005001	0.02
CUST_11575_PI4254386	AT5G07830	0.205	0.01	-0.055	0.2	0.379999
CUST_11576_PI4254386	AT5G56530	-0.025	-0.03	0.015	0.22	0.325001
CUST_11577_PI4254386	AT2G37600	-0.300001	0.125	0.125	-0.190001	0.289999
CUST_11578_PI4254386	AT1G78900	-0.015	-0.01	-0.03	-0.015	-0.02
CUST_11579_PI4254386	AT4G20300	-0.024999	-0.005	-0.005	0.01	0.005
CUST_1158_PI42543860	AT1G65590	-0.084999	0.005001	-0.055	-0.364999	-0.244999
CUST_11580_PI4254386	AT5G02010	-0.23	0.049999	-0.354999	-0.309999	-0.154998
CUST_11581_PI4254386	AT3G10370	-0.015	0	-0.005	0.015	-0.009999
CUST_11582_PI4254386	AT5G32690	0.035	0.02	0.315	0.090001	0.19
CUST_11583_PI4254386	AT3G61820	-0.63	-0.495	-0.58	-0.55	-0.385
CUST_11584_PI4254386	AT2G43710	0.015	0.005	0.02	-0.005	-0.015
CUST_11585_PI4254386	AT1G08270	0.09	-0.005	0.045	-0.230002	-0.150002
CUST_11586_PI4254386	AT4G18860	-0.065001	0.034999	0.004999	-0.115	-0.14
CUST_11587_PI4254386	AT5G28430	0.2	0.47	0.820001	0.04	0.25
CUST_11588_PI4254386	AT5G45170	0.21	1.32	0.839999	-0.17	-0.185
CUST_11589_PI4254386	AT2G14430	-0.86	0.275	0.255	0.095	0.25
CUST_1159_PI42543860	AT2G14300	0.005	-0.01	0.015001	0.025	-0.01
CUST_11590_PI4254386	AT3G55040	-0.105001	-0.12	-0.02	-0.050001	0.31
CUST_11591_PI4254386	AT5G16210	-0.055001	-0.039999	-0.07	-0.035	-0.045
CUST_11592_PI4254386	AT2G17930	-0.020001	-0.01	-0.01	-0.485	-0.02
CUST_11593_PI4254386	AT4G35380	0.015	-0.005	-0.01	-0.005	-0.02
CUST_11594_PI4254386	AT1G78900	-0.21	0.185	0.270001	-0.45	-0.515
CUST_11595_PI4254386	AT5G44265	-0.944999	-1.715	-1.515	0	0.01
CUST_11596_PI4254386	AT5G55040	0.205	-0.365	-0.16	0.6	0.585
CUST_11597_PI4254386	AT3G51120	0.285	0.150001	0.195	-0.090001	-0.53
CUST_11598_PI4254386	AT4G04520	-0.465	0.374999	0.164999	-0.084999	-0.265
CUST_11599_PI4254386	AT1G31650	0.015	0.07	-0.125	-0.87	-0.84
CUST_116_PI425438606	AT3G42233	-0.019999	0.005	0.01	0	-0.005
CUST_1160_PI42543860	AT2G16430	-0.07	0.075001	0.055	-0.42	-0.280001
CUST_11600_PI4254386	AT3G57860	-0.225	0.055	-0.085	-0.185001	-0.170001
CUST_11601_PI4254386	AT1G54460	0.155	0.079999	0.055	0.25	0.1
CUST_11602_PI4254386	AT3G32115	-0.095	-0.114999	-0.075	-0.16	-0.115001
CUST_11603_PI4254386	AT5G30510	-0.029999	-0.414999	-0.274999	0.044999	0.304998
CUST_11604_PI4254386	AT5G47640	-0.005	0.015	0	0.01	-0.425
CUST_11605_PI4254386	AT5G52650	-0.005	0.005	0	-0.015	0.01
CUST_11606_PI4254386	AT4G16630	0	0.265	0.15	0.714999	0.775001
CUST_11607_PI4254386	AT5G67160	-0.024999	-0.1	-0.055	-0.115	-0.03
CUST_11608_PI4254386	AT2G43210	-0.025001	0	-0.11	-0.115001	0.015
CUST_11609_PI4254386	AT5G46290	0.005001	0.02	0.005	-0.02	-0.01
CUST_1161_PI42543860	AT1G09815	0.095	0.23	0.175	0.360001	0.315001
CUST_11610_PI4254386	AT3G31442	-0.12	-0.16	-0.145	0.020001	0.01
CUST_11611_PI4254386	AT4G37280	-0.135	-0.375	-0.33	0.15	0.204999
CUST_11612_PI4254386	AT1G69800	0.025	0.110001	-0.035	0.315	0.135
CUST_11613_PI4254386	AT5G07300	0.09	0.05	0.01	0.02	0.035
CUST_11614_PI4254386	AT2G41260	0.03	0.035	0.025	0.04	-1e-06
CUST_11615_PI4254386	AT3G25840	0.035001	-0.029998	-0.039999	-0.005	0.03
CUST_11616_PI4254386	AT4G25990	-0.495	-2.31	-1.97	-1.82	-2.04
CUST_11617_PI4254386	AT1G06890	0.004999	0.01	0.02	-0.02	-0.005001
CUST_11618_PI4254386	AT2G32300	0	-0.02	-0.035	-0.02	0.024999
CUST_11619_PI4254386	AT5G54080	-0.075	0.255	0.215001	0.065001	0.54
CUST_1162_PI42543860	AT5G28970	-0.02	-0.02	-0.005	-0.005	0.005
CUST_11620_PI4254386	AT3G16950	-0.08	0.15	0.065	-0.2	0.1
CUST_11621_PI4254386	AT3G06960	0.135	0.015	-0.01	0.05	0.09
CUST_11622_PI4254386	AT4G29480	-0.28	-0.135	-0.115	-0.174999	-0.104999
CUST_11623_PI4254386	AT1G61870	-0.085	0.145	-0.075	-0.074999	0.05
CUST_11624_PI4254386	AT5G26820	-0.049999	-0.02	0.020001	-0.254999	-0.274999
CUST_11625_PI4254386	AT4G36080	-0.01	0.07	0.055001	0.315	0.290001
CUST_11626_PI4254386	AT5G63860	0	0.005	0.005	0.02	0.015
CUST_11627_PI4254386	AT1G72130	-0.045	-0.05	-0.05	-0.014999	1e-06
CUST_11628_PI4254386	AT4G26100	0.05	0.035	0.03	-0.054999	0
CUST_11629_PI4254386	AT3G20290	-0.059999	-0.059999	-0.069999	-0.075	-0.030001
CUST_1163_PI42543860	AT2G11510	-0.265	-0.340001	-0.545	0.17	0.32
CUST_11630_PI4254386	AT4G23060	0.010001	-0.029998	-0.024999	-0.125	-0.079999
CUST_11631_PI4254386	AT3G54740	0.01	0.025	0	-0.035	-0.024999
CUST_11632_PI4254386	AT3G63130	-0.055	0	-0.045	-0.039999	0.02
CUST_11633_PI4254386	AT5G07420	0.06	0.039999	0.010001	0.005	0.02
CUST_11634_PI4254386	AT5G22130	-0.049999	-0.045	-0.099999	-0.03	-0.005001
CUST_11635_PI4254386	AT5G63580	-0.29	0.46	0.265	-0.755	-0.165
CUST_11636_PI4254386	AT3G24550	-0.015	-0.045	-0.06	-0.06	-0.075
CUST_11637_PI4254386	AT5G01310	-0.005001	0.009999	-1e-06	-0.01	-0.02
CUST_11638_PI4254386	AT3G44735	-0.119999	-0.205	-0.139999	0.070001	0.24
CUST_11639_PI4254386	AT5G64030	0.02	0.04	0.025	-0.005	-0.01
CUST_1164_PI42543860	AT5G51200	-0.009999	0.01	-0.005	0	0.005
CUST_11640_PI4254386	AT4G39753	-0.03	-0.08	-0.07	0.075	0.12
CUST_11641_PI4254386	AT5G03320	0.18	0.06	0.02	0.3	0.235
CUST_11642_PI4254386	AT3G20500	-0.049999	-0.270001	-0.005	-0.145001	-0.08
CUST_11643_PI4254386	AT1G40135	-0.005001	0.03	0.02	0.09	0.145
CUST_11644_PI4254386	AT5G28232	-0.024999	-0.015	-0.040001	0.019998	0.019998
CUST_11645_PI4254386	AT5G13740	0.4	0.415	0.245	0.755002	0.885001
CUST_11646_PI4254386	AT2G19740	0.024999	0.209999	0.004999	-0.095	0.219999
CUST_11647_PI4254386	AT4G25620	-0.055	-0.055	-0.055	-0.009999	0.005001
CUST_11648_PI4254386	AT2G27710	-0.095	0.084999	0.330001	0.135	0.33
CUST_11649_PI4254386	AT3G49260	-0.235	-0.155001	-0.18	-0.19	0.410001
CUST_1165_PI42543860	AT4G37670	-0.155	-0.05	0.105	-0.335	-0.275
CUST_11650_PI4254386	AT1G21560	-0.04	0.025	-0.005	-0.15	-0.125
CUST_11651_PI4254386	AT5G33050	-0.01	0.200001	0.11	-0.535	-0.305001
CUST_11652_PI4254386	AT5G43260	0.274999	0.234998	0.404998	0.455	0.604999
CUST_11653_PI4254386	AT5G32594	-0.055	-0.09	-0.17	-0.030001	0.025
CUST_11654_PI4254386	AT5G19172	-0.035	-0.015	-0.015	0.015	0.005
CUST_11655_PI4254386	AT5G14060	-0.08	0.055	-0.129999	-0.19	-0.115
CUST_11656_PI4254386	AT3G50340	0.335001	0.530001	0.605001	0.37	0.254999
CUST_11657_PI4254386	AT4G17610	-0.01	0.014999	-0.020001	0	0.005
CUST_11658_PI4254386	AT4G08090	0.005	0.015	0	0.01	0.01
CUST_11659_PI4254386	AT2G26510	0.005	0.005	0.025	0.415001	0.530001
CUST_1166_PI42543860	AT4G12510	-0.28	-0.005	-0.075	-0.125	-0.115
CUST_11660_PI4254386	AT1G44750	0.01	0.1	0.055	-0.009999	-0.025
CUST_11661_PI4254386	AT5G65620	-0.03	0.014999	-0.01	0.025	0.005
CUST_11662_PI4254386	AT2G21230	-0.02	0.005	-0.01	0.015	0.005
CUST_11663_PI4254386	AT1G55200	0.005	-0.015	-0.02	-0.02	0
CUST_11664_PI4254386	AT2G30000	0.515	0.400001	0.355001	0.31	0.62
CUST_11665_PI4254386	AT1G52580	0.01	0.005	-0.025001	-0.025	-0.005
CUST_11666_PI4254386	AT4G39952	-0.009999	0	0.015	-0.005002	0.014999
CUST_11667_PI4254386	AT2G28320	1e-06	-0.044999	0.015001	1e-06	-0.004999
CUST_11668_PI4254386	AT4G29370	-0.129999	0.030001	-0.25	-0.145	-0.25
CUST_11669_PI4254386	AT1G31830	-0.184999	-0.229999	-0.315	-0.065	-0.1
CUST_1167_PI42543860	AT2G11790	0.09	-0.444999	0.115	1.13	1.19
CUST_11670_PI4254386	AT5G43880	0	-0.025001	-0.015	-0.010001	0.004999
CUST_11671_PI4254386	AT1G50600	0.085	-0.245	-0.200001	0.19	0.42
CUST_11672_PI4254386	AT5G65500	0	0.01	-0.015	-0.02	-0.025
CUST_11673_PI4254386	AT5G62575	0.009999	0.025001	0.025	0.08	0.115
CUST_11674_PI4254386	AT2G47980	0.240001	-0.054999	-0.215	-0.37	-0.829999
CUST_11675_PI4254386	AT4G08145	-0.095	-0.075	-0.11	-0.170001	-0.065
CUST_11676_PI4254386	AT4G36080	-0.01	0.025	-0.040001	-0.1	-0.14
CUST_11677_PI4254386	AT4G15840	0	0.005	0.015	-0.005	0.009999
CUST_11678_PI4254386	AT4G19890	-0.030001	0.535	0.375	0.06	-0.599999
CUST_11679_PI4254386	AT1G73720	-0.025	-0.009999	-0.044999	0.005	-0.005
CUST_1168_PI42543860	AT4G22592	-0.01	0.005	-0.005	-0.005	0.034999
CUST_11680_PI4254386	AT2G32840	0.17	0.36	0.215	-0.110001	0.17
CUST_11681_PI4254386	AT1G77460	-0.235001	0.184999	-0.040001	-0.219999	-0.11
CUST_11682_PI4254386	AT2G39670	0.02	0.015	0.005	-0.02	-0.015
CUST_11683_PI4254386	AT4G01690	-0.215	-0.17	-0.21	0.04	0.415001
CUST_11684_PI4254386	AT1G65385	0.015	0.015	0	-0.015002	-0.020001
CUST_11685_PI4254386	AT4G28480	1.61	1.725	1.32	1.385	1.295
CUST_11686_PI4254386	AT5G35210	-0.03	0.010001	-0.015001	-0.06	0.08
CUST_11687_PI4254386	AT3G19780	0	0.045	0.01	-0.019999	-0.024999
CUST_11688_PI4254386	AT5G44490	-0.025	-0.015	-0.025	0	0.005
CUST_11689_PI4254386	AT3G51340	0.085	0.355	0.224999	-0.095	0.01
CUST_1169_PI42543860	AT2G31800	0.01	0.025	0.075	0.049999	0.024999
CUST_11690_PI4254386	AT3G63070	0.070001	0.09	-0.009999	-0.11	-0.145001
CUST_11691_PI4254386	AT5G38470	-0.224999	0.25	0.05	-0.13	0
CUST_11692_PI4254386	AT2G29400	-0.04	-0.019999	-0.045	0.05	-0.054999
CUST_11693_PI4254386	AT3G04380	1e-06	0.110001	-0.035	-0.01	0.04
CUST_11694_PI4254386	AT2G32179	-0.069999	-0.109998	-0.134999	0.445	0.915
CUST_11695_PI4254386	AT5G50350	-0.289999	-0.105	-0.289999	-0.005	-0.025
CUST_11696_PI4254386	AT5G25500	0.005	0.035001	0.03	0.059999	0.035
CUST_11697_PI4254386	AT1G74960	0.105	0.055	0.049999	0.15	-0.025
CUST_11698_PI4254386	AT4G11450	0.02	0.014999	0.005	0.02	0.009999
CUST_11699_PI4254386	AT2G17060	-0.025	0.03	0.015	0.059999	0.029999
CUST_117_PI425438606	AT3G23540	0.020001	-0.334999	-0.069999	-0.390001	-0.285
CUST_1170_PI42543860	AT1G64110	0.020001	0.020001	-0.004999	-0.005	1e-06
CUST_11700_PI4254386	AT4G10990	-0.015	-0.085	0.575	0.425001	0.050001
CUST_11701_PI4254386	AT4G18470	-0.09	0.264999	-0.185	-0.15	0.005
CUST_11702_PI4254386	AT3G12530	-0.144999	0.175	0	-0.135	-0.12
CUST_11703_PI4254386	AT5G45980	0.005	0	0	0.005001	1e-06
CUST_11704_PI4254386	AT3G44740	0.01	-0.009999	0	0.024999	0.03
CUST_11705_PI4254386	AT5G12470	-0.435001	0.219999	0.099999	0.55	0.455
CUST_11706_PI4254386	AT4G32810	-0.005	0	-0.025	-0.005	0.025
CUST_11707_PI4254386	AT2G23760	0	-0.035	-0.045	-0.015	-0.185
CUST_11708_PI4254386	AT2G05780	-0.019999	-0.065	-0.045	0.12	0.075
CUST_11709_PI4254386	AT4G34390	-0.01	-0.015	-0.015	0	0
CUST_1171_PI42543860	AT3G14830	-0.014999	0.005	-0.005	0.015	0.015
CUST_11710_PI4254386	AT3G20190	-0.030001	-0.015	-0.005	-0.02	-0.015
CUST_11711_PI4254386	AT5G24000	0.01	0.29	0.06	-0.45	-0.295
CUST_11712_PI4254386	AT5G28675	0.015001	0.210001	0.005001	-0.190001	-0.155001
CUST_11713_PI4254386	AT5G18590	-0.035	0	-0.015	-0.14	-0.115
CUST_11714_PI4254386	AT4G21530	-0.109998	-0.054999	-0.109998	-0.08	-0.09
CUST_11715_PI4254386	AT4G28085	0.075	0.610001	0.385	-0.32	-0.094999
CUST_11716_PI4254386	AT2G32179	0.050001	0.025	-0.004999	0.14	0.58
CUST_11717_PI4254386	AT2G41990	-0.015	-0.03	-0.05	-0.059999	-0.044999
CUST_11718_PI4254386	AT5G17600	0.01	0	-0.025	0	-0.005
CUST_11719_PI4254386	AT1G15500	0.13	-0.235	-0.42	-0.01	-0.224999
CUST_1172_PI42543860	AT1G12390	-0.02	0.325	0.07	0.295	0.164999
CUST_11720_PI4254386	AT5G20920	-0.025	0.02	0.005001	-0.12	0.06
CUST_11721_PI4254386	AT4G17950	-0.090001	0.084999	-0.090001	-0.125001	-0.215001
CUST_11722_PI4254386	AT3G57500	-0.005	1e-06	0.015	0	0.005
CUST_11723_PI4254386	AT3G03070	-0.14	0.004999	0.035	0.1	0.01
CUST_11724_PI4254386	AT1G79050	-0.03	0.070001	-0.01	-0.045	0.04
CUST_11725_PI4254386	AT5G40200	-0.05	0.29	0.195	-0.250001	-0.050002
CUST_11726_PI4254386	AT3G30560	-0.145001	-0.095002	-0.25	-0.295001	-0.320001
CUST_11727_PI4254386	AT5G60580	0	0.015	0.005	0.015	-0.014999
CUST_11728_PI4254386	AT4G18020	-0.02	-0.01	0	-0.01	0.03
CUST_11729_PI4254386	AT4G11120	-0.68	-0.865	-0.585	-1.23	-1.125
CUST_1173_PI42543860	AT3G61780	-0.030001	0	-0.005001	-0.025001	0.005
CUST_11730_PI4254386	AT1G14720	-0.14	0.404999	0.48	-0.310002	-0.425002
CUST_11731_PI4254386	AT1G65800	-0.015	0.014999	0.059999	0.025	0.055001
CUST_11732_PI4254386	AT3G61160	0.765	1.97	1.13	0.08	-0.165001
CUST_11733_PI4254386	AT3G53590	0.004999	0.014999	0.009999	0.014999	-0.015002
CUST_11734_PI4254386	AT3G27190	-0.22	-0.13	-0.065	0.05	0.100001
CUST_11735_PI4254386	AT5G11010	-0.11	-0.155	-0.379999	-0.040001	0.109999
CUST_11736_PI4254386	AT3G30742	0.224999	0.099999	0.029999	0.01	0.04
CUST_11737_PI4254386	AT4G24500	-0.08	0.155	0.08	-0.019999	0.115001
CUST_11738_PI4254386	AT5G18670	0.814998	2.535	2.215	2.055	1.205
CUST_11739_PI4254386	AT5G03040	-0.219999	-0.08	-0.119999	-0.345	-0.365
CUST_1174_PI42543860	AT3G54360	-0.159999	-0.109998	0.035	-0.255	-0.02
CUST_11740_PI4254386	AT3G02530	0.150001	0.36	0.55	0.534999	0.69
CUST_11741_PI4254386	AT4G05520	-0.02	0.025	0.025	-0.02	0.02
CUST_11742_PI4254386	AT3G12150	0.054999	0.205	0.150001	0.245	0.135001
CUST_11743_PI4254386	AT2G03500	-0.1	-0.175	-0.095	0.14	0.045
CUST_11744_PI4254386	AT4G36180	0	0.005	0.005	0.020001	0.005
CUST_11745_PI4254386	AT1G49820	-0.199999	-0.225	-0.205	-0.145	-0.105
CUST_11746_PI4254386	AT4G02314	-0.355001	0.325	0.160001	-0.960001	-1.085
CUST_11747_PI4254386	AT1G26208	-0.159999	-0.254999	-0.319999	-0.555001	-0.235001
CUST_11748_PI4254386	AT5G28776	0.02	-0.020001	0.11	-0.08	-0.055
CUST_11749_PI4254386	AT2G18570	-0.05	0.01	-0.09	-0.135	0.045001
CUST_1175_PI42543860	AT5G43700	0.01	0.005	1e-06	0.01	0
CUST_11750_PI4254386	AT4G29750	-0.22	-0.01	0.105	0.31	0.05
CUST_11751_PI4254386	AT1G78860	1.035	0.285	0.709999	0.08	-0.205
CUST_11752_PI4254386	AT3G52200	0	0	0.01	-0.004999	0.01
CUST_11753_PI4254386	AT4G27820	0.015	0.015	0.02	0.03	0.045
CUST_11754_PI4254386	AT3G11510	-0.150001	0.054999	0.039999	0.195	0.345
CUST_11755_PI4254386	AT5G08570	-0.01	-0.01	-0.01	-0.009999	0.01
CUST_11756_PI4254386	AT2G26890	-0.019999	-0.009999	0	-0.005	-0.005
CUST_11757_PI4254386	AT2G16270	0.010001	0.005001	-0.004999	0.025002	0.015002
CUST_11758_PI4254386	AT3G56040	-0.030001	-0.020001	-0.014999	0	-0.07
CUST_11759_PI4254386	AT3G25430	0.025001	0.045	0.02	0.01	0.02
CUST_1176_PI42543860	AT2G20320	0.010001	-0.01	-0.005	-0.015002	0.014999
CUST_11760_PI4254386	AT1G53210	0.024999	-0.415001	-0.115001	-0.425001	-0.220002
CUST_11761_PI4254386	AT3G53130	0	0	0.01	-0.07	-0.079999
CUST_11762_PI4254386	AT1G15210	0.275	-0.14	-0.09	0.054999	-0.115
CUST_11763_PI4254386	AT3G13433	0.01	-0.015	0.015	0.02	0.055
CUST_11764_PI4254386	AT5G47920	-0.825001	-2.74	-2.76	-0.009999	0.04
CUST_11765_PI4254386	AT4G21450	-0.020001	-0.01	-0.015001	0.005	0.02
CUST_11766_PI4254386	AT3G56040	-0.084999	-0.115	-0.115	-0.315001	-0.325001
CUST_11767_PI4254386	AT5G14740	0	-0.005	-0.01	0.090001	0.035001
CUST_11768_PI4254386	AT3G08730	-0.045	-0.115	-0.095	-0.020001	-0.015
CUST_11769_PI4254386	AT5G32875	0.08	-0.08	0.004999	0.100001	0.164999
CUST_1177_PI42543860	AT3G33151	0.025	-0.025	0.025	0.134999	0.175
CUST_11770_PI4254386	AT4G36840	-0.034999	-0.034999	0.265002	0.235	0.02
CUST_11771_PI4254386	AT3G50270	-0.005	-0.01	0.005	-0.024999	1e-06
CUST_11772_PI4254386	AT2G42590	-0.3	-0.155	0.345	-0.47	-0.06
CUST_11773_PI4254386	AT3G53180	0.044999	0.1	0.054999	0.4	-0.175
CUST_11774_PI4254386	AT1G18670	0.510001	0.500001	0.505	-0.005	0.01
CUST_11775_PI4254386	AT4G29010	-0.315	-0.015	0.09	-0.27	-0.485
CUST_11776_PI4254386	AT4G14440	0.069999	0.085001	0.1	0.01	0.01
CUST_11777_PI4254386	AT4G22990	0.01	0.01	0.015	-0.004999	0.014999
CUST_11778_PI4254386	AT2G23850	-0.08	-0.23	0.08	-0.285	-0.215001
CUST_11779_PI4254386	AT1G59870	0.595	-0.125	-0.15	0.11	-0.3
CUST_1178_PI42543860	AT5G64070	-0.13	-0.1	-0.07	-0.82	-0.29
CUST_11780_PI4254386	AT5G40890	0.005	0	0.015	-0.015001	-0.010001
CUST_11781_PI4254386	AT2G34360	-0.180001	0.17	0.234999	0.175	0.32
CUST_11782_PI4254386	AT2G26890	0.145	-0.225	-0.25	0.225	0.25
CUST_11783_PI4254386	AT2G17930	-0.05	0.19	0.270001	-0.424999	-0.32
CUST_11784_PI4254386	AT4G36400	0.08	0.460001	0.26	-0.119999	-0.164999
CUST_11785_PI4254386	AT1G04000	0	0.005	-0.005	-0.065001	-0.070001
CUST_11786_PI4254386	AT1G54920	0	0	0	-0.014999	-0.01
CUST_11787_PI4254386	AT1G67310	0	0	0	0.025	0.03
CUST_11788_PI4254386	AT4G26970	0.030001	0.085001	0.010001	0.235	-0.365
CUST_11789_PI4254386	AT1G18485	-0.005001	0.01	0.02	-0.05	0.025001
CUST_1179_PI42543860	AT2G04842	-0.005	0	0	-0.014999	-0.03
CUST_11790_PI4254386	AT1G02205	-0.01	-1e-06	0.009999	-0.02	-0.01
CUST_11791_PI4254386	AT1G53165	0.014999	-0.050002	-0.025001	0.15	0.13
CUST_11792_PI4254386	AT3G29634	-0.034999	-0.084999	-0.074999	-0.035	-0.035
CUST_11793_PI4254386	AT5G29580	0	0.025	0	-0.025	-0.029999
CUST_11794_PI4254386	AT5G67200	-0.035	0	0.09	-0.44	-0.465001
CUST_11795_PI4254386	AT3G15650	-0.25	-0.09	0.1	-0.125001	-0.065
CUST_11796_PI4254386	AT1G31160	0.02	0	-0.004999	0.035	0.005
[truncated: 26,512 more rows]
