# Supplementary material for: Transcriptomics profiling of Indian mustard (Brassica juncea) under arsenate stress identifies key candidate genes and regulatory pathways
Source: Front Plant Sci. 2015 Aug 19;6:646. doi: 10.3389/fpls.2015.00646 (PMC4541038; doi:10.3389/fpls.2015.00646)
Supplement: Supplementary Data Sheet S2 — List of profile genesets clustered using STEM tool for root and shoot. [file Data_Sheet_2.XLS]

## Sheet: Profile Gene List
The genes showing up- and down-regulated profiles under the As treatament in root and shoot were subjected to Short time-series miner (STEM) analysis to cluster genes into specific profiles (Ernst and Bar-Joseph, 2006).
Root Profile genes								Shoot Profile genes
	Down-regulated profiles				Up-regulated profiles				Down-regulated profiles			Up-regulated profiles
P0	P4	P10		P17	P18	P19		P0	P4		P11	P14	P15
115	113	84		83	67	164		48	168		127	86	42
AT3G57450	AT1G38423	AT4G32060		AT2G24540	AT3G23150	AT2G22800		AT4G30190	AT3G57450		AT3G03720	AT1G62300	AT3G27690
AT5G58410	AT1G05260	AT3G46630		AT5G11390	AT3G21540	AT3G61160		AT2G26530	AT4G32060		AT5G55230	AT4G36648	AT4G25640
AT5G62570	AT5G61140	AT5G06690		AT3G18300	AT4G14385	AT1G69850		AT3G54500	AT5G41860		AT2G27830	AT5G42950	AT3G46570
AT5G27350	AT1G02690	AT5G50665		AT2G07788	AT3G22890	AT5G42220		AT4G04380	AT5G22010		AT3G49790	AT5G11390	AT4G28140
AT4G11270	AT5G51990	AT1G57720		AT2G07460	AT5G48850	AT3G26932		AT5G42050	AT5G64740		AT5G66650	AT3G22890	AT5G62760
AT5G13690	AT3G63510	AT5G05850		AT4G08100	AT5G42930	AT4G08350		AT1G19790	AT5G16000		AT3G10113	AT4G24920	AT2G22125
AT5G53190	AT5G45130	AT4G09160		AT5G28673	AT5G08790	AT3G12580		AT1G05570	AT5G61140		AT3G52360	AT5G48850	AT5G61228
AT3G09450	AT2G35830	AT2G30984		AT2G02380	AT3G05680	AT3G10113		AT1G20960	AT4G17090		AT4G26080	AT4G36988	AT3G07310
AT4G26300	AT3G45640	AT4G03550		AT4G27370	AT5G25060	AT4G04950		AT3G03780	AT5G51990		AT1G21920	AT3G02300	AT5G05860
AT2G45960	AT1G63540	AT1G22370		AT3G44245	AT3G43220	AT3G52360		AT5G64660	AT5G50665		AT3G62330	AT1G68120	AT5G64770
AT4G35530	AT4G21680	AT5G38410		AT5G10180	AT3G05415	AT3G51060		AT2G01300	AT5G02940		ATCG00190	AT1G04600	AT5G65690
AT2G38490	AT1G18740	AT5G10625		AT5G60600	AT2G29680	AT4G36988		AT1G69930	AT5G20630		AT1G59840	AT5G66940	AT1G68790
AT3G55230	AT2G13360	AT1G50790		AT5G10230	AT2G27310	AT3G02300		AT3G54400	AT2G41820		AT5G42765	AT2G37170	AT5G50915
AT2G24360	AT1G11670	AT5G09440		AT5G65207	AT2G07727	AT5G07380		AT5G59820	AT1G18740		AT2G27310	AT4G20780	AT1G68670
AT3G03350	AT5G53150	AT3G01202		AT3G52740	AT2G39360	AT5G62020		AT2G14300	AT5G65470		AT2G07727	AT2G12800	AT5G02890
AT3G44260	AT4G22350	AT5G54290		AT4G14040	AT4G06610	AT5G05190		AT5G65740	AT5G26000		AT4G14520	AT2G31700	AT2G13800
AT4G33590	AT3G13610	AT5G01542		AT5G58860	AT2G20920	AT1G18485		AT5G22250	AT3G54920		AT3G18560	AT5G20360	AT3G44860
AT5G34863	AT4G33120	AT5G35052		AT3G07310	AT5G59880	AT4G15240		AT5G50950	AT1G12080		AT3G62630	AT4G27370	AT5G14602
AT4G10070	AT2G26530	AT2G30160		AT5G03810	AT2G32030	AT5G60690		AT4G33920	AT4G37610		AT5G14650	AT3G05415	AT2G43350
AT2G18300	AT3G54500	AT3G22620		AT3G05155	AT3G58940	AT3G55360		AT3G51460	AT5G61420		AT4G05590	AT4G04020	AT3G23330
AT5G10860	AT5G42050	AT2G25490		AT5G07520	AT4G14746	AT2G32120		AT4G29540	AT3G28200		AT2G05935	AT2G46680	AT4G27170
AT3G22104	AT4G25490	AT1G21810		AT2G40970	AT5G01850	AT1G77330		AT5G15490	AT4G25490		AT5G51100	AT3G55380	AT2G22420
AT5G22770	AT2G46590	AT4G39140		AT5G58090	AT1G04770	AT4G37800		AT4G37260	AT5G26570		AT1G56650	AT2G42280	AT4G34760
AT3G16400	AT4G09510	AT5G54770		AT3G09980	AT2G03440	AT3G14590		AT5G46470	AT4G09780		AT5G02290	AT3G28080	AT2G05070
AT4G31000	AT1G19790	AT2G30690		AT1G08830	AT3G25890	AT2G37970		AT2G40140	AT2G46590		AT2G19810	AT3G16050	AT4G38860
AT3G31920	AT1G61520	AT5G32358		AT5G16850	AT4G34138	AT4G15890		AT1G53830	AT3G56880		AT3G20310	AT5G13630	AT3G62310
AT2G33360	AT5G08440	AT2G01300		AT2G18560	AT4G02520	AT5G47640		AT5G58460	AT3G25230		AT1G60470	AT4G13180	AT4G08880
AT4G02075	AT1G77640	AT5G01335		AT2G37330	AT5G50180	AT5G63200		AT5G47140	AT4G34950		AT5G37150	AT4G35480	AT4G30270
AT3G48860	AT5G55530	AT3G12690		AT2G46690	AT4G02580	AT3G53080		AT5G03280	AT1G50790		AT4G22530	AT4G25700	AT5G28640
AT3G27180	AT4G01360	AT5G49520		AT4G38620	AT1G78860	AT2G40370		AT3G49796	AT1G10760		AT5G41080	AT4G12400	AT1G30620
AT4G04614	AT3G03670	AT3G57410		AT5G46110	AT5G11890	AT5G03630		AT4G38770	AT5G28824		AT5G23190	AT5G18130	AT1G35180
AT1G73540	AT1G42390	AT5G06320		AT1G52565	AT4G11600	AT5G50960		AT1G77110	AT4G35530		AT1G03220	AT5G41620	AT2G28050
AT3G01860	AT5G64660	AT2G21660		AT5G14260	AT1G53990	AT4G01870		AT3G19580	AT2G24360		AT5G51780	AT3G58940	AT5G09795
AT5G46810	AT3G53600	AT5G65740		AT3G16250	AT5G51070	AT4G13180		AT4G39670	AT1G33170		AT4G36900	AT1G54250	AT2G24790
AT3G26240	AT5G44250	AT5G50950		AT3G44860	AT2G43590	AT1G29640		AT1G78060	AT1G77640		AT2G18700	AT5G50480	AT2G36200
AT1G56660	AT3G50950	AT1G70850		AT5G04830	AT4G37370	AT2G25660		AT3G61580	AT3G47960		AT1G71100	AT3G23020	AT2G19800
AT1G78020	AT4G40000	AT4G33920		AT5G49970	AT1G30755	AT3G26920		AT5G12860	AT3G44260		AT5G16810	AT5G54585	AT4G05500
AT2G02480	AT1G59660	AT3G51460		AT2G19590	AT3G15220	AT4G35480		AT5G09500	AT3G48360		AT1G20500	AT4G27070	AT4G23570
AT5G48310	AT5G35756	AT4G01880		AT1G69490	AT5G12430	AT3G16140		AT5G29408	AT3G22620		AT4G14240	AT1G73480	AT3G04730
AT5G37360	AT5G54145	AT2G27500		AT3G23330	AT5G62180	AT5G04320		AT1G76650	AT2G18300		AT5G65207	AT4G30960	AT1G75500
AT4G36170	AT4G09255	AT5G13630		ATCG00270	AT1G31550	AT4G22530		AT1G22770	AT4G01360		AT2G40330	AT5G45230	AT1G11380
AT1G18470	AT3G28340	AT1G76070		AT1G60950	AT2G15480	AT5G02390		AT4G36870	AT3G22104		AT1G06570	AT1G32350	AT5G43680
AT5G17350	AT3G21710	AT4G36670		AT5G11520	AT4G20860	AT4G12400		AT5G40405	AT5G22770		AT5G17170	AT4G04190
AT5G64300	AT5G43540	AT1G11530		AT5G58990	AT4G36880	AT5G18130		AT5G20940	AT5G25210		AT2G01100	AT4G21320
AT5G44265	AT1G35750	AT3G56880		AT4G01400	AT3G61850	AT4G15760		AT5G37830	AT1G42390		AT5G49525	AT4G36710
AT3G47150	AT3G02840	AT5G39250		AT4G21510	AT3G59845	AT4G33905		AT5G33385	AT5G22355		AT1G52740	AT3G54030
AT3G24100	AT1G75710	AT5G31087		AT5G18670	AT1G75280	AT2G18700		AT1G11680	AT4G31000		AT3G58910	AT1G33855
AT5G17125	AT5G56210	AT2G19450		AT3G02070	AT2G32070	AT3G60140		AT3G19980	AT4G25620		AT5G19120	AT2G36950
AT5G39670	AT1G31260	AT1G62225		AT4G00950	AT2G40630	AT4G37910			AT2G33360		AT5G24360	AT1G22350
AT5G33075	AT3G54220	AT5G27800		AT4G20070	AT1G79210	AT2G13140			AT4G27720		AT5G23090	AT4G37370
AT4G29030	AT4G36500	AT4G31620		AT5G19160	AT2G14750	AT4G13880			AT1G68570		AT2G15310	AT1G21000
AT4G31800	AT1G13280	AT3G46900		AT1G06430	AT2G41720	AT1G76690			AT1G73540		AT5G11890	AT1G30755
AT4G21960	AT4G27652	AT5G55020		AT5G39473	AT1G13490	AT2G45380			AT2G42840		AT5G39870	AT3G06190
AT5G03690	AT1G65710	AT1G02400		AT4G37790	AT1G62180	AT1G76680			AT5G02760		AT1G33055	AT3G22370
AT5G53170	AT3G05220	AT3G21865		AT4G19410	AT1G20440	AT3G43625			AT5G35360		AT5G13180	AT1G77770
AT3G42174	AT1G64570	AT3G30875		AT2G37040	AT5G04510	AT1G32350			AT1G56660		AT2G40760	AT1G69260
AT5G28910	AT4G17785	AT4G01440		AT1G01240	AT5G56790	AT1G80830			AT5G49520		AT3G13130	AT5G45260
AT1G18300	AT5G47920	AT4G25990		AT5G40690	AT3G56660	AT5G47530			AT5G61960		AT5G09440	AT5G07530
AT4G34030	AT5G35580	AT2G40080		AT2G23790	AT1G20450	AT1G24625			AT2G06850		AT3G50810	AT3G29170
AT3G06210	AT5G64870	AT3G03380		AT2G45570	AT3G53850	AT5G39870			AT1G74930		AT5G46110	AT5G18670
AT2G12400	AT5G21222	AT1G14370		AT5G18970	AT1G02860	AT2G47370			AT3G28340		AT1G52565	AT1G18650
AT3G60410	AT1G19180	AT5G46880		AT3G17900	AT1G12200	AT1G22650			AT2G46970		AT2G05100	AT2G47270
AT1G07705	AT1G67810	AT3G33006		AT1G42240	AT4G18550	AT5G38840			AT5G48310		AT5G38970	AT2G15480
AT5G13400	AT2G44840	AT4G00340		AT5G26580	AT5G66230	AT4G15715			AT1G35750		AT3G14560	AT1G78210
AT4G07938	AT5G07270	AT5G09640		AT5G11510	AT2G30925	AT1G78360			AT3G16000		AT4G27450	AT4G02890
AT3G26520	AT4G26140	AT2G02610		AT2G06900	AT5G11110	AT5G49300			AT5G56210		AT1G08460	AT4G37790
AT3G07880	AT3G25510	AT5G61380		AT5G07470	AT5G38730	AT1G78370			AT1G30690		AT2G11790	AT3G59845
AT4G16745	AT5G46470	AT2G40180		AT5G41630		AT5G59230			AT5G17350		AT1G12430	AT4G36080
AT5G21326	AT2G40140	AT2G25010		AT2G20710		AT5G44750			AT3G15670		AT3G30587	AT5G45180
AT4G01430	AT5G64040	AT4G22270		AT2G36200		AT1G70200			AT1G29660		AT1G69490	AT5G09640
AT4G16165	AT3G23250	AT5G41790		AT4G09750		AT5G63080			AT3G05220		AT5G55180	AT1G14320
AT3G15810	AT5G58460	AT1G56250		AT5G27920		AT5G03730			AT3G25630		AT5G27320	AT5G07470
AT2G04031	AT3G62090	AT3G32205		AT1G22065		AT3G14640			AT4G01880		AT2G20670	AT3G05200
AT1G30110	AT2G35930	AT5G51200		AT5G20490		ATCG00180			AT4G11120		AT4G27310	AT2G28570
AT4G18422	AT1G17380	AT1G07510		AT3G12780		AT4G16800			AT4G13770		AT4G36040	AT2G26150
AT5G33285	AT1G40073	AT3G20590		AT5G58060		AT3G30587			AT3G24100		AT4G05070	AT5G51080
AT5G28280	AT1G19770	AT4G23730		AT2G34390		AT5G22060			AT4G29030		AT4G07936	AT4G28860
AT4G20880	AT5G18440	AT3G15210		AT5G15120		AT5G45170			AT4G21960		AT5G34890	AT1G08570
AT5G61820	AT5G43560	AT5G17970		AT1G08570		AT1G54890			AT5G03690		AT2G17450	AT3G53420
AT3G11410	AT5G63090	AT1G22770		AT4G06692		AT5G46640			AT5G21222		AT1G03900	AT3G10020
AT5G24030	AT5G04340	AT5G44130		AT3G15630		AT3G17800			AT5G38410		AT5G47520	AT4G17640
AT5G53160	AT1G60020	AT3G11830		AT5G12010		AT5G46730			AT4G18570		AT5G11520	AT3G11830
AT2G06290	AT1G70782	AT4G11780		AT4G17670		AT5G10020			AT4G16980		AT5G58990	AT5G18960
AT5G11250	AT5G38830	AT1G51660				AT2G47180			AT5G44005		AT4G01400	AT1G67325
AT3G50580	AT4G18250					AT1G53280			AT1G60730		AT5G12430	AT3G09350
AT1G27770	AT5G18720					AT3G22370			AT5G05470		AT3G54000	AT5G47180
AT1G62262	AT5G50330					AT5G13840			AT3G07650		AT1G64900
AT1G30680	AT1G59970					AT5G13950			AT1G18300		AT3G23190
AT2G23760	AT1G48030					AT2G38110			AT1G33240		AT5G52090
AT3G59450	AT4G35335					AT4G09570			AT2G44840		AT2G32440
AT5G11070	AT1G80840					AT4G27890			AT4G11140		AT4G31620
AT5G22250	AT5G53460					AT5G41500			AT3G25510		AT1G62030
AT3G57930	AT1G06800					AT3G55760			AT3G06210		AT3G29750
AT4G25320	AT5G58340					AT3G29240			AT4G39180		AT5G65925
AT1G32450	AT3G50060					AT1G09400			AT5G47820		ATCG00700
AT3G46620	AT1G28480					AT4G00490			AT3G60410		AT3G03380
AT3G22120	AT3G55980					AT5G07530			AT1G12090		AT5G64510
AT5G53588	AT5G66610					AT3G54000			AT2G22670		AT2G23790
AT4G32790	AT3G54810					AT5G14690			AT4G10925		AT1G76610
AT3G14400	AT1G76650					AT4G39952			AT3G23250		AT5G24690
AT1G18460	AT4G29780					AT5G28487			AT5G39670		AT3G03670
AT3G24550	AT3G09220					AT2G33210			AT2G34680		AT4G20300
AT5G67520	AT5G11920					AT1G13730			AT4G25990		AT3G55940
AT5G28232	AT5G59730					AT3G49470			AT2G40080		AT5G65495
AT5G14565	AT5G10740					AT4G08880			AT2G35930		AT4G38840
AT5G06240	AT2G05940					AT3G61300			AT5G64310		AT5G67530
AT4G37550	AT5G20290					AT1G78210			AT4G25050		AT3G27740
AT4G32400	AT2G22500					AT4G02890			AT2G31360		AT3G02550
AT2G30600	AT1G65770					AT4G15550			AT2G28305		AT2G20710
AT4G11290	AT1G62380					AT1G71220			AT5G33285		AT4G28480
AT4G15920	AT4G33945					AT1G15270			AT3G57480		AT3G54540
AT5G09660	AT4G16260					AT5G19485			AT3G27210		AT1G79010
AT3G49530	AT5G59550					AT3G42433			AT4G02510		AT5G65710
AT5G51890						AT5G18630			AT1G36160		AT5G21940
AT5G17960						AT3G03500			AT1G70210		AT5G05970
						AT5G08470			AT4G20880		AT5G17600
						AT5G13820			AT1G22190		AT3G32445
						AT2G43470			AT3G57072		AT5G17640
						AT3G56960			AT3G24675		AT5G29975
						AT2G45850			ATCG01130		AT3G01130
						AT5G02490			AT1G60020		AT1G19400
						AT3G03270			AT1G70782		AT1G22640
						AT2G42600			AT5G43670		AT4G21620
						AT5G40390			AT3G50580		AT3G43546
						AT1G62740			AT5G16510		AT4G10060
						AT3G02550			AT5G61380		AT4G37330
						AT4G10040			AT5G58980		AT1G20900
						AT2G07490			AT2G29630
						AT5G40400			AT4G22010
						AT5G05250			AT5G53750
						AT2G39020			AT2G23760
						ATMG00830			AT1G80840
						AT1G49430			AT2G26910
						AT5G05740			AT2G21020
						AT3G05200			AT5G24870
						AT4G28480			AT2G40180
						AT1G14570			AT3G50060
						AT4G24130			AT1G23205
						AT2G24310			AT1G28480
						AT5G20910			AT3G60750
						AT2G26150			AT3G55980
						AT5G29015			AT1G70940
						AT5G60990			AT3G54810
						AT5G41040			AT5G20635
						AT4G13010			AT1G12610
						AT3G01180			AT3G46620
						AT4G23570			AT5G53588
						AT2G39190			AT4G32790
						AT5G23350			AT4G29780
						AT5G29975			AT1G18460
						AT1G08450			AT3G15210
						AT1G22640			AT5G39500
						AT1G01720			AT3G24550
						AT4G34230			AT5G06320
						AT2G01100			AT4G02314
						AT5G59600			AT3G26950
						AT5G28935			AT5G62620
						AT5G18960			AT2G22500
						AT2G39560			AT5G48375
						AT3G09350			AT1G53570
						AT5G47180			ATCG00350
						AT4G00430			AT1G65770
						AT1G36520			AT4G32410
						AT3G55254			AT1G74260
									AT4G33945
									AT2G02540
									AT4G20325
									AT4G27410
