# Supplementary material for: Transcriptomics profiling of Indian mustard (Brassica juncea) under arsenate stress identifies key candidate genes and regulatory pathways
Source: Front Plant Sci. 2015 Aug 19;6:646. doi: 10.3389/fpls.2015.00646 (PMC4541038; doi:10.3389/fpls.2015.00646)
Supplement: Supplementary Data Sheet S3 — List of co-regulated network genesets analyzed using ReviGo and Gene ontologies and pathway enrichment analyses conducted using PlantGSEA. [file Data_Sheet_3.XLS]

## Sheet: Network Gene List
The profile gene datasets were analyzed to obtain gene-gene network interactions on their functional co-regulation pattern (Opgen-Rhein and Strimmer, 2007).
Root downregulated profile genes	Gene Name	Gene Description			Root upregulated profile genes	Gene Name	Gene Description			Shoot downregulated profile genes	Gene Name	Gene Description			Shoot upregulated profile genes	Gene Name	Gene Description
AT2G02480	sti	AT2G02480			AT2G02380	ATGSTZ2	Probable glutathione S-transferase zeta-class 2			AT2G01300	AT2G01300	AT2G01300			AT2G13800	SERK5	AT2G13800
AT2G13360	agt	Serine--glyoxylate aminotransferase			AT2G14750	Apk	Adenylyl-sulfate kinase 1, chloroplastic			AT2G06850	EXGT-A1	Xyloglucan endotransglucosylase/hydrolase protein 4			AT2G19800	MIOX2	Inositol oxygenase 2
AT2G25010	AT2G25010	AT2G25010			AT2G15480	UGT73B5	AT2G15480			AT2G22670	IAA8	Auxin-responsive protein IAA8			AT2G22420	AT2G22420	Peroxidase 17
AT2G26530	AR781	AT2G26530			AT2G20920	AT2G20920	AT2G20920			AT2G24360	AT2G24360	AT2G24360			AT2G24790	COL3	Zinc finger protein CONSTANS-LIKE 3
AT2G27500	AT2G27500	Putative glucan endo-1,3-beta-glucosidase 14			AT2G24540	AFR	F-box protein AFR			AT2G26530	AR781	AT2G26530			AT2G26150	ATHSFA2	Heat stress transcription factor A-2
AT2G30160	AT2G30160	AT2G30160			AT2G26150	ATHSFA2	Heat stress transcription factor A-2			AT2G26910	PDR4	AT2G26910			AT2G28570	AT2G28570	AT2G28570
AT2G30690	AT2G30690	AT2G30690			AT2G27310	AT2G27310	F-box protein At2g27310			AT2G28305	AT2G28305	AT2G28305			AT2G31700	AT2G31700	AT2G31700
AT2G35930	PUB23	U-box domain-containing protein 23			AT2G30925	AT2G30925	AT2G30925			AT2G29630	thiC	AT2G29630			AT2G36200	AT2G36200	Probable 125 kDa kinesin-related protein
AT2G40080	Elf4	AT2G40080			AT2G32030	AT2G32030	AT2G32030			AT2G31360	Ads2	Delta-9 acyl-lipid desaturase 2			AT2G36950	AT2G36950	AT2G36950
AT3G07880	AT3G07880	Rho GDP-dissociation inhibitor 1			AT2G32120	HSP70T-2	AT2G32120			AT2G33360	AT2G33360	AT2G33360			AT2G42280	AT2G42280	Transcription factor bHLH130
AT3G01860	AT3G01860	AT3G01860			AT2G33210	hsp60-2	Chaperonin CPN60-like 1, mitochondrial			AT2G40080	Elf4	AT2G40080			AT2G46680	ATHB-7	Homeobox-leucine zipper protein ATHB-7
AT3G09220	LAC7	Laccase-7			AT2G36200	AT2G36200	Probable 125 kDa kinesin-related protein			AT2G40140	CZF1	Zinc finger CCCH domain-containing protein 29			AT2G47270	AT2G47270	Transcription factor bHLH151
AT3G12690	AGC1.5	AT3G12690			AT2G39190	ATATH8	AT2G39190			AT2G42840	pdf1	AT2G42840			AT3G04730	IAA16	Auxin-responsive protein IAA16
AT3G13610	AT3G13610	AT3G13610			AT2G40370	lac5	Laccase-5			AT3G05220	AT3G05220	AT3G05220			AT3G05200	ATL6	RING-H2 finger protein ATL3B
AT3G03670	AT3G03670	Peroxidase 28			AT2G40630	AT2G40630	AT2G40630			AT3G06210	AT3G06210	AT3G06210			AT3G06190	BPM2	AT3G06190
AT3G03380	DegP7	Protease Do-like 7			AT2G40970	AT2G40970	AT2G40970			AT3G07650	COL9	Zinc finger protein CONSTANS-LIKE 9			AT3G07310	AT3G07310	AT3G07310
AT3G21710	AT3G21710	AT3G21710			AT2G41720	EMB2654	Pentatricopeptide repeat-containing protein At2g41720			AT3G16000	MFP1	MAR-binding filament-like protein 1			AT3G09350	AT3G09350	AT3G09350
AT3G22104	AT3G22104	AT3G22104			AT2G45380	AT2G45380	AT2G45380			AT3G19580	AZF2	AT3G19580			AT3G10020	AT3G10020	AT3G10020
AT3G22120	CWLP	AT3G22120			AT2G45570	CYP76C2	Cytochrome P450 76C2			AT3G19980	ATFYPP3	Phytochrome-associated serine/threonine protein phosphatase 3			AT3G16050	A37	Probable pyridoxal biosynthesis protein PDX1.2
AT3G22620	AT3G22620	AT3G22620			AT2G46690	AT2G46690	AT2G46690			AT3G22104	AT3G22104	AT3G22104			AT3G02300	AT3G02300	AT3G02300
AT3G27180	AT3G27180	AT3G27180			AT3G05680	EMB2016	AT3G05680			AT3G23250	MYB15	AT3G23250			AT3G22370	AOX1A	Alternative oxidase 1a, mitochondrial
AT3G46620	AT3G46620	AT3G46620			AT3G07310	AT3G07310	AT3G07310			AT3G24100	AT3G24100	AT3G24100			AT3G23020	AT3G23020	Pentatricopeptide repeat-containing protein At3g23020
AT3G46900	COPT2	AT3G46900			AT3G09980	AT3G09980	AT3G09980			AT3G24550	ATPERK1	AT3G24550			AT3G23330	AT3G23330	Putative pentatricopeptide repeat-containing protein At3g23330
AT3G48860	AT3G48860	AT3G48860			AT3G15220	AT3G15220	AT3G15220			AT3G25510	AT3G25510	AT3G25510			AT3G27690	LHCB2.3	AT3G27690
AT3G50580	AT3G50580	AT3G50580			AT3G15630	AT3G15630	AT3G15630			AT3G27210	AT3G27210	Uncharacterized protein At3g27210			AT3G28080	AT3G28080	AT3G28080
AT3G50950	AT3G50950	Disease resistance RPP13-like protein 4			AT3G16140	PSAH-1	Photosystem I reaction center subunit VI-1, chloroplastic			AT3G28200	AT3G28200	Peroxidase 31			AT3G29170	AT3G29170	AT3G29170
AT3G51460	RHD4	AT3G51460			AT3G16250	NDF4	AT3G16250			AT3G46620	AT3G46620	AT3G46620			AT3G46570	AT3G46570	AT3G46570
AT3G53600	AT3G53600	AT3G53600			AT3G17900	AT3G17900	AT3G17900			AT3G47960	AT3G47960	AT3G47960			AT3G53420	PIP2A	Aquaporin PIP2-1
AT3G54220	scr	Protein SCARECROW			AT3G02070	AT3G02070	AT3G02070			AT3G50580	AT3G50580	AT3G50580			AT3G55380	ubc14	Ubiquitin-conjugating enzyme E2 14; Ubiquitin carrier protein
AT3G57450	AT3G57450	AT3G57450			AT3G18300	AT3G18300	AT3G18300			AT3G51460	RHD4	AT3G51460			AT3G59845	AT3G59845	AT3G59845
AT3G57930	AT3G57930	AT3G57930			AT3G21540	AT3G21540	AT3G21540			AT3G54400	AT3G54400	AT3G54400			AT3G62310	AT3G62310	AT3G62310
AT3G63510	AT3G63510	AT3G63510			AT3G22890	APS1	AT3G22890			AT3G54500	AT3G54500	AT3G54500			AT4G04190	AT4G04190	AT4G04190
AT4G03550	ATGSL05	Callose synthase 12			AT3G23150	ETR2	Ethylene receptor 2			AT3G54920	PMR6	Probable pectate lyase 13			AT4G12400	AT4G12400	AT4G12400
AT4G09160	AT4G09160	Patellin-5			AT3G23330	AT3G23330	Putative pentatricopeptide repeat-containing protein At3g23330			AT3G57450	AT3G57450	AT3G57450			AT4G13180	AT4G13180	AT4G13180
AT4G10070	AT4G10070	AT4G10070			AT3G25890	AT3G25890	Ethylene-responsive transcription factor ERF119			AT3G61580	AT3G61580	AT3G61580			AT4G17640	CKB2	Casein kinase II subunit beta'
AT4G01430	AT4G01430	AT4G01430			AT3G43220	AT3G43220	AT3G43220			AT4G11120	AT4G11120	Elongation factor Ts			AT4G20780	AT4G20780	Calcium-binding protein CML42
AT4G11290	AT4G11290	Peroxidase 39			AT3G52740	AT3G52740	AT3G52740			AT4G11140	CRF1	Ethylene-responsive transcription factor CRF1			AT4G21320	HSA32	AT4G21320
AT4G11780	AT4G11780	AT4G11780			AT3G53080	AT3G53080	AT3G53080			AT4G17090	CT-BMY	AT4G17090			AT4G02890	UBQ14	NEDD8-like protein RUB1; 40S ribosomal protein S27a-1; 40S ribosomal protein S27a-3; Ubiquitin
AT4G16260	AT4G16260	AT4G16260			AT3G55360	CER10	AT3G55360			AT4G20880	AT4G20880	AT4G20880			AT4G22530	AT4G22530	AT4G22530
AT4G17785	MYB39	Transcription factor MYB39			AT3G55760	AT3G55760	AT3G55760			AT4G01880	AT4G01880	AT4G01880			AT4G25640	AT4G25640	AT4G25640
AT4G18250	AT4G18250	AT4G18250			AT3G56660	bZIP49	AT3G56660			AT4G21960	PRXR1	Peroxidase 42			AT4G27170	AT4G27170	2S seed storage protein 4
AT4G20880	AT4G20880	AT4G20880			AT3G56960	PIP5K4	Putative phosphatidylinositol-4-phosphate 5-kinase 4			AT4G25050	ACP4	Acyl carrier protein			AT4G28140	AT4G28140	Ethylene-responsive transcription factor ERF054
AT4G23730	AT4G23730	AT4G23730			AT3G61160	AT3G61160	Shaggy-related protein kinase beta			AT4G25620	AT4G25620	AT4G25620			AT4G30960	sip3	CBL-interacting serine/threonine-protein kinase 6
AT4G25320	AT4G25320	AT4G25320			AT3G61850	DAG1	Dof zinc finger protein DOF3.7			AT4G27410	RD26	NAC domain-containing protein 72			AT4G34760	AT4G34760	AT4G34760
AT4G26300	emb1027	AT4G26300			AT4G11600	ATGPX6	Probable phospholipid hydroperoxide glutathione peroxidase 6, mitochondrial			AT4G29540	AT4G29540	AT4G29540			AT4G35480	RHA3B	RING-H2 finger protein ATL4L
AT4G27652	AT4G27652	AT4G27652			AT4G12400	AT4G12400	AT4G12400			AT4G30190	AHA2	ATPase 2, plasma membrane-type			AT4G36710	AT4G36710	Scarecrow-like protein 15
AT4G29030	AT4G29030	AT4G29030			AT4G14385	AT4G14385	AT4G14385			AT4G33920	AT4G33920	Probable protein phosphatase 2C 63			AT4G37370	CYP81D8	AT4G37370
AT4G31000	AT4G31000	AT4G31000			AT4G15240	AT4G15240	AT4G15240			AT4G36870	BLH2	BEL1-like homeodomain protein 2			AT4G38860	AT4G38860	AT4G38860
AT4G31800	WRKY18	WRKY transcription factor 18			AT4G16800	AT4G16800	AT4G16800			AT4G37260	MYB73	AT4G37260			AT5G05860	UGT76C2	Cytokinin-N-glucosyltransferase 2
AT4G32400	SHS1	AT4G32400			AT4G17670	AT4G17670	AT4G17670			AT4G37610	BT5	AT4G37610			AT5G07470	PMSR3	AT5G07470
AT4G33120	AT4G33120	AT4G33120			AT4G20070	ATAAH	Allantoate deiminase, chloroplastic			AT4G38770	prp4	AT4G38770			AT5G07530	GRP17	Oleosin
AT4G34030	mccB	Methylcrotonoyl-CoA carboxylase beta chain, mitochondrial			AT4G20860	AT4G20860	AT4G20860			AT4G39180	SEC14	AT4G39180			AT5G13630	GUN5	AT5G13630
AT4G35335	AT4G35335	AT4G35335			AT4G02520	ATGSTF2	Glutathione S-transferase PM24			AT4G39670	AT4G39670	AT4G39670			AT5G02890	AT5G02890	AT5G02890
AT4G36500	AT4G36500	AT4G36500			AT4G01400	AT4G01400	Pentatricopeptide repeat-containing protein At4g01400, mitochondrial			AT5G06320	NHL3	AT5G06320			AT5G18130	AT5G18130	AT5G18130
AT4G37550	AT4G37550	AT4G37550			AT4G02580	AT4G02580	NADH-ubiquinone oxidoreductase 24 kDa subunit, mitochondrial			AT5G09500	AT5G09500	40S ribosomal protein S15-3			AT5G18670	BMY3	AT5G18670
AT4G39140	AT4G39140	AT4G39140			AT4G21510	AT4G21510	F-box protein SKIP27			AT5G12860	DiT1	AT5G12860			AT5G18960	FRS12	Protein FAR1-RELATED SEQUENCE 12
AT5G04340	ZAT6	AT5G04340			AT4G27370	VIIIB	AT4G27370			AT5G15490	AT5G15490	AT5G15490			AT5G20360	AT5G20360	AT5G20360
AT5G05850	AT5G05850	AT5G05850			AT4G33905	AT4G33905	AT4G33905			AT5G02940	AT5G02940	AT5G02940			AT5G41620	AT5G41620	Uncharacterized protein At5g41620
AT5G06240	emb2735	AT5G06240			AT4G34138	UGT73B1	AT4G34138			AT5G16000	NIK1	AT5G16000			AT5G45230	AT5G45230	AT5G45230
AT5G06690	WCRKC1	Thioredoxin-like 5, chloroplastic			AT4G37910	mtHsc70-1	AT4G37910			AT5G16510	AT5G16510	AT5G16510			AT5G45260	rrs1	Probable WRKY transcription factor 52
AT5G07270	AT5G07270	AT5G07270			AT5G04510	PDK1	AT5G04510			AT5G03690	AT5G03690	Fructose-bisphosphate aldolase			AT5G47180	AT5G47180	AT5G47180
AT5G08440	AT5G08440	AT5G08440			AT5G05250	AT5G05250	AT5G05250			AT5G03280	EIN2	Ethylene-insensitive protein 2			AT5G48850	ATSDI1	AT5G48850
AT5G09660	PMDH2	Malate dehydrogenase; Malate dehydrogenase, glyoxysomal			AT5G05740	EGY2	AT5G05740			AT5G20630	GER3	Germin-like protein subfamily 3 member 3			AT5G50480	NF-YC6	Nuclear transcription factor Y subunit C-6
AT5G10860	AT5G10860	Uncharacterized protein At5g10860, mitochondrial			AT5G08470	pex1	AT5G08470			AT5G20940	AT5G20940	AT5G20940			AT5G51080	AT5G51080	AT5G51080
AT5G11070	AT5G11070	AT5G11070			AT5G10180	AST68	Sulfate transporter 2.1			AT5G24870	AT5G24870	AT5G24870			AT5G62760	AT5G62760	AT5G62760
AT5G11250	AT5G11250	AT5G11250			AT5G10230	ANNAT7	Annexin D7			AT5G25210	AT5G25210	AT5G25210			AT5G64770	AT5G64770	AT5G64770
AT5G13400	AT5G13400	AT5G13400			AT5G11110	ATSPS2F	AT5G11110			AT5G26000	TGG1	AT5G26000			AT5G66940	AT5G66940	Dof zinc finger protein DOF5.8
AT5G13630	GUN5	AT5G13630			AT5G11390	AT5G11390	WPP domain-interacting tail-anchored protein 1			AT5G26570	ATGWD3	Phosphoglucan, water dikinase, chloroplastic			AT1G11380	AT1G11380	AT1G11380
AT5G17350	AT5G17350	AT5G17350			AT5G11510	MYB3R-4	AT5G11510			AT5G37830	OXP1	AT5G37830			AT1G14320	SAC52	60S ribosomal protein L10-1
AT5G17970	AT5G17970	AT5G17970			AT5G11520	asp3	Aspartate aminotransferase, chloroplastic			AT5G39670	AT5G39670	Probable calcium-binding protein CML45			AT1G18650	PDCB3	AT1G18650
AT5G20290	AT5G20290	40S ribosomal protein S8-1			AT5G11890	AT5G11890	AT5G11890			AT5G42050	AT5G42050	AT5G42050			AT1G04600	XIA	AT1G04600
AT5G24030	SLAH3	AT5G24030			AT5G12430	AT5G12430	AT5G12430			AT5G46470	AT5G46470	AT5G46470			AT1G32350	AOX1D	Alternative oxidase 3, mitochondrial; Alternative oxidase
AT5G27800	AT5G27800	AT5G27800			AT5G15120	AT5G15120	AT5G15120			AT5G48310	AT5G48310	AT5G48310			AT1G35180	AT1G35180	AT1G35180
AT5G37360	AT5G37360	AT5G37360			AT5G16850	ATTERT	AT5G16850			AT5G49520	WRKY48	Probable WRKY transcription factor 48			AT1G62300	WRKY6	WRKY transcription factor 6
AT5G41790	CIP1	AT5G41790			AT5G03730	CTR1	Serine/threonine-protein kinase CTR1			AT5G50665	AT5G50665	AT5G50665			AT1G68120	BPC3	AT1G68120
AT5G43560	AT5G43560	AT5G43560			AT5G01850	AT5G01850	AT5G01850			AT5G50950	AT5G50950	Fumarate hydratase 2, chloroplastic			AT1G68670	AT1G68670	AT1G68670
AT5G44130	FLA13	Fasciclin-like arabinogalactan protein 13			AT5G02490	AT5G02490	Heat shock cognate 70 kDa protein 2			AT5G53750	AT5G53750	AT5G53750			AT1G68790	LINC3	AT1G68790
AT5G44250	AT5G44250	AT5G44250			AT5G18970	AT5G18970	AT5G18970			AT5G58460	ATCHX25	AT5G58460			AT1G69260	afp1	UPF0737 protein AFP1
AT5G48310	AT5G48310	AT5G48310			AT5G20490	XIK	AT5G20490			AT5G58980	AT5G58980	AT5G58980			AT1G73480	AT1G73480	AT1G73480
AT5G50330	AT5G50330	AT5G50330			AT5G25060	AT5G25060	AT5G25060			AT5G59820	RHL41	AT5G59820			AT4G36080		AT4G36080
AT5G50665	AT5G50665	AT5G50665			AT5G40690	AT5G40690	AT5G40690			AT5G61140	AT5G61140	AT5G61140			AT4G27070		AT4G27070
AT5G51200	AT5G51200	AT5G51200			AT5G44750	REV1	AT5G44750			AT5G61380	TOC1	Two-component response regulator-like APRR1			AT5G65690		AT5G65690
AT5G51890	AT5G51890	Peroxidase 66			AT5G45170	AT5G45170	AT5G45170			AT5G61420	MYB28	AT5G61420			AT4G36988		AT4G36988
AT5G53170	FTSH11	Cell division protease ftsH homolog 11, chloroplastic/mitochondrial			AT5G46110	APE2	AT5G46110			AT5G61960	AML1	AT5G61960			AT2G05070		AT2G05070
AT5G53190	AT5G53190	AT5G53190			AT5G46640	AT5G46640	AT5G46640			AT5G62620	AT5G62620	Probable beta-1,3-galactosyltransferase 19			AT4G05500		AT4G05500
AT5G53460	GLT1	AT5G53460			AT5G46730	AT5G46730	AT5G46730			AT5G64310	AGP1	Classical arabinogalactan protein 1			AT5G43680		AT5G43680
AT5G54290	AT5G54290	AT5G54290			AT5G47530	AT5G47530	AT5G47530			AT5G64660	AT5G64660	U-box domain-containing protein 27			AT3G44860		AT3G44860
AT5G54770	thi1	Thiazole biosynthetic enzyme, chloroplastic			AT5G48850	ATSDI1	AT5G48850			AT5G64740	CesA6	Cellulose synthase A catalytic subunit 6 [UDP-forming]			AT4G04020		AT4G04020
AT5G55530	AT5G55530	AT5G55530			AT5G50180	AT5G50180	AT5G50180			AT1G05570	Cals1	Callose synthase 1			AT5G54585		AT5G54585
AT5G58340	AT5G58340	AT5G58340			AT5G51070	ERD1	ERD1 protein, chloroplastic			AT1G10760	SEX1	Alpha-glucan water dikinase 1, chloroplastic			AT5G09795		AT5G09795
AT5G58410	AT5G58410	AT5G58410			AT5G56790	AT5G56790	AT5G56790			AT1G11680	CYP51G1	AT1G11680			AT4G28860		AT4G28860
AT5G59730	ATEXO70H7	AT5G59730			AT5G58060	YKT61	VAMP-like protein YKT61			AT1G12080	AT1G12080	AT1G12080			AT3G05415		AT3G05415
AT5G61820	AT5G61820	AT5G61820			AT5G58090	AT5G58090	Putative glucan endo-1,3-beta-glucosidase 6			AT1G12090	ELP	AT1G12090			AT1G54250		AT1G54250
AT5G62570	AT5G62570	AT5G62570			AT5G58860	CYP86A1	Cytochrome P450 86A1			AT1G12610	DDF1	Dehydration-responsive element-binding protein 1F
AT5G64870	AT5G64870	AT5G64870			AT5G59880	ADF3	Actin-depolymerizing factor 3			AT1G18740	AT1G18740	AT1G18740
AT5G67520	AT5G67520	Adenylyl-sulfate kinase			AT5G60600	HDS	AT5G60600			AT1G20960	emb1507	AT1G20960
AT1G05260	RCI3	Peroxidase 3			AT5G63200	AT5G63200	AT5G63200			AT1G22190	AT1G22190	Ethylene-responsive transcription factor ERF058
AT1G11530	ATCXXS1	Thioredoxin-like 4			AT5G66230	AT5G66230	AT5G66230			AT1G22770	GI	Protein GIGANTEA
AT1G11670	AT1G11670	AT1G11670			AT1G06430	FTSH8	Cell division protease ftsH homolog 8, chloroplastic			AT1G23205	AT1G23205	AT1G23205
AT1G14370	APK2A	AT1G14370			AT1G08570	ACHT4	Thioredoxin-like 1			AT1G29660	AT1G29660	GDSL esterase/lipase At1g29660
AT1G18470	AT1G18470	AT1G18470			AT1G08830	CSD1	Superoxide dismutase [Cu-Zn]			AT1G30690	AT1G30690	Patellin-4
AT1G19180	JAZ1	Protein TIFY 10A			AT1G12200	AT1G12200	AT1G12200			AT1G33170	AT1G33170	AT1G33170
AT1G21810	AT1G21810	Filament-like plant protein 2			AT1G13730	AT1G13730	AT1G13730			AT1G33240	AT-GTL1	AT1G33240
AT1G22770	GI	Protein GIGANTEA			AT1G14570	AT1G14570	AT1G14570			AT1G35750	APUM10	AT1G35750
AT1G02690	IMPA-6	AT1G02690			AT1G20440	COR47	Dehydrin COR47			AT1G53570	MAP3KA	AT1G53570
AT1G28480	GRX480	Glutaredoxin-C9			AT1G20450	ERD10	Dehydrin ERD10			AT1G53830	ATPME2	Pectinesterase 2
AT1G30110	ATNUDX25	AT1G30110			AT1G04770	AT1G04770	AT1G04770			AT1G56660	AT1G56660	AT1G56660
AT1G32450	NRT1.5	AT1G32450			AT1G02860	NLA	E3 ubiquitin-protein ligase BAH1			AT1G60730	AT1G60730	AT1G60730
AT1G35750	APUM10	AT1G35750			AT1G54890	AT1G54890	AT1G54890			AT1G69930	ATGSTU11	AT1G69930
AT1G48030	mtLPD1	Dihydrolipoyl dehydrogenase 1, mitochondrial			AT1G60950	FED_A	Ferredoxin-2, chloroplastic			AT1G70210	CYCD1;1	Cyclin-D1-1
AT1G51660	ATMKK4	Mitogen-activated protein kinase kinase 4			AT1G62180	2013-04-02	5'-adenylylsulfate reductase 2, chloroplastic			AT1G70782	AT1G70780	AT1G70780
AT1G56660	AT1G56660	AT1G56660			AT1G70200	AT1G70200	AT1G70200			AT1G70940	PIN3	Auxin efflux carrier component 3
AT1G57720	AT1G57720	Probable elongation factor 1-gamma 2			AT1G75280	AT1G75280	Isoflavone reductase homolog P3			AT1G74260	PUR4	Probable phosphoribosylformylglycinamidine synthase, chloroplastic
AT1G59970	AT1G59970	AT1G59970			AT1G78210	AT1G78210	AT1G78210			AT1G76650	CML38	Calcium-binding protein CML38
AT1G62380	ACO2	AT1G62380			AT1G78860	AT1G78860	AT1G78860			AT1G77110	PIN6	Probable auxin efflux carrier component 6
AT1G64570	AT1G64570	AT1G64570			AT1G79210	AT1G79210	Proteasome subunit alpha type-2-B			AT1G78060	AT1G78060	AT1G78060
AT1G67810	SUFE2	AT1G67810			AT5G28673	AT5G28673				AT1G80840	WRKY40	Probable WRKY transcription factor 40
AT1G70782	AT1G70780	AT1G70780			AT4G14746	AT4G14746				AT5G29408	AT5G29408
AT1G70850	MLP34	MLP-like protein 34			AT4G15760	AT4G15760				ATCG01130	ATCG01130
AT1G75710	AT1G75710	AT1G75710			AT3G55254	AT3G55254				AT2G14300	AT2G14300
AT3G33006	AT3G33006				AT5G40400	AT5G40400				AT3G24675	AT3G24675
AT5G33075	AT5G33075				AT5G49300	AT5G49300				AT4G18570	AT4G18570
AT4G31620	AT4G31620				AT4G08350	AT4G08350				AT4G04380	AT4G04380
AT3G30875	AT3G30875				AT5G41630	AT5G41630				AT5G56210	AT5G56210
AT4G16165	AT4G16165				AT5G65207	AT5G65207				AT5G22010	AT5G22010
AT4G04614	AT4G04614				AT4G08100	AT4G08100				AT3G03780	AT3G03780
AT5G14565	AT5G14565				AT1G22065	AT1G22065				ATCG00350	ATCG00350
AT5G34863	AT5G34863				ATMG00830	ATMG00830				AT5G40405	AT5G40405
AT3G16400	AT3G16400				AT3G44245	AT3G44245				AT4G09780	AT4G09780
AT2G30984	AT2G30984				AT2G06900	AT2G06900				AT1G18300	AT1G18300
AT2G21660	AT2G21660				AT5G59230	AT5G59230				AT5G48375	AT5G48375
AT5G38410	AT5G38410				AT5G26580	AT5G26580				AT1G19790	AT1G19790
AT1G40073	AT1G40073				AT3G58940	AT3G58940				AT5G33385	AT5G33385
AT2G35830	AT2G35830				AT2G03440	AT2G03440				AT4G20325	AT4G20325
AT5G46810	AT5G46810				AT5G39473	AT5G39473				AT2G46970	AT2G46970
AT5G35052	AT5G35052				AT3G44860	AT3G44860				AT3G57072	AT3G57072
AT5G18720	AT5G18720				AT5G29015	AT5G29015				AT5G47140	AT5G47140
AT3G32205	AT3G32205				AT4G19410	AT4G19410				AT1G50790	AT1G50790
AT1G65710	AT1G65710				AT5G28487	AT5G28487				AT5G33285	AT5G33285
AT5G21326	AT5G21326				AT2G07460	AT2G07460				AT5G65740	AT5G65740
AT5G31087	AT5G31087				AT2G47370	AT2G47370				AT1G65770	AT1G65770
AT2G04031	AT2G04031				AT4G06610	AT4G06610				AT3G49796	AT3G49796
AT5G28910	AT5G28910				AT1G13490	AT1G13490				AT2G21020	AT2G21020
AT2G06290	AT2G06290				AT4G06692	AT4G06692				AT4G34950	AT4G34950
AT1G30680	AT1G30680				AT1G01240	AT1G01240
AT3G03350	AT3G03350
AT5G10625	AT5G10625
AT3G09450	AT3G09450
AT3G01202	AT3G01202
AT5G32358	AT5G32358
AT1G65770	AT1G65770
AT1G78020	AT1G78020

## Sheet: PlantGSEA
Root up-regulated genes							Root down-regulated genes							Shoot up-regulated genes							Shoot down-regulated genes
Gene Set Name (NO. Genes)	Description	Category	NO. Genes in Overlap (k)	p value	FDR		Gene Set Name (NO. Genes)	Description	Category	NO. Genes in Overlap (k)	p value	FDR		Gene Set Name(NO. Genes)	Description	Category	NO. Genes in Overlap (k)	p value	FDR		Gene Set Name(NO. Genes)	Description	Category	NO. Genes in Overlap (k)	p value	FDR
PROTEIN_TARGETING_TO_MEMBRANE(392)	GO:0006612 protein targeting to membrane, GOslim:biological_process	GO_BP	11	1e-05	0.00947		RESPONSE_TO_LIGHT_INTENSITY(278)	GO:0009642 response to light intensity, GOslim:biological_process	GO_BP	9	1.54e-05	0.0297		RESPONSE_TO_CARBOHYDRATE_STIMULUS(811)	GO:0009743 response to carbohydrate stimulus, GOslim:biological_process	GO_BP	25	5.85e-13	4.58e-09		RESPONSE_TO_CHEMICAL_STIMULUS(3953)	GO:0042221 response to chemical stimulus, GOslim:biological_process	GO_BP	34	3.29e-08	0.000151
REGULATION_OF_PROGRAMMED_CELL_DEATH(397)	GO:0043067 regulation of programmed cell death, GOslim:biological_process	GO_BP	11	1.12e-05	0.00947		RESPONSE_TO_DISACCHARIDE_STIMULUS(212)	GO:0034285 response to disaccharide stimulus, GOslim:biological_process	GO_BP	8	1.61e-05	0.0297		RESPONSE_TO_ABIOTIC_STIMULUS(2615)	GO:0009628 response to abiotic stimulus, GOslim:biological_process	GO_BP	43	1.66e-12	6.5e-09		RESPONSE_TO_STIMULUS(6222)	GO:0050896 response to stimulus, GOslim:biological_process	GO_BP	43	1.24e-07	0.000285
REGULATION_OF_PLANT-TYPE_HYPERSENSITIVE_RESPONSE(371)	GO:0010363 regulation of plant-type hypersensitive response, GOslim:biological_process	GO_BP	11	6.06e-06	0.00947		RESPONSE_TO_CHEMICAL_STIMULUS(3953)	GO:0042221 response to chemical stimulus, GOslim:biological_process	GO_BP	40	9.7e-06	0.0297		RESPONSE_TO_EXTERNAL_STIMULUS(1047)	GO:0009605 response to external stimulus, GOslim:biological_process	GO_BP	26	2.12e-11	5.55e-08		RESPONSE_TO_HIGH_LIGHT_INTENSITY(224)	GO:0009644 response to high light intensity, GOslim:biological_process	GO_BP	8	8.73e-07	0.00133
REGULATION_OF_IMMUNE_RESPONSE(419)	GO:0050776 regulation of immune response, GOslim:biological_process	GO_BP	12	3.2e-06	0.00947		RESPONSE_TO_SUCROSE_STIMULUS(209)	GO:0009744 response to sucrose stimulus, GOslim:biological_process	GO_BP	8	1.46e-05	0.0297		RESPONSE_TO_CHITIN(421)	GO:0010200 response to chitin, GOslim:biological_process	GO_BP	17	7.61e-11	1.49e-07		RESPONSE_TO_LIGHT_INTENSITY(278)	GO:0009642 response to light intensity, GOslim:biological_process	GO_BP	8	4.14e-06	0.00474
REGULATION_OF_IMMUNE_SYSTEM_PROCESS(419)	GO:0002682 regulation of immune system process, GOslim:biological_process	GO_BP	12	3.2e-06	0.00947									POLYSACCHARIDE_METABOLIC_PROCESS(707)	GO:0005976 polysaccharide metabolic process, GOslim:biological_process	GO_BP	21	9.72e-11	1.52e-07		RESPONSE_TO_ABIOTIC_STIMULUS(2615)	GO:0009628 response to abiotic stimulus, GOslim:biological_process	GO_BP	23	7.72e-06	0.00708
HOST_PROGRAMMED_CELL_DEATH_INDUCED_BY_SYMBIONT(402)	GO:0034050 host programmed cell death induced by symbiont, GOslim:biological_process	GO_BP	11	1.26e-05	0.00947									RESPONSE_TO_STIMULUS(6222)	GO:0050896 response to stimulus, GOslim:biological_process	GO_BP	65	3.24e-10	4.23e-07		HEAT_ACCLIMATION(84)	GO:0010286 heat acclimation, GOslim:biological_process	GO_BP	5	1.04e-05	0.00798
PROGRAMMED_CELL_DEATH(450)	GO:0012501 programmed cell death, GOslim:biological_process	GO_BP	12	6.47e-06	0.00947									CARBOHYDRATE_METABOLIC_PROCESS(2239)	GO:0005975 carbohydrate metabolic process, GOslim:biological_process	GO_BP	35	1.29e-09	1.44e-06		RESPONSE_TO_STRESS(4037)	GO:0006950 response to stress, GOslim:biological_process	GO_BP	29	1.88e-05	0.0123
RESPONSE_TO_STIMULUS(6222)	GO:0050896 response to stimulus, GOslim:biological_process	GO_BP	57	6.54e-06	0.00947									RESPONSE_TO_WOUNDING(340)	GO:0009611 response to wounding, GOslim:biological_process	GO_BP	14	3.08e-09	3.02e-06		RESPONSE_TO_HEAT(303)	GO:0009408 response to heat, GOslim:biological_process	GO_BP	7	6.62e-05	0.0337
REGULATION_OF_CELL_DEATH(405)	GO:0010941 regulation of cell death, GOslim:biological_process	GO_BP	11	1.35e-05	0.00947									RESPONSE_TO_STRESS(4037)	GO:0006950 response to stress, GOslim:biological_process	GO_BP	48	4.21e-09	3.32e-06		RESPONSE_TO_TEMPERATURE_STIMULUS(955)	GO:0009266 response to temperature stimulus, GOslim:biological_process	GO_BP	12	6.42e-05	0.0337
REGULATION_OF_CELLULAR_RESPONSE_TO_STRESS(379)	GO:0080135 regulation of cellular response to stress, GOslim:biological_process	GO_BP	11	7.37e-06	0.00947									BIOSYNTHETIC_PROCESS(7941)	GO:0009058 biosynthetic process, GOslim:biological_process	GO_BP	73	4.24e-09	3.32e-06
PLANT-TYPE_HYPERSENSITIVE_RESPONSE(401)	GO:0009626 plant-type hypersensitive response, GOslim:biological_process	GO_BP	11	1.23e-05	0.00947									GLUCAN_METABOLIC_PROCESS(432)	GO:0044042 glucan metabolic process, GOslim:biological_process	GO_BP	15	7.54e-09	5.37e-06
CELL_DEATH(498)	GO:0008219 cell death, GOslim:biological_process	GO_BP	12	1.73e-05	0.00948									RESPONSE_TO_CHEMICAL_STIMULUS(3953)	GO:0042221 response to chemical stimulus, GOslim:biological_process	GO_BP	46	2e-08	1.21e-05
DEATH(498)	GO:0016265 death, GOslim:biological_process	GO_BP	12	1.73e-05	0.00948									RESPONSE_TO_ORGANIC_SUBSTANCE(2739)	GO:0010033 response to organic substance, GOslim:biological_process	GO_BP	37	1.89e-08	1.21e-05
DEFENSE_RESPONSE(1644)	GO:0006952 defense response, GOslim:biological_process	GO_BP	23	2.08e-05	0.00948									RESPONSE_TO_JASMONIC_ACID_STIMULUS(471)	GO:0009753 response to jasmonic acid stimulus, GOslim:biological_process	GO_BP	15	2.29e-08	1.28e-05
REGULATION_OF_INNATE_IMMUNE_RESPONSE(415)	GO:0045088 regulation of innate immune response, GOslim:biological_process	GO_BP	11	1.68e-05	0.00948									CELL_WALL_ORGANIZATION(609)	GO:0071555 cell wall organization, GOslim:biological_process	GO_BP	16	1e-07	5.22e-05
IMMUNE_RESPONSE(980)	GO:0006955 immune response, GOslim:biological_process	GO_BP	17	2.08e-05	0.00948									RESPONSE_TO_OTHER_ORGANISM(1411)	GO:0051707 response to other organism, GOslim:biological_process	GO_BP	24	1.77e-07	8.69e-05
IMMUNE_SYSTEM_PROCESS(980)	GO:0002376 immune system process, GOslim:biological_process	GO_BP	17	2.08e-05	0.00948									RESPIRATORY_BURST(121)	GO:0045730 respiratory burst, GOslim:biological_process	GO_BP	8	2.85e-07	0.000109
RESPONSE_TO_STRESS(4037)	GO:0006950 response to stress, GOslim:biological_process	GO_BP	41	2.25e-05	0.00967									RESPIRATORY_BURST_INVOLVED_IN_DEFENSE_RESPONSE(121)	GO:0002679 respiratory burst involved in defense response, GOslim:biological_process	GO_BP	8	2.85e-07	0.000109
BIOLOGICAL_REGULATION(6172)	GO:0065007 biological regulation, GOslim:biological_process	GO_BP	55	2.41e-05	0.0098									INTRACELLULAR_SIGNAL_TRANSDUCTION(222)	GO:0035556 intracellular signal transduction, GOslim:biological_process	GO_BP	10	2.73e-07	0.000109
LOCALIZATION(3799)	GO:0051179 localization, GOslim:biological_process	GO_BP	39	3.01e-05	0.0114									BIOLOGICAL_REGULATION(6172)	GO:0065007 biological regulation, GOslim:biological_process	GO_BP	58	2.78e-07	0.000109
REGULATION_OF_DEFENSE_RESPONSE(529)	GO:0031347 regulation of defense response, GOslim:biological_process	GO_BP	12	3.08e-05	0.0114									RESPONSE_TO_BIOTIC_STIMULUS(1675)	GO:0009607 response to biotic stimulus, GOslim:biological_process	GO_BP	26	2.91e-07	0.000109
INNATE_IMMUNE_RESPONSE(926)	GO:0045087 innate immune response, GOslim:biological_process	GO_BP	16	3.87e-05	0.0135									LIPID_BIOSYNTHETIC_PROCESS(1156)	GO:0008610 lipid biosynthetic process, GOslim:biological_process	GO_BP	21	4.04e-07	0.000144
REGULATION_OF_RESPONSE_TO_STRESS(544)	GO:0080134 regulation of response to stress, GOslim:biological_process	GO_BP	12	4.02e-05	0.0135									IMMUNE_SYSTEM_PROCESS(980)	GO:0002376 immune system process, GOslim:biological_process	GO_BP	19	5.9e-07	0.000193
REGULATION_OF_RESPONSE_TO_STIMULUS(662)	GO:0048583 regulation of response to stimulus, GOslim:biological_process	GO_BP	13	6.12e-05	0.0197									IMMUNE_RESPONSE(980)	GO:0006955 immune response, GOslim:biological_process	GO_BP	19	5.9e-07	0.000193
RESPONSE_TO_CHEMICAL_STIMULUS(3953)	GO:0042221 response to chemical stimulus, GOslim:biological_process	GO_BP	39	7.24e-05	0.0224									CELLULAR_BIOSYNTHETIC_PROCESS(7714)	GO:0044249 cellular biosynthetic process, GOslim:biological_process	GO_BP	66	8.2e-07	0.000257
RESPONSE_TO_CHITIN(421)	GO:0010200 response to chitin, GOslim:biological_process	GO_BP	10	9.95e-05	0.0296									IMMUNE_EFFECTOR_PROCESS(273)	GO:0002252 immune effector process, GOslim:biological_process	GO_BP	10	1.67e-06	0.000502
CELL_REDOX_HOMEOSTASIS(136)	GO:0045454 cell redox homeostasis, GOslim:biological_process	GO_BP	6	0.000108	0.031									RESPONSE_TO_FUNGUS(497)	GO:0009620 response to fungus, GOslim:biological_process	GO_BP	13	1.77e-06	0.000513
SALICYLIC_ACID_MEDIATED_SIGNALING_PATHWAY(349)	GO:0009863 salicylic acid mediated signaling pathway, GOslim:biological_process	GO_BP	9	0.000122	0.0338									CELL_WALL_ORGANIZATION_OR_BIOGENESIS(958)	GO:0071554 cell wall organization or biogenesis, GOslim:biological_process	GO_BP	18	1.85e-06	0.000518
CELLULAR_RESPONSE_TO_SALICYLIC_ACID_STIMULUS(351)	GO:0071446 cellular response to salicylic acid stimulus, GOslim:biological_process	GO_BP	9	0.000128	0.034									POLYSACCHARIDE_BIOSYNTHETIC_PROCESS(587)	GO:0000271 polysaccharide biosynthetic process, GOslim:biological_process	GO_BP	14	2e-06	0.000539
RESPONSE_TO_EXTERNAL_STIMULUS(1047)	GO:0009605 response to external stimulus, GOslim:biological_process	GO_BP	16	0.000158	0.0406									CARBOHYDRATE_BIOSYNTHETIC_PROCESS(1069)	GO:0016051 carbohydrate biosynthetic process, GOslim:biological_process	GO_BP	19	2.08e-06	0.000544
CELLULAR_RESPONSE_TO_CHEMICAL_STIMULUS(1403)	GO:0070887 cellular response to chemical stimulus, GOslim:biological_process	GO_BP	19	0.000176	0.0439									SMALL_MOLECULE_METABOLIC_PROCESS(4053)	GO:0044281 small molecule metabolic process, GOslim:biological_process	GO_BP	42	2.38e-06	0.000601
MACROMOLECULE_LOCALIZATION(1528)	GO:0033036 macromolecule localization, GOslim:biological_process	GO_BP	20	0.000184	0.0444									DEFENSE_RESPONSE(1644)	GO:0006952 defense response, GOslim:biological_process	GO_BP	24	2.57e-06	0.000628
TRANSPORT(3558)	GO:0006810 transport, GOslim:biological_process	GO_BP	35	0.0002	0.0455									RESPONSE_TO_ABSCISIC_ACID_STIMULUS(618)	GO:0009737 response to abscisic acid stimulus, GOslim:biological_process	GO_BP	14	3.57e-06	0.000847
CELLULAR_RESPONSE_TO_STIMULUS(2302)	GO:0051716 cellular response to stimulus, GOslim:biological_process	GO_BP	26	0.000197	0.0455									INNATE_IMMUNE_RESPONSE(926)	GO:0045087 innate immune response, GOslim:biological_process	GO_BP	17	4.94e-06	0.00114
CELLULAR_RESPONSE_TO_STRESS(1431)	GO:0033554 cellular response to stress, GOslim:biological_process	GO_BP	19	0.000225	0.0498									CELLULAR_GLUCAN_METABOLIC_PROCESS(388)	GO:0006073 cellular glucan metabolic process, GOslim:biological_process	GO_BP	11	5.45e-06	0.00122
														RESPONSE_TO_ENDOGENOUS_STIMULUS(1604)	GO:0009719 response to endogenous stimulus, GOslim:biological_process	GO_BP	23	5.71e-06	0.00124
														PRIMARY_METABOLIC_PROCESS(11672)	GO:0044238 primary metabolic process, GOslim:biological_process	GO_BP	85	6.34e-06	0.00134
														ABSCISIC_ACID_MEDIATED_SIGNALING_PATHWAY(252)	GO:0009738 abscisic acid mediated signaling pathway, GOslim:biological_process	GO_BP	9	6.82e-06	0.00141
														CELLULAR_CARBOHYDRATE_METABOLIC_PROCESS(1771)	GO:0044262 cellular carbohydrate metabolic process, GOslim:biological_process	GO_BP	24	8.9e-06	0.00179
														CELLULAR_RESPONSE_TO_ABSCISIC_ACID_STIMULUS(267)	GO:0071215 cellular response to abscisic acid stimulus, GOslim:biological_process	GO_BP	9	1.07e-05	0.00199
														HORMONE-MEDIATED_SIGNALING_PATHWAY(589)	GO:0009755 hormone-mediated signaling pathway, GOslim:biological_process	GO_BP	13	1.06e-05	0.00199
														CALLOSE_LOCALIZATION(93)	GO:0052545 callose localization, GOslim:biological_process	GO_BP	6	1.05e-05	0.00199
														POLYSACCHARIDE_LOCALIZATION(94)	GO:0033037 polysaccharide localization, GOslim:biological_process	GO_BP	6	1.11e-05	0.00203
														MULTI-ORGANISM_PROCESS(1804)	GO:0051704 multi-organism process, GOslim:biological_process	GO_BP	24	1.2e-05	0.00214
														ORGANIC_ACID_BIOSYNTHETIC_PROCESS(1113)	GO:0016053 organic acid biosynthetic process, GOslim:biological_process	GO_BP	18	1.4e-05	0.00238
														CARBOXYLIC_ACID_BIOSYNTHETIC_PROCESS(1113)	GO:0046394 carboxylic acid biosynthetic process, GOslim:biological_process	GO_BP	18	1.4e-05	0.00238
														RESPONSE_TO_HORMONE_STIMULUS(1364)	GO:0009725 response to hormone stimulus, GOslim:biological_process	GO_BP	20	1.82e-05	0.00304
														REGULATION_OF_BIOLOGICAL_PROCESS(5191)	GO:0050789 regulation of biological process, GOslim:biological_process	GO_BP	47	1.92e-05	0.00313
														JASMONIC_ACID_METABOLIC_PROCESS(159)	GO:0009694 jasmonic acid metabolic process, GOslim:biological_process	GO_BP	7	2.06e-05	0.00329
														DEFENSE_RESPONSE_BY_CALLOSE_DEPOSITION(62)	GO:0052542 defense response by callose deposition, GOslim:biological_process	GO_BP	5	2.15e-05	0.0033
														CELLULAR_RESPONSE_TO_HORMONE_STIMULUS(630)	GO:0032870 cellular response to hormone stimulus, GOslim:biological_process	GO_BP	13	2.11e-05	0.0033
														RESPONSE_TO_MECHANICAL_STIMULUS(63)	GO:0009612 response to mechanical stimulus, GOslim:biological_process	GO_BP	5	2.31e-05	0.00348
														CIRCADIAN_RHYTHM(170)	GO:0007623 circadian rhythm, GOslim:biological_process	GO_BP	7	3.1e-05	0.00363
														FATTY_ACID_BIOSYNTHETIC_PROCESS(303)	GO:0006633 fatty acid biosynthetic process, GOslim:biological_process	GO_BP	9	2.81e-05	0.00363
														PIGMENTATION(113)	GO:0043473 pigmentation, GOslim:biological_process	GO_BP	6	3e-05	0.00363
														RESPONSE_TO_LIGHT_STIMULUS(1182)	GO:0009416 response to light stimulus, GOslim:biological_process	GO_BP	18	3.05e-05	0.00363
														ANTHOCYANIN_ACCUMULATION_IN_TISSUES_IN_RESPONSE_TO_UV_LIGHT(113)	GO:0043481 anthocyanin accumulation in tissues in response to UV light, GOslim:biological_process	GO_BP	6	3e-05	0.00363
														OXYLIPIN_METABOLIC_PROCESS(167)	GO:0031407 oxylipin metabolic process, GOslim:biological_process	GO_BP	7	2.78e-05	0.00363
														PIGMENT_ACCUMULATION_IN_TISSUES(113)	GO:0043480 pigment accumulation in tissues, GOslim:biological_process	GO_BP	6	3e-05	0.00363
														CELL_WALL_PECTIN_METABOLIC_PROCESS(32)	GO:0052546 cell wall pectin metabolic process, GOslim:biological_process	GO_BP	4	3.07e-05	0.00363
														RHYTHMIC_PROCESS(170)	GO:0048511 rhythmic process, GOslim:biological_process	GO_BP	7	3.1e-05	0.00363
														PIGMENT_ACCUMULATION_IN_TISSUES_IN_RESPONSE_TO_UV_LIGHT(113)	GO:0043479 pigment accumulation in tissues in response to UV light, GOslim:biological_process	GO_BP	6	3e-05	0.00363
														PIGMENT_ACCUMULATION_IN_RESPONSE_TO_UV_LIGHT(113)	GO:0043478 pigment accumulation in response to UV light, GOslim:biological_process	GO_BP	6	3e-05	0.00363
														PIGMENT_ACCUMULATION(113)	GO:0043476 pigment accumulation, GOslim:biological_process	GO_BP	6	3e-05	0.00363
														LIPID_METABOLIC_PROCESS(1767)	GO:0006629 lipid metabolic process, GOslim:biological_process	GO_BP	23	2.63e-05	0.00363
														MULTIDIMENSIONAL_CELL_GROWTH(110)	GO:0009825 multidimensional cell growth, GOslim:biological_process	GO_BP	6	2.6e-05	0.00363
														CELLULAR_RESPONSE_TO_CHEMICAL_STIMULUS(1403)	GO:0070887 cellular response to chemical stimulus, GOslim:biological_process	GO_BP	20	2.7e-05	0.00363
														OXOACID_METABOLIC_PROCESS(2099)	GO:0043436 oxoacid metabolic process, GOslim:biological_process	GO_BP	25	4.81e-05	0.00517
														CARBOXYLIC_ACID_METABOLIC_PROCESS(2099)	GO:0019752 carboxylic acid metabolic process, GOslim:biological_process	GO_BP	25	4.81e-05	0.00517
														TISSUE_DEVELOPMENT(999)	GO:0009888 tissue development, GOslim:biological_process	GO_BP	16	4.85e-05	0.00517
														REGULATION_OF_CELLULAR_PROCESS(4571)	GO:0050794 regulation of cellular process, GOslim:biological_process	GO_BP	42	4.62e-05	0.00517
														CELLULAR_RESPONSE_TO_ORGANIC_SUBSTANCE(1221)	GO:0071310 cellular response to organic substance, GOslim:biological_process	GO_BP	18	4.62e-05	0.00517
														SULFUR_COMPOUND_METABOLIC_PROCESS(682)	GO:0006790 sulfur compound metabolic process, GOslim:biological_process	GO_BP	13	4.7e-05	0.00517
														ORGANIC_ACID_METABOLIC_PROCESS(2101)	GO:0006082 organic acid metabolic process, GOslim:biological_process	GO_BP	25	4.88e-05	0.00517
														ENDOPLASMIC_RETICULUM_UNFOLDED_PROTEIN_RESPONSE(184)	GO:0030968 endoplasmic reticulum unfolded protein response, GOslim:biological_process	GO_BP	7	5.03e-05	0.00526
														RESPONSE_TO_UNFOLDED_PROTEIN(186)	GO:0006986 response to unfolded protein, GOslim:biological_process	GO_BP	7	5.38e-05	0.00547
														CELLULAR_RESPONSE_TO_UNFOLDED_PROTEIN(186)	GO:0034620 cellular response to unfolded protein, GOslim:biological_process	GO_BP	7	5.38e-05	0.00547
														CELLULAR_POLYSACCHARIDE_METABOLIC_PROCESS(596)	GO:0044264 cellular polysaccharide metabolic process, GOslim:biological_process	GO_BP	12	5.59e-05	0.00552
														CELLULAR_KETONE_METABOLIC_PROCESS(2121)	GO:0042180 cellular ketone metabolic process, GOslim:biological_process	GO_BP	25	5.68e-05	0.00552
														ROOT_HAIR_ELONGATION(187)	GO:0048767 root hair elongation, GOslim:biological_process	GO_BP	7	5.56e-05	0.00552
														SMALL_MOLECULE_BIOSYNTHETIC_PROCESS(1859)	GO:0044283 small molecule biosynthetic process, GOslim:biological_process	GO_BP	23	5.71e-05	0.00552
														CELLULAR_RESPONSE_TO_ENDOGENOUS_STIMULUS(804)	GO:0071495 cellular response to endogenous stimulus, GOslim:biological_process	GO_BP	14	6.21e-05	0.00593
														CELLULAR_RESPONSE_TO_PROTEIN_STIMULUS(192)	GO:0071445 cellular response to protein stimulus, GOslim:biological_process	GO_BP	7	6.52e-05	0.00608
														ER-NUCLEUS_SIGNALING_PATHWAY(192)	GO:0006984 ER-nucleus signaling pathway, GOslim:biological_process	GO_BP	7	6.52e-05	0.00608
														RESPONSE_TO_RADIATION(1257)	GO:0009314 response to radiation, GOslim:biological_process	GO_BP	18	6.67e-05	0.00615
														CELLULAR_RESPONSE_TO_BIOTIC_STIMULUS(195)	GO:0071216 cellular response to biotic stimulus, GOslim:biological_process	GO_BP	7	7.16e-05	0.00645
														MACROMOLECULE_BIOSYNTHETIC_PROCESS(5300)	GO:0009059 macromolecule biosynthetic process, GOslim:biological_process	GO_BP	46	7.16e-05	0.00645
														JASMONIC_ACID_BIOSYNTHETIC_PROCESS(135)	GO:0009695 jasmonic acid biosynthetic process, GOslim:biological_process	GO_BP	6	7.75e-05	0.0069
														CELLULAR_RESPONSE_TO_STIMULUS(2302)	GO:0051716 cellular response to stimulus, GOslim:biological_process	GO_BP	26	7.95e-05	0.007
														RESPONSE_TO_COLD(622)	GO:0009409 response to cold, GOslim:biological_process	GO_BP	12	8.31e-05	0.00723
														SIGNALING(2317)	GO:0023052 signaling, GOslim:biological_process	GO_BP	26	8.83e-05	0.00752
														RESPONSE_TO_ETHYLENE_STIMULUS(353)	GO:0009723 response to ethylene stimulus, GOslim:biological_process	GO_BP	9	8.82e-05	0.00752
														OXYLIPIN_BIOSYNTHETIC_PROCESS(141)	GO:0031408 oxylipin biosynthetic process, GOslim:biological_process	GO_BP	6	9.75e-05	0.00822
														RESPONSE_TO_TEMPERATURE_STIMULUS(955)	GO:0009266 response to temperature stimulus, GOslim:biological_process	GO_BP	15	0.000105	0.00854
														CELLULAR_METABOLIC_PROCESS(11467)	GO:0044237 cellular metabolic process, GOslim:biological_process	GO_BP	80	0.000104	0.00854
														ANATOMICAL_STRUCTURE_DEVELOPMENT(3344)	GO:0048856 anatomical structure development, GOslim:biological_process	GO_BP	33	0.000103	0.00854
														STARCH_CATABOLIC_PROCESS(17)	GO:0005983 starch catabolic process, GOslim:biological_process	GO_BP	3	0.00013	0.0105
														CELLULOSE_METABOLIC_PROCESS(150)	GO:0030243 cellulose metabolic process, GOslim:biological_process	GO_BP	6	0.000135	0.0108
														PECTIN_METABOLIC_PROCESS(49)	GO:0045488 pectin metabolic process, GOslim:biological_process	GO_BP	4	0.000143	0.0113
														AUXIN_POLAR_TRANSPORT(95)	GO:0009926 auxin polar transport, GOslim:biological_process	GO_BP	5	0.000147	0.0115
														DEVELOPMENTAL_PROCESS(4034)	GO:0032502 developmental process, GOslim:biological_process	GO_BP	37	0.00016	0.0124
														GLUCAN_CATABOLIC_PROCESS(19)	GO:0009251 glucan catabolic process, GOslim:biological_process	GO_BP	3	0.000174	0.0133
														AUXIN_TRANSPORT(99)	GO:0060918 auxin transport, GOslim:biological_process	GO_BP	5	0.000177	0.0134
														SIGNAL_TRANSMISSION(1743)	GO:0023060 signal transmission, GOslim:biological_process	GO_BP	21	0.000179	0.0134
														HORMONE_TRANSPORT(100)	GO:0009914 hormone transport, GOslim:biological_process	GO_BP	5	0.000185	0.0138
														ROOT_HAIR_CELL_DIFFERENTIATION(307)	GO:0048765 root hair cell differentiation, GOslim:biological_process	GO_BP	8	0.000189	0.0139
														TRICHOBLAST_MATURATION(307)	GO:0048764 trichoblast maturation, GOslim:biological_process	GO_BP	8	0.000189	0.0139
														STARCH_METABOLIC_PROCESS(230)	GO:0005982 starch metabolic process, GOslim:biological_process	GO_BP	7	0.000193	0.0139
														CELL_MATURATION(308)	GO:0048469 cell maturation, GOslim:biological_process	GO_BP	8	0.000194	0.0139
														CELLULAR_POLYSACCHARIDE_CATABOLIC_PROCESS(20)	GO:0044247 cellular polysaccharide catabolic process, GOslim:biological_process	GO_BP	3	0.000199	0.0142
														POLYSACCHARIDE_CATABOLIC_PROCESS(54)	GO:0000272 polysaccharide catabolic process, GOslim:biological_process	GO_BP	4	0.000203	0.0143
														FATTY_ACID_METABOLIC_PROCESS(587)	GO:0006631 fatty acid metabolic process, GOslim:biological_process	GO_BP	11	0.000212	0.0148
														GLUCAN_BIOSYNTHETIC_PROCESS(313)	GO:0009250 glucan biosynthetic process, GOslim:biological_process	GO_BP	8	0.000215	0.0149
														STEROL_BIOSYNTHETIC_PROCESS(165)	GO:0016126 sterol biosynthetic process, GOslim:biological_process	GO_BP	6	0.000222	0.0152
														ALCOHOL_METABOLIC_PROCESS(1142)	GO:0006066 alcohol metabolic process, GOslim:biological_process	GO_BP	16	0.000221	0.0152
														CELLULAR_PROCESS(14300)	GO:0009987 cellular process, GOslim:biological_process	GO_BP	93	0.000231	0.0156
														MULTICELLULAR_ORGANISMAL_PROCESS(3963)	GO:0032501 multicellular organismal process, GOslim:biological_process	GO_BP	36	0.000244	0.0161
														MULTICELLULAR_ORGANISMAL_DEVELOPMENT(3807)	GO:0007275 multicellular organismal development, GOslim:biological_process	GO_BP	35	0.000243	0.0161
														DEVELOPMENTAL_MATURATION(319)	GO:0021700 developmental maturation, GOslim:biological_process	GO_BP	8	0.000244	0.0161
														TWO-COMPONENT_SIGNAL_TRANSDUCTION_SYSTEM_(PHOSPHORELAY)(169)	GO:0000160 two-component signal transduction system (phosphorelay), GOslim:biological_process	GO_BP	6	0.000252	0.0165
														SIGNAL_TRANSDUCTION(1659)	GO:0007165 signal transduction, GOslim:biological_process	GO_BP	20	0.000256	0.0166
														STEROL_METABOLIC_PROCESS(172)	GO:0016125 sterol metabolic process, GOslim:biological_process	GO_BP	6	0.000276	0.0176
														RESPONSE_TO_WATER_DEPRIVATION(413)	GO:0009414 response to water deprivation, GOslim:biological_process	GO_BP	9	0.000277	0.0176
														RESPONSE_TO_UV(247)	GO:0009411 response to UV, GOslim:biological_process	GO_BP	7	0.000294	0.0186
														GROWTH(938)	GO:0040007 growth, GOslim:biological_process	GO_BP	14	0.000299	0.0187
														RESPONSE_TO_WATER_STIMULUS(421)	GO:0009415 response to water stimulus, GOslim:biological_process	GO_BP	9	0.000318	0.0197
														LONG-DAY_PHOTOPERIODISM,_FLOWERING(24)	GO:0048574 long-day photoperiodism, flowering, GOslim:biological_process	GO_BP	3	0.000324	0.0198
														PLANT-TYPE_CELL_WALL_CELLULOSE_METABOLIC_PROCESS(24)	GO:0052541 plant-type cell wall cellulose metabolic process, GOslim:biological_process	GO_BP	3	0.000324	0.0198
														RESPONSE_TO_OSMOTIC_STRESS(834)	GO:0006970 response to osmotic stress, GOslim:biological_process	GO_BP	13	0.00033	0.02
														TRICHOBLAST_DIFFERENTIATION(338)	GO:0010054 trichoblast differentiation, GOslim:biological_process	GO_BP	8	0.000356	0.0214
														ROOT_MORPHOGENESIS(429)	GO:0010015 root morphogenesis, GOslim:biological_process	GO_BP	9	0.000363	0.0215
														LONG-DAY_PHOTOPERIODISM(25)	GO:0048571 long-day photoperiodism, GOslim:biological_process	GO_BP	3	0.000362	0.0215
														ROOT_EPIDERMAL_CELL_DIFFERENTIATION(349)	GO:0010053 root epidermal cell differentiation, GOslim:biological_process	GO_BP	8	0.000438	0.0258
														ETHYLENE_MEDIATED_SIGNALING_PATHWAY(125)	GO:0009873 ethylene mediated signaling pathway, GOslim:biological_process	GO_BP	5	0.000496	0.029
														REGULATION_OF_HORMONE_LEVELS(453)	GO:0010817 regulation of hormone levels, GOslim:biological_process	GO_BP	9	0.000533	0.0309
														METABOLIC_PROCESS(13568)	GO:0008152 metabolic process, GOslim:biological_process	GO_BP	88	0.000544	0.0313
														REGULATION_OF_RESPONSE_TO_STIMULUS(662)	GO:0048583 regulation of response to stimulus, GOslim:biological_process	GO_BP	11	0.000572	0.0327
														EPIDERMAL_CELL_DIFFERENTIATION(463)	GO:0009913 epidermal cell differentiation, GOslim:biological_process	GO_BP	9	0.000621	0.0353
														RESPONSE_TO_SALT_STRESS(780)	GO:0009651 response to salt stress, GOslim:biological_process	GO_BP	12	0.000629	0.0354
														ECTODERM_DEVELOPMENT(465)	GO:0007398 ectoderm development, GOslim:biological_process	GO_BP	9	0.00064	0.0356
														EPIDERMIS_DEVELOPMENT(465)	GO:0008544 epidermis development, GOslim:biological_process	GO_BP	9	0.00064	0.0356
														REGULATION_OF_PLANT-TYPE_HYPERSENSITIVE_RESPONSE(371)	GO:0010363 regulation of plant-type hypersensitive response, GOslim:biological_process	GO_BP	8	0.000648	0.0357
														GLYCOSINOLATE_METABOLIC_PROCESS(205)	GO:0019757 glycosinolate metabolic process, GOslim:biological_process	GO_BP	6	0.000679	0.0363
														GLUCOSINOLATE_METABOLIC_PROCESS(205)	GO:0019760 glucosinolate metabolic process, GOslim:biological_process	GO_BP	6	0.000679	0.0363
														RESPONSE_TO_PROTEIN_STIMULUS(374)	GO:0051789 response to protein stimulus, GOslim:biological_process	GO_BP	8	0.000682	0.0363
														CELLULAR_LIPID_METABOLIC_PROCESS(1394)	GO:0044255 cellular lipid metabolic process, GOslim:biological_process	GO_BP	17	0.000675	0.0363
														S-GLYCOSIDE_METABOLIC_PROCESS(205)	GO:0016143 S-glycoside metabolic process, GOslim:biological_process	GO_BP	6	0.000679	0.0363
														REGULATION_OF_MULTICELLULAR_ORGANISMAL_PROCESS(684)	GO:0051239 regulation of multicellular organismal process, GOslim:biological_process	GO_BP	11	0.000744	0.0391
														REGULATION_OF_CELLULAR_RESPONSE_TO_STRESS(379)	GO:0080135 regulation of cellular response to stress, GOslim:biological_process	GO_BP	8	0.000742	0.0391
														SULFUR_COMPOUND_BIOSYNTHETIC_PROCESS(485)	GO:0044272 sulfur compound biosynthetic process, GOslim:biological_process	GO_BP	9	0.000857	0.0445
														REGULATION_OF_GROWTH(297)	GO:0040008 regulation of growth, GOslim:biological_process	GO_BP	7	0.000853	0.0445
														REGULATION_OF_MERISTEM_DEVELOPMENT(215)	GO:0048509 regulation of meristem development, GOslim:biological_process	GO_BP	6	0.000864	0.0445
														MERISTEM_DEVELOPMENT(488)	GO:0048507 meristem development, GOslim:biological_process	GO_BP	9	0.000894	0.0458
														CELLULAR_RESPONSE_TO_ETHYLENE_STIMULUS(144)	GO:0071369 cellular response to ethylene stimulus, GOslim:biological_process	GO_BP	5	0.000919	0.0465
														PROTEIN_TARGETING_TO_MEMBRANE(392)	GO:0006612 protein targeting to membrane, GOslim:biological_process	GO_BP	8	0.000918	0.0465
														CELLULAR_CARBOHYDRATE_BIOSYNTHETIC_PROCESS(938)	GO:0034637 cellular carbohydrate biosynthetic process, GOslim:biological_process	GO_BP	13	0.000968	0.0486
														STEROID_BIOSYNTHETIC_PROCESS(221)	GO:0006694 steroid biosynthetic process, GOslim:biological_process	GO_BP	6	0.000992	0.0493
														REGULATION_OF_PROGRAMMED_CELL_DEATH(397)	GO:0043067 regulation of programmed cell death, GOslim:biological_process	GO_BP	8	0.000994	0.0493
														CELL_GROWTH(710)	GO:0016049 cell growth, GOslim:biological_process	GO_BP	11	0.001	0.0494
