# Supplementary material for: Transcriptomics profiling of Indian mustard (Brassica juncea) under arsenate stress identifies key candidate genes and regulatory pathways
Source: Front Plant Sci. 2015 Aug 19;6:646. doi: 10.3389/fpls.2015.00646 (PMC4541038; doi:10.3389/fpls.2015.00646)
Supplement: Supplementary Data Sheet S4 — List of all genes showing differential expression in microarray analysis and their categorization in various pathways/functional categories. [file Data_Sheet_4.XLSX]

## Sheet: All_Gene_List
Arabidopsis Gene ID	Color bar	Classification	Gene Description	Root			Shoot
				4 h AsV Stress	24 h AsV Stress	96 h AsV Stress	24 h AsV Stress	96 h AsV Stress
At2g05070		[1.1.1.1] PS.lightreaction.photosystem II.LHC-II	LHCB2.2__photosystem II light harvesting complex gene 2.2	0.025	0.06	0.2	0.75	1.005
At2g05100		[1.1.1.1] PS.lightreaction.photosystem II.LHC-II	LHCB2.1__photosystem II light harvesting complex gene 2.1	0.005	0.015	0.02	1.06	0.795
At3g27690		[1.1.1.1] PS.lightreaction.photosystem II.LHC-II	LHCB2.3_LHCB2.4__photosystem II light harvesting complex gene 2.3	-0.005	0	0.135001	0.934999	1.32
At1g60950		[1.1.5.2] PS.lightreaction.other electron carrier (ox/red).ferredoxin	FD2_Ferredoxin 2	0.305	0.384999	1.12	-0.155	0.51
At3g16250		[1.1.5.2] PS.lightreaction.other electron carrier (ox/red).ferredoxin	PNSB3_PHOTOSYNTHETIC NDH SUBCOMPLEX B 3	0.590001	0.720002	1.06	-0.079999	-0.289999
At3g16140		[1.1.2.2] PS.lightreaction.photosystem I.PSI polypeptide subunits	PSAH-1__photosystem I subunit H-1	0.180001	1.025	0.66	-0.014999	0.1
At5g64040		[1.1.2.2] PS.lightreaction.photosystem I.PSI polypeptide subunits	PSAN__photosystem I reaction center subunit PSI-N, chloroplast	-0.345	-1.075	-0.945	-0.245001	0.114999
ATCG00350		[1.1.2.2] PS.lightreaction.photosystem I.PSI polypeptide subunits	PSAA__Photosystem I, PsaA/PsaB protein	-0.44	-0.83	-0.77	-2.97	-2.41
At1g61520		[1.1.2.1] PS.lightreaction.photosystem I.LHC-I	LHCA3__photosystem I light harvesting complex gene 3	-0.51	-1.78	-1.84	-0.01	0.2
ATCG00270		[1.1.1.2] PS.lightreaction.photosystem II.PSII polypeptide subunits	PSBD__photosystem II reaction center protein D	0.589999	1.43	1.745	1.07	-0.09
ATCG00700		[1.1.1.2] PS.lightreaction.photosystem II.PSII polypeptide subunits	PSBN__photosystem II reaction center protein N	1e-06	-0.009999	-0.014999	1.105	0.91
At2g13360		[1.2.3] PS.photorespiration.aminotransferases peroxisomal	AGT_SGAT_alanine/serine:glyoxylate aminotransferase	-0.379999	-0.930001	-1.1	0.21	0.465
At4g33010		[1.2.4.1] PS.photorespiration.glycine cleavage.P subunit	GLDP_1_GLYCINE DECARBOXYLASE P-PROTEIN 1	-0.304999	0.065001	-0.119999	-0.64	-1.19
At3g12780		[1.3.3] PS.calvin cyle.phosphoglycerate kinase	PGK1__phosphoglycerate kinase 1	0.78	1.395	1.56	0.125001	-1.165
At5g38410		[1.3.2] PS.calvin cyle.rubisco small subunit	Ribulose bisphosphate carboxylase (small chain) family protein	-0.194999	-1.54	-1.15	-1.54	-1.735
At3g60750		[1.3.8] PS.calvin cyle.transketolase	Transketolase	-0.585001	-0.215	-0.43	-1.07	-1.29
At5g50950		[8.1.8] TCA / org. transformation.TCA.fumarase	FUM2__FUMARASE 2	-0.31	-1.11	-0.75	-0.774999	-1.07
At1g48030		[8.1.1.3] TCA / org. transformation.TCA.pyruvate DH.E3	mtLPD1__mitochondrial lipoamide dehydrogenase 1	-0.265	-0.93	-1.37	-0.59	0.029999
At3g60750		[7.2.1] OPP.non-reductive PP.transketolase	Transketolase	-0.585001	-0.215	-0.43	-1.07	-1.29
At1g71100		[7.2.4] OPP.non-reductive PP.ribose 5-phosphate isomerase	RSW10_Radial swelling 10_Ribose 5-phosphate isomerase, type A protein	0.335	-0.19	-0.285	1.26	1.19
At5g38830	.	[29.1.16] protein.aa activation.cysteine-tRNA ligase	Cysteinyl-tRNA synthetase, class Ia family protein	-0.71	-1.9	-1.73	-0.13	-0.08
At4g26300	.	[29.1.19] protein.aa activation.arginine-tRNA ligase	EMB1027_Embryo defective 1027_Arginyl-tRNA synthetase, class Ic	-0.78	-1.14	-0.8	-0.36	0.11
At5g09500	.	[29.2.1.2.1.15] protein.synthesis.ribosomal protein.eukaryotic.40S subunit.S15	Ribosomal protein S19 family protein	-0.015	-0.05	0.01	-0.7	-1
At1g57720	.	[29.2.4] protein.synthesis.elongation	Translation elongation factor EF1B, gamma chain	0.219999	-1.025	-0.25	-0.020001	-0.020001
At3g49470	.	[29.2.4] protein.synthesis.elongation	NACA2__nascent polypeptide-associated complex subunit alpha-like protein 2	1.115	1.68	1.235	2.415	-0.050002
At4g11120	.	[29.2.4] protein.synthesis.elongation	Translation elongation factor Ts (EF-Ts), putative	-0.68	-0.865	-0.585	-1.23	-1.125
At5g05470	.	[29.2.3] protein.synthesis.initiation	EIF2-A2_eukaryotic translation initiation factor 2 alpha subunit	-0.18	-0.2	-0.18	-1.19	-1.32
At5g42220	.	[29.2.3] protein.synthesis.initiation	Ubiquitin-like superfamily protein	0.895	1.1	0.975	0.2	0.075
At1g14320	.	[29.2.1.2.2.10] protein.synthesis.ribosomal protein.eukaryotic.60S subunit.L10	RPL10A_SAC52__Ribosomal protein L10	0.365001	0.790001	0.545	1.07	0.415
At3g41768	.	[29.2.6] protein.synthesis.ribosomal RNA	rRNA; 18SrRNA	-0.345002	0.084998	-0.435002	0.16	-2.21
At3g41979	.	[29.2.6] protein.synthesis.ribosomal RNA	rRNA; 5SrRNA	-0.15	-0.419999	0.12	-0.23	-1.015
ATCG00960	.	[29.2.6] protein.synthesis.ribosomal RNA		-0.025	-0.235	-0.295	-0.820001	-1.99
ATCG01180	.	[29.2.6] protein.synthesis.ribosomal RNA		-0.17	-0.415	-0.804999	-1.435	-3.47
ATMG00020	.	[29.2.6] protein.synthesis.ribosomal RNA		-0.39	-0.645	-0.355	-0.95	-2.125
ATMG01390	.	[29.2.6] protein.synthesis.ribosomal RNA		-0.155	-0.009999	0.185	-0.44	-1.05
At4g26670	.	[29.3.2] protein.targeting.mitochondria	Mitochondrial import inner membrane translocase subunit Tim17/Tim22/Tim23 family protein	-0.01	-0.005	-0.01	2.785	0.045001
At4g24920	.	[29.3.4.99] protein.targeting.secretory pathway.unspecified	secE/sec61-gamma protein transport protein	0.38	0	0.03	1.1	0.76
At4g02510	.	[29.3.3] protein.targeting.chloroplast	PPI2_Plastin protein import 2_Translocon at the outer envelope membrane of chloroplasts 159_TOC159	-0.42	-0.56	-0.545	-1.18	-1.255
At1g02690	.	[29.3.1] protein.targeting.nucleus	IMPA-6__importin alpha isoform 6	-0.66	-2.905	-3.605	-0.01	0.01
At1g13730	.	[29.3.1] protein.targeting.nucleus	Nuclear transport factor 2 (NTF2) family protein with RNA binding (RRM-RBD-RNP motifs) domain	0.489999	1.025	0.444999	-0.609999	-0.185
At1g59660	.	[29.3.1] protein.targeting.nucleus	Nucleoporin autopeptidase	-1.08	-2.845	-2.94	-0.844999	-2.56
At5g08470	.	[29.3.5] protein.targeting.peroxisomes	EMB2817_PEX1__peroxisome 1	0.27	1.14	0.580001	-0.29	-0.525
At5g56290	.	[29.3.5] protein.targeting.peroxisomes	PEX5_EMB2790_peroxin 5	-0.2	0.77	1.53	-0.25	-0.25
At5g43670	.	[29.3.4.2] protein.targeting.secretory pathway.golgi	Sec23/Sec24 protein transport family protein	-0.440001	-0.565001	-0.585001	-1.05	-1.035
At1g14370	.	[29.4.1.57] protein.postranslational modification.kinase.receptor like cytoplasmatic kinase VII	APK2A_Kin1_PBL2__protein kinase 2A	0.490001	-1.175	-1.385	0.184999	-0.015
At2g05940	.	[29.4.1.57] protein.postranslational modification.kinase.receptor like cytoplasmatic kinase VII	RIPK_RPM1-INDUCED PROTEIN KINASE	-0.210001	-1.15	-1.125	-0.229999	-0.285
At5g02290	.	[29.4.1.57] protein.postranslational modification.kinase.receptor like cytoplasmatic kinase VII	NAK__Protein kinase superfamily protein	-0.035	-0.014999	0.065001	1.1	1.305
At5g35580	.	[29.4.1.57] protein.postranslational modification.kinase.receptor like cytoplasmatic kinase VII	Protein kinase superfamily protein	-0.48	-1.53	-1.66	-0.2	-0.2
At1g01140	.	[29.4] protein.postranslational modification	CIPK9_SnRK3.12__CBL-interacting protein kinase 9	-0.145001	-0.085	0.18	0.425	1.135
At1g17720	.	[29.4] protein.postranslational modification	ATB BETA__Protein phosphatase 2A, regulatory subunit PR55	0.09	0.135	0.115	1.59	0
At2g15310	.	[29.4] protein.postranslational modification	ARFB1A__ADP-ribosylation factor B1A	0	0.06	-0.1	1.05	0.84
At2g24360	.	[29.4] protein.postranslational modification	Protein kinase superfamily protein	-0.680001	-1.69	-1.035	-1.655	-1.5
At2g38490	.	[29.4] protein.postranslational modification	CIPK22_SnRK3.19__CBL-interacting protein kinase 22	-0.39	-1.04	-0.89	-0.61	-0.09
At2g40180	.	[29.4] protein.postranslational modification	PP2C5_phosphatase 2C5	-0.5	-1.965	-1.425	-2.125	-2.17
At3g11410	.	[29.4] protein.postranslational modification	PP2CA__protein phosphatase 2CA	-0.705	-1.31	-1.065	0.635001	-0.229999
At3g12690	.	[29.4] protein.postranslational modification	AGC1.5__AGC kinase 1.5	-0.300001	-1.475	-0.304998	0.099998	0.565
At3g19980	.	[29.4] protein.postranslational modification	FYPP3_STPP__flower-specific, phytochrome-associated protein phosphatase 3_serine threonine protein phosphatase	6.74	0.28	0.08	-0.28	-0.21
At3g54030	.	[29.4] protein.postranslational modification	Protein kinase protein with tetratricopeptide repeat domain	0.705	-0.1	0.29	1.02	0.605
At3g61160	.	[29.4] protein.postranslational modification	Protein kinase superfamily protein	0.765	1.97	1.13	0.08	-0.165001
At4g17640	.	[29.4] protein.postranslational modification	CKB2__casein kinase II beta chain 2	0.19	0.35	0.27	1.25	0.47
At4g23570	.	[29.4] protein.postranslational modification	SGT1A__phosphatase-related	1.24	1.19	0.65	0.92	1.13
At4g28860	.	[29.4] protein.postranslational modification	CKL4__casein kinase I-like 4	3.19	3.265	0.775	2.47	0.899999
At4g30960	.	[29.4] protein.postranslational modification	CIPK6_CBL-interacting protein kinase 6_SNRK3.14	0.375	0.514999	0.78	1.525	0.615
At4g33920	.	[29.4] protein.postranslational modification	Protein phosphatase 2C family protein	-0.195	-1.05	-0.745001	-1.985	-2.415
At5g01810	.	[29.4] protein.postranslational modification	CIPK15_CBL-interacting protein kinase 15	0.21	0.11	0.42	0.47	1.01
At5g01850	.	[29.4] protein.postranslational modification	Protein kinase superfamily protein	0.784999	0.559999	1.075	0.315001	0.09
At5g02760	.	[29.4] protein.postranslational modification	Protein phosphatase 2C family protein	-0.175002	-0.895001	-0.675002	-1.46	-1.565
At5g03730	.	[29.4] protein.postranslational modification	CTR1_Constitutive triple response 1_Protein kinase superfamily protein	0.895	1.695	0.94	0.975001	-0.14
At5g04510	.	[29.4] protein.postranslational modification	PDK1_3'-phosphoinositide-dependent protein kinase 1	1.14	0.52	0.76	0.75	0.99
At5g10740	.	[29.4] protein.postranslational modification	Protein phosphatase 2C family protein	-0.235	-0.995	-1.08	0.505001	0.694999
At5g21222	.	[29.4] protein.postranslational modification	protein kinase family protein	-1.085	-2.7	-2.675	-1.955	-2.08
At5g21326	.	[29.4] protein.postranslational modification	Ca2+ regulated serine-threonine protein kinase family protein	-0.71	-1.44	-0.82	-0.59	-0.44
At5g24360	.	[29.4] protein.postranslational modification	IRE1-1_inositol requiring 1-1	0.505	0.58	0.88	1.34	1.53
At5g44090	.	[29.4] protein.postranslational modification	Calcium-binding EF-hand family protein	2.89	0.83	0.79	3.2	0
At5g46570	.	[29.4] protein.postranslational modification	BSK2__BR-signaling kinase 2	-1.245	-1.37	-1.27	-0.8	-1.48
At5g50180	.	[29.4] protein.postranslational modification	Protein kinase superfamily protein	0.854999	0.649999	1.005	0.93	-0.134999
At3g55380	.	[29.5.11.3] protein.degradation.ubiquitin.E2	UBC14__ubiquitin-conjugating enzyme 14	0.15	-0.15	-0.06	1.65	0.75
At1g02860	.	[29.5.11.4.2] protein.degradation.ubiquitin.E3.RING	BAH1_NLA__SPX (SYG1/Pho81/XPR1) domain-containing protein	1.18	0.759999	0.709999	1.13	0.029999
At1g18470	.	[29.5.11.4.2] protein.degradation.ubiquitin.E3.RING	Transmembrane Fragile-X-F-associated protein	-0.379999	-1.015	-0.259999	-0.26	-0.035001
At1g23030	.	[29.5.11.4.2] protein.degradation.ubiquitin.E3.RING	ARM repeat superfamily protein	5.005	-0.005	0.020001	-0.004999	-0.004999
At1g55530	.	[29.5.11.4.2] protein.degradation.ubiquitin.E3.RING	RING/U-box superfamily protein	1.63	1.15	1.4	0.32	0.73
At1g77770	.	[29.5.11.4.2] protein.degradation.ubiquitin.E3.RING	Protein of unknown function (DUF1644)	0	-0.04	-0.02	1.47	1.05
At2g17450	.	[29.5.11.4.2] protein.degradation.ubiquitin.E3.RING	RHA3A__RING-H2 finger A3A	-0.31	-1e-06	0.105	1.005	1.07
At3g05200	.	[29.5.11.4.2] protein.degradation.ubiquitin.E3.RING	ATL6__RING-H2 zinc finger protein	1.48	1.515	1.32	1.225	0.49
At3g46620	.	[29.5.11.4.2] protein.degradation.ubiquitin.E3.RING	Zinc finger (C3HC4-type RING finger) family protein	-1.2	-1.58	-1.465	-2.185	-2.095
At3g54780	.	[29.5.11.4.2] protein.degradation.ubiquitin.E3.RING	Zinc finger (C3HC4-type RING finger) family protein	-0.18	0.18	-0.38	1.32	-0.43
At4g00990	.	[29.5.11.4.2] protein.degradation.ubiquitin.E3.RING	Transcription factor jumonji (jmjC) domain-containing protein	0.14	-0.22	1.24	-0.42	-0.93
At4g02075	.	[29.5.11.4.2] protein.degradation.ubiquitin.E3.RING	PIT1_PITCHOUN 1 _RING/FYVE/PHD zinc finger superfamily protein	-0.57	-1.3	-1.16	-0.12	-0.17
At4g35480	.	[29.5.11.4.2] protein.degradation.ubiquitin.E3.RING	RHA3B__RING-H2 finger A3B	1.86	2.185	1.94	2.02	0.69
At4g39140	.	[29.5.11.4.2] protein.degradation.ubiquitin.E3.RING	RING/U-box superfamily protein	-0.309999	-1.01	-0.5	-0.445	-0.525
At5g17600	.	[29.5.11.4.2] protein.degradation.ubiquitin.E3.RING	RING/U-box superfamily protein	-0.04	-0.01	0.07	1.02	0.93
At5g19430	.	[29.5.11.4.2] protein.degradation.ubiquitin.E3.RING	RING/U-box superfamily protein	-0.07	0.175	1e-06	-1.06	-0.775001
At5g24870	.	[29.5.11.4.2] protein.degradation.ubiquitin.E3.RING	RING/U-box superfamily protein	0.245	-0.269999	-0.28	-1.605	-1.4
At5g27420	.	[29.5.11.4.2] protein.degradation.ubiquitin.E3.RING	ATL31_CNI1__carbon/nitrogen insensitive 1	1.435	0.670001	0.030001	1.11	-0.205
At5g59550	.	[29.5.11.4.2] protein.degradation.ubiquitin.E3.RING	Zinc finger (C3HC4-type RING finger) family protein	-0.649999	-1.34	-1.48	-1.79	-2.435
At3g02070	.	[29.5.3] protein.degradation.cysteine protease	Cysteine proteinases superfamily protein	0.554999	1.195	1.56	0.43	0.544999
At3g06910	.	[29.5.3] protein.degradation.cysteine protease	ULP1a_UB-like protease 1A_ELS1_ESD4-LIKE SUMO PROTEASE 1	0.07	0.33	0.355	1.405	-0.264999
At4g08880	.	[29.5.3] protein.degradation.cysteine protease		1.415	1.395	1.08	1.91	2.35
At4g11310	.	[29.5.3] protein.degradation.cysteine protease	Cysteine proteinase precursor-like protein	-1.645	-1.09	-0.545	-0.335	-0.44
At4g36880	.	[29.5.3] protein.degradation.cysteine protease	CP1__cysteine proteinase1	1.325	1.125	1.475	0.945	-0.02
At5g60360	.	[29.5.3] protein.degradation.cysteine protease	ALP_SAG2__aleurain-like protease	0.31	0.15	1.01	0	0.22
At4g21980	.	[29.5.2] protein.degradation.autophagy	APG8A_Autophagy 8A_Ubiquitin-like superfamily protein	0.725	0.78	0.84	2.115	0.06
At1g03220	.	[29.5.4] protein.degradation.aspartate protease	Eukaryotic aspartyl protease family protein	1.29	0.03	0.17	1.52	1.62
At1g79720	.	[29.5.4] protein.degradation.aspartate protease	Eukaryotic aspartyl protease family protein	0.220001	0.220001	0.680001	0.874999	1.505
At3g28510	.	[29.5.9] protein.degradation.AAA type	P-loop containing nucleoside triphosphate hydrolases superfamily protein	-1.31	-1.1	-0.51	-0.04	-0.01
At4g36580	.	[29.5.9] protein.degradation.AAA type	AAA-type ATPase family protein	-2.84	0.3	0.07	-0.11	-0.07
At5g17760	.	[29.5.9] protein.degradation.AAA type	P-loop containing nucleoside triphosphate hydrolases superfamily protein	2.16	1.13	0.79	0.77	0.56
At5g22010	.	[29.5.9] protein.degradation.AAA type	RFC1__replication factor C1	-0.005	-0.1	-0.015001	-1.075	-0.84
At3g14400	.	[29.5.11.5] protein.degradation.ubiquitin.ubiquitin protease	UBP25__ubiquitin-specific protease 25	-0.595	-1.045	-0.91	-0.1	-0.02
At1g65770	.	[29.5.11.4.3.2] protein.degradation.ubiquitin.E3.SCF.FBOX	AMR1__Ascorbic acid mannose pathway regulator 1	-0.52	-1.87	-2.3	-1.96	-2.36
At2g24540	.	[29.5.11.4.3.2] protein.degradation.ubiquitin.E3.SCF.FBOX	AFR_Attenuated far-red response_Galactose oxidase/kelch repeat superfamily protein	0.21	0.94	1.09	0.58	0.39
At2g25490	.	[29.5.11.4.3.2] protein.degradation.ubiquitin.E3.SCF.FBOX	EBF1_FBL6_EIN3-binding F box protein 1	-0.31	-1.06	-0.725	-0.825001	-0.775002
At2g27310	.	[29.5.11.4.3.2] protein.degradation.ubiquitin.E3.SCF.FBOX	F-box family protein	1.25	0.445	0.985	1.27	1.145
At3g26920	.	[29.5.11.4.3.2] protein.degradation.ubiquitin.E3.SCF.FBOX	FBD / Leucine Rich Repeat domains containing protein	2.19	2.38	2.18	2.02	0.39
At3g47150	.	[29.5.11.4.3.2] protein.degradation.ubiquitin.E3.SCF.FBOX	F-box and associated interaction domains-containing protein	-0.5	-1.085	-0.670001	0.065	0
At3g58910	.	[29.5.11.4.3.2] protein.degradation.ubiquitin.E3.SCF.FBOX	F-box family protein	0.16	0.145001	0.140001	1.37	1.31
At3g58940	.	[29.5.11.4.3.2] protein.degradation.ubiquitin.E3.SCF.FBOX	F-box/RNI-like superfamily protein	1.55	0.875	0.94	1.07	0.650001
At4g05500	.	[29.5.11.4.3.2] protein.degradation.ubiquitin.E3.SCF.FBOX		-0.115001	0.079999	0.645	0.745	1.165
At4g10925	.	[29.5.11.4.3.2] protein.degradation.ubiquitin.E3.SCF.FBOX	Nuclear transport factor 2 (NTF2) family protein	-0.335	-0.435	-0.49	-1.71	-1.67
At4g21510	.	[29.5.11.4.3.2] protein.degradation.ubiquitin.E3.SCF.FBOX	F-box family protein	-0.02	0.835	1.42	0.820001	0.845
At5g09795	.	[29.5.11.4.3.2] protein.degradation.ubiquitin.E3.SCF.FBOX		0	0.05	0.53	0.71	1.06
At5g27920	.	[29.5.11.4.3.2] protein.degradation.ubiquitin.E3.SCF.FBOX	F-box family protein	0.28	1.32	1.25	0.74	0.58
At5g39250	.	[29.5.11.4.3.2] protein.degradation.ubiquitin.E3.SCF.FBOX	F-box family protein	-0.46	-1.41	-1.08	-0.229999	-0.055
At5g41500	.	[29.5.11.4.3.2] protein.degradation.ubiquitin.E3.SCF.FBOX	F-box and associated interaction domains-containing protein	1.28	1.395	1.275	-0.005	-0.014999
At5g41630	.	[29.5.11.4.3.2] protein.degradation.ubiquitin.E3.SCF.FBOX	F-box/RNI-like superfamily protein	0.36	1.56	1.69	-0.28	0.2
At5g50270	.	[29.5.11.4.3.2] protein.degradation.ubiquitin.E3.SCF.FBOX	F-box/RNI-like/FBD-like domains-containing protein	-1.38	-0.745	-0.24	-0.024999	-0.019999
At3g03380	.	[29.5.5] protein.degradation.serine protease	DEGP7_Degradation of periplasmic proteins 7	-0.05	-1.1	-0.4	1.62	1.34
At3g52010	.	[29.5.5] protein.degradation.serine protease	SCPL37__serine carboxypeptidase-like 37	2.23	0.510001	0.335001	0.135001	-0.415001
At5g51070	.	[29.5.5] protein.degradation.serine protease	ERD1_SAG15_Senescence associated gene 15	0.74	0.590001	1.12	0.33	-0.245
At4g30020	.	[29.5.1] protein.degradation.subtilases	PA-domain containing subtilase family protein	0.17	1.35	0.5	-0.02	-0.01
At1g14570	.	[29.5] protein.degradation	UBX domain-containing protein	1.175	1.805	0.91	0.320001	0.715
At1g68790	.	[29.5] protein.degradation	CRWN3_Crowded nuclei 3_LINC3_Little nuclei3	-0.035	-0.024999	0.215	0.62	1.06
At4g15100	.	[29.5] protein.degradation	SCPL30__serine carboxypeptidase-like 30	0.06	-0.09	1	-0.15	-0.34
At4g20070	.	[29.5] protein.degradation	AAH__allantoate amidohydrolase	0.17	1.145	1.02	0.28	0.17
At4g36760	.	[29.5] protein.degradation	APP1__aminopeptidase P1	0.105002	1.16	0.625001	0.605	0.26
At5g05740	.	[29.5] protein.degradation	EGY2_ethylene-dependent gravitropism-deficient and yellow-green-like 2	1.975	2.645	1.255	0.524999	-0.164999
At5g09640	.	[29.5] protein.degradation	SCPL19_serine carboxypeptidase-like 19	-0.31	-1.19	-0.81	1.33	0.92
At5g46810	.	[29.5] protein.degradation	Protein of Unknown Function (DUF239)	-0.63	-1.42	-0.744999	-2.19	-0.389999
At5g51740	.	[29.5] protein.degradation	Peptidase family M48 family protein	1.41	1.58	0.525001	1.235	0.159999
At1g79210	.	[29.5.11.20] protein.degradation.ubiquitin.proteasom	N-terminal nucleophile aminohydrolases (Ntn hydrolases) superfamily protein	5.41	3.55	3.53	2.96	0.16
At2g32730	.	[29.5.11.20] protein.degradation.ubiquitin.proteasom	26S proteasome regulatory complex, non-ATPase subcomplex, Rpn2/Psmd1 subunit	0.065	1.015	0.33	-0.25	-0.71
At5g42790	.	[29.5.11.20] protein.degradation.ubiquitin.proteasom	ARS5_Arsenic tolerance 5_PAF1__proteasome alpha subunit F1	0.11	1.28	0.530001	0.13	-0.195
At3g06190	.	[29.5.11.4.5.2] protein.degradation.ubiquitin.E3.BTB/POZ Cullin3.BTB/POZ	BPM2_BTB-POZ and MATH domain 2	0.480001	0.36	0.255	1.12	0.604999
At3g48360	.	[29.5.11.4.5.2] protein.degradation.ubiquitin.E3.BTB/POZ Cullin3.BTB/POZ	BT2_BTB and TAZ domain protein 2	-0.405	-0.48	-0.3	-1.49	-1.455
At4g37610	.	[29.5.11.4.5.2] protein.degradation.ubiquitin.E3.BTB/POZ Cullin3.BTB/POZ	BT5__BTB and TAZ domain protein 5	-0.1	0.065001	-0.455	-1.115	-1.03
At5g63160	.	[29.5.11.4.5.2] protein.degradation.ubiquitin.E3.BTB/POZ Cullin3.BTB/POZ	BT1__BTB and TAZ domain protein 1	-1.01	-0.675	-0.575	-0.835001	-0.835001
At4g02890	.	[29.5.11.1] protein.degradation.ubiquitin.ubiquitin	UBQ14__Ubiquitin family protein	1.74	1.72	1.27	1.1	0.33
At4g22350	.	[29.5.11.1] protein.degradation.ubiquitin.ubiquitin	Ubiquitin C-terminal hydrolases superfamily protein	-0.359999	-1.575	-1.625	-0.135	-0.145
At1g06430	.	[29.5.7] protein.degradation.metalloprotease	FTSH8__FTSH protease 8	0.165001	1.3	1.08	-0.395001	-0.215001
At1g07510	.	[29.5.7] protein.degradation.metalloprotease	FTSH10__FTSH protease 10	-0.290001	-1.725	-1.47	0.569999	-0.020001
At1g59970	.	[29.5.7] protein.degradation.metalloprotease	Matrixin family protein	-0.06	-0.74	-1.015	-0.06	-0.299999
At2g32480	.	[29.5.7] protein.degradation.metalloprotease	ARASP__ARABIDOPSIS SERIN PROTEASE	-0.12	-0.16	0.1	0.38	1.03
At5g53170	.	[29.5.7] protein.degradation.metalloprotease	FTSH11__FTSH protease 11	-1.08	-1.24	-0.96	-0.21	0.15
At2g33210	.	[29.6] protein.folding	HSP60-2__heat shock protein 60-2	0.700001	1.135	0.380001	0.175	0.24
At3g02530	.	[29.6] protein.folding	TCP-1/cpn60 chaperonin family protein	-0.270001	-0.510001	-0.505002	-1.535	-0.34
At3g11830	.	[29.6] protein.folding	TCP-1/cpn60 chaperonin family protein	-0.445	-1.68	-1.195	1.52	1.1
At3g25230	.	[29.6] protein.folding	FKBP62_FK506 BINDING PROTEIN 62_ROF1__rotamase FKBP 1	-1.08	-2.21	-2.105	-2.08	-2.06
At5g02490	.	[29.6] protein.folding	Hsp70-2_Heat shock protein 70 (Hsp 70) family protein	1.405	1.735	0.694999	0.15	0.24
At5g12430	.	[29.6] protein.folding	TPR16__Heat shock protein DnaJ with tetratricopeptide repeat	1.065	0.75	1.33	0.985	1.095
At1g71220	.	[29.7.4] protein.glycosylation.UDP-glucose glycoprotein glucosyltransferase	EBS1_EMS-mutagenized BRI1 supressor 1_UGGT_UDP-glucose:glycoprotein glucosyltransferases;transferring hexosyl and glycosyl groups	1.275	1.52	1.58	3.95	0.27
At5g17170	.	[29.8] protein.assembly and cofactor ligation	ENH1__Enhancer of SOS3-1_Rubredoxin family protein	-0.01	0.06	0.03	1.32	1.14
At5g54290	.	[29.8] protein.assembly and cofactor ligation	CcdA__cytochrome c biogenesis protein family	-0.195	-1.21	-0.68	-0.285	-0.029999
ATCG01130	.	[29.8] protein.assembly and cofactor ligation	YCF1.2__Ycf1 protein	-0.01	-0.75	-0.855	-2.02	-1.615
At2g40370	.	[16.10] secondary metabolism.simple phenols	LAC5__laccase 5	0.3	1.11	0.65	0.04	0.04
At3g09220	.	[16.10] secondary metabolism.simple phenols	LAC7__laccase 7	-0.26	-0.88	-1.07	-0.01	0
At5g60600	.	[16.1.1.6] secondary metabolism.isoprenoids.non-mevalonate pathway.HDS	CLB4_CHLOROPLAST BIOGENESIS 4, CLB4_HDS_4-hydroxy-3-methylbut-2-enyl diphosphate synthase	0.23	1.085	1.33	-0.005	0.005
At1g06570	.	[16.1.3.1] secondary metabolism.isoprenoids.tocopherol biosynthesis.hydroxyphenylpyruvate dioxygenase	PDS1__phytoene desaturation 1	-0.19	0.225	0.28	1.675	1.465
At4g25700	.	[16.1.4] secondary metabolism.isoprenoids.carotenoids	BCH1_Beta Carotene hydroxylase 1	0.3	-0.135	0.220001	1.33	0.965001
At1g20500	.	[16.2] secondary metabolism.phenylpropanoids	AMP-dependent synthetase and ligase family protein	0.09	0.12	0.12	0.9	1.07
At1g77530	.	[16.2] secondary metabolism.phenylpropanoids	O-methyltransferase family protein	-0.58	1	0.86	-0.04	-0.02
At5g54160	.	[16.2.1.9] secondary metabolism.phenylpropanoids.lignin biosynthesis.COMT	OMT1_O-methyltransferase 1	4.04	3.43	1.62	2.46	0.44
At4g34230	.	[16.2.1.10] secondary metabolism.phenylpropanoids.lignin biosynthesis.CAD	CAD5_cinnamyl alcohol dehydrogenase 5	1.41	1.52	1.27	0.96	-0.73
At2g37040	.	[16.2.1.1] secondary metabolism.phenylpropanoids.lignin biosynthesis.PAL	PAL1_PHE ammonia lyase 1	0.8	0.87	1.05	0.03	-0.74
At1g62570	.	[16.5.1.1.1.10] secondary metabolism.sulfur-containing.glucosinolates.synthesis.aliphatic.flavin-containing monooxygenase	FMO GS-OX4__flavin-monooxygenase glucosinolate S-oxygenase 4	1.04	0.57	0.23	-0.15	-0.24
At4g13770	.	[16.5.1.1.1.7] secondary metabolism.sulfur-containing.glucosinolates.synthesis.aliphatic.CYP83A1 phenylacetaldoxime monooxygenase	CYP83A1_cytochrome P450, family 83, subfamily A, polypeptide 1	0.014999	0.26	0.054999	-1.045	-1.135
At5g26000	.	[16.5.1.3.1.1] secondary metabolism.sulfur-containing.glucosinolates.degradation.myrosinase.TGG	TGG1_thioglucoside glucohydrolase 1	-0.55	-0.655001	-0.860001	-1.69	-1.68
At5g61420	.	[16.5.1.2.1] secondary metabolism.sulfur-containing.glucosinolates.regulation.aliphatic	MYB28_myb domain protein 28_HAG1_High aliphatic glucosinolate 1_PMG1_Production of methionine derived glucosinolate 1	0.01	-0.03	0.005	-1.04	-0.864999
At5g28280	.	[16.7.1001] secondary metabolism.wax		-0.97	-1.63	-1.5	0.69	0.27
At1g56650	.	[16.8.1.1001] secondary metabolism.flavonoids.anthocyanins	MYB75_PAP1_production of anthocyanin pigment 1_SIAA1_Suc-induced anthocyanin accumulation 1	0.165001	-0.104999	-0.234999	1.61	1.345
At1g75280	.	[16.8.5] secondary metabolism.flavonoids.isoflavonols	Isoflavone reductase, putative	1.68	0.815	0.86	2.19	-0.299999
At2g38040	.	[16.99.1018] secondary metabolism.unspecified	CAC3__acetyl Co-enzyme a carboxylase carboxyltransferase alpha subunit	-0.355	0.235	0.01	-1.1	-0.54
At4g27170	.	[33.1] development.storage proteins	SESA4__seed storage albumin 4	0	0	0.01	0.745001	1.255
At5g19120	.	[33.1] development.storage proteins	Eukaryotic aspartyl protease family protein	0.11	0.23	0.12	1.04	1.13
At5g44020	.	[33.1] development.storage proteins	HAD superfamily, subfamily IIIB acid phosphatase	1.185	0.43	0.435	0.395	0.010001
At1g54890	.	[33.2] development.late embryogenesis abundant	Late embryogenesis abundant (LEA) protein-related	0.595001	1.265	0.645	1.585	0.010001
At3g15670	.	[33.2] development.late embryogenesis abundant	Late embryogenesis abundant protein (LEA) family protein	-0.705	-0.715	-0.715	-1.835	-2.1
At1g15270	.	[33.3] development.squamosa promoter binding like (SPL)	Translation machinery associated TMA7	1.71	2.02	1.01	0.73	-0.03
At1g01720	.	[33.99] development.unspecified	NAC002_No Apical Meristem domain transcriptional regulator superfamily protein	1.745	1.595	1.055	0.575001	0.205
At1g04770	.	[33.99] development.unspecified	Tetratricopeptide repeat (TPR)-like superfamily protein	3.94	2.59	2.81	0.92	0.18
At1g15750	.	[33.99] development.unspecified	TPL_Topless_WSIP1_Wus interacting protein 1_Transducin family / WD-40 repeat family protein	1.08	0.58	0.425	0.585001	0.360001
At1g19790	.	[33.99] development.unspecified	SRS7__SHI-related sequence 7	-0.270001	-1.325	-1.27	-1.365	-1.895
At1g21450	.	[33.99] development.unspecified	SCL1_SCARECROW-like 1	-0.03	0.07	0.64	0.67	1.56
At1g22770	.	[33.99] development.unspecified	FB_GI__gigantea protein (GI)	-0.17	-1.425	-0.855	-0.78	-1.045
At1g44800	.	[33.99] development.unspecified	SIAR1_Siliques are red 1_nodulin MtN21 /EamA-like transporter family protein	-1.055	0.379999	0.38	-0.764999	-0.764999
At1g69490	.	[33.99] development.unspecified	NAC029_NAC domain protein 29_ATNAP_NAC-like, activated by AP3/PI	0.9	2.1	2.31	1.005	1.125
At1g75500	.	[33.99] development.unspecified	WAT1__Walls Are Thin 1	0.514999	0.609998	0.199999	0.875001	1.11
At1g78020	.	[33.99] development.unspecified	Protein of unknown function (DUF581)	-0.74	-1.03	-0.85	-0.4	-0.36
At2g03440	.	[33.99] development.unspecified	NRP1_nodulin-related protein 1	1.075	0.445	0.965	0.284999	0.284999
At2g25660	.	[33.99] development.unspecified	EMB2410__embryo defective 2410	1.61	1.38	1.27	2.12	0.18
At2g34680	.	[33.99] development.unspecified	AIR9_Auxin induced in root culture 9	-0.5	-0.02	-0.16	-0.93	-1.04
At2g37330	.	[33.99] development.unspecified	ALS3__aluminum sensitive 3	0.595	0.95	1	0.715	0.655
At2g41720	.	[33.99] development.unspecified	EMB2654_Embry defective 2654_Tetratricopeptide repeat (TPR)-like superfamily protein	2.38	0.985	2.13	-0.325	-0.41
At2g42840	.	[33.99] development.unspecified	PDF1__protodermal factor 1	-0.41	0.33	-0.049999	-1.155	-1.09
At3g03270	.	[33.99] development.unspecified	Adenine nucleotide alpha hydrolases-like superfamily protein	1.165	1.345	0.97	0.834999	0.780001
At3g05680	.	[33.99] development.unspecified	EMB2016__embryo defective 2016	1.16	0.6	0.695	0.885	-0.185
At3g10500	.	[33.99] development.unspecified	NAC053__NAC domain containing protein 53	0.22	0.455	0.75	1.79	0.129999
At3g14770	.	[33.99] development.unspecified	SWEET2_Nodulin MtN3 family protein	-0.314999	-0.51	-0.089999	2.295	-0.05
At3g21540	.	[33.99] development.unspecified	Transducin family protein / WD-40 repeat family protein	2.88	1.45	1.89	2.875	0.03
At3g28080	.	[33.99] development.unspecified	nodulin MtN21 /EamA-like transporter family protein	0.275	0.265001	0.169999	1.7	0.610001
At3g46630	.	[33.99] development.unspecified	Protein of unknown function (DUF3223)	-0.344999	-1.235	-0.799999	0.095001	0.51
At3g49530	.	[33.99] development.unspecified	NAC062_NAC domain containing protein 62	-0.52	-1.09	-0.82	-0.66	-0.75
At3g54220	.	[33.99] development.unspecified	SCR_Scarecrow_SGR1_Shoot gravitropism 1_GRAS family transcription factor	-0.46	-0.93	-1.28	-0.71	-0.85
At4g01430	.	[33.99] development.unspecified	nodulin MtN21 /EamA-like transporter family protein	-0.789999	-1.08	-0.699999	0	0
At4g01440	.	[33.99] development.unspecified	nodulin MtN21 /EamA-like transporter family protein	-0.495001	-1.85	-1.555	0.184999	-0.360001
At4g11270	.	[33.99] development.unspecified	Transducin/WD40 repeat-like superfamily protein	-0.96	-1.85	-1.47	-0.04	0.05
At4g15920	.	[33.99] development.unspecified	SWEET17_Nodulin MtN3 family protein	-0.64	-1.43	-1.28	-0.58	-0.55
At4g17670	.	[33.99] development.unspecified	Protein of unknown function (DUF581)	0.12	0.93	1.36	-0.01	-0.15
At4g22530	.	[33.99] development.unspecified	S-adenosyl-L-methionine-dependent methyltransferases superfamily protein	1.49	1.6	1.78	1.18	1.33
At4g27410	.	[33.99] development.unspecified	NAC072_NAC domain containing protein 72	-0.125	-0.145	-0.119999	-1.165	-0.995001
At4g34950	.	[33.99] development.unspecified	Major facilitator superfamily protein	-0.04	-0.17	-0.27	-1.09	-1.04
At4g35770	.	[33.99] development.unspecified	SEN1_Senescence 1_Senescence associated gene 1	0.51	0.62	0.96	0.32	1.08
At4g36710	.	[33.99] development.unspecified	HAM4_Hairy meristem 4_GRAS family transcription factor	0.245	0.22	0.245	1.175	0.67
At4g37790	.	[33.99] development.unspecified	HAT22__Homeobox-leucine zipper protein family	0.7	1.08	1.36	1.21	0.75
At5g04400	.	[33.99] development.unspecified	NAC077__NAC domain containing protein 77	-0.045001	-1.055	0.53	0.335001	0.8
At5g08790	.	[33.99] development.unspecified	NAC081_NAC domain protein 81	1.43	0.975	0.865	0.605	0.155
At5g10510	.	[33.99] development.unspecified	AIL6_PLT3__AINTEGUMENTA-like 6	1.02	-0.365	0.29	-0.11	0.039999
At5g13180	.	[33.99] development.unspecified	NAC083_NAC domain containing protein 83	0.745001	0.160001	0.880001	1.04	1.15
At5g39500	.	[33.99] development.unspecified	ERMO1_ENDOPLASMIC RETICULUM MORPHOLOGY 1	7.4	-0.2	-0.45	-1.04	-1.2
At5g41790	.	[33.99] development.unspecified	CIP1__COP1-interactive protein 1	0	-1.28	-0.92	0.02	0.07
At5g44730	.	[33.99] development.unspecified	Haloacid dehalogenase-like hydrolase (HAD) superfamily protein	-0.534999	-0.41	-0.145	-1.57	-0.799999
At5g48850	.	[33.99] development.unspecified	SDI1_Sulfur-deficiency induced 1_TPR-like superfamily protein	2.93	1.68	2.48	2.01	0.9
At5g53190	.	[33.99] development.unspecified	SWEET3_Nodulin MtN3 family protein	-0.91	-1.245	-1.16	0.075	-0.085001
At5g60690	.	[33.99] development.unspecified	IFL_IFL1_REV__Homeobox-leucine zipper family protein / lipid-binding START domain-containing protein	1.17	1.05	0.8	0.42	0.08
At5g65380	.	[33.99] development.unspecified	MATE efflux family protein	1.3	0.66	0.315	1.92	0.05
At5g65510	.	[33.99] development.unspecified	AIL7_AINTEGUMENTA-like 7	0.435	0.31	0.775	1.64	0.115001
At4g33010	.	[25] C1-metabolism	GLDP_1_GLYCINE DECARBOXYLASE P-PROTEIN 1	-0.304999	0.065001	-0.119999	-0.64	-1.19
At4g13890	.	[25.1] C1-metabolism.glycine hydroxymethyltransferase	SHM5__Serine hydroxymethyl transferase 5	0.08	1.01	0.455	-0.24	-0.649999
At4g25050	.	[11.1.12] lipid metabolism.FA synthesis and FA elongation.ACP protein	ACP4__acyl carrier protein 4	0.025	-0.005	0.03	-1.015	-0.825
At1g49430	.	[11.1.9] lipid metabolism.FA synthesis and FA elongation.long chain fatty acid CoA ligase	LACS2_long-chain acyl-CoA synthetase 2	0.82	2.365	1.66	-0.165	-0.14
At1g36160	.	[11.1.1] lipid metabolism.FA synthesis and FA elongation.Acetyl CoA Carboxylation	ACC1_acetyl-CoA carboxylase 1	0.175	0.785	0.67	-1.015	-1.16
At5g35360	.	[11.1.1] lipid metabolism.FA synthesis and FA elongation.Acetyl CoA Carboxylation	CAC2__acetyl Co-enzyme a carboxylase biotin carboxylase subunit	-0.19	-0.06	-0.15	-1.06	-1.15
At2g31360	.	[11.2.1] lipid metabolism.FA desaturation.desaturase	ADS2_16:0delta 9 desaturase 2	-0.22	0.29	0	-1.06	-0.96
At2g29980	.	[11.2.3] lipid metabolism.FA desaturation.omega 3 desaturase	FAD3_fatty acid desaturase 3	-0.759999	-0.509999	-0.259999	-1.26	-0.86
At4g33120	.	[11.3.10] lipid metabolism.Phospholipid synthesis.(S)-coclaurine-N-methyltransferase	S-adenosyl-L-methionine-dependent methyltransferases superfamily protein	-0.499999	-0.895	-1.11	-0.014999	-0.004999
At2g38110	.	[11.3] lipid metabolism.Phospholipid synthesis	GPAT6_glycerol-3-phosphate acyltransferase 6	1.095	1.76	1.07	-0.01	-0.035
At5g58560	.	[11.3.3] lipid metabolism.Phospholipid synthesis.phosphatidate cytidylyltransferase	FOLK_Farnesol kinase_Phosphatidate cytidylyltransferase family protein	0.625	0.12	0.76	1.05	0.055
At2g19450	.	[11.4] lipid metabolism.TAG synthesis	ABX45_DGAT1_Acyl-CoA:Diacylglycerol acyltransferase 1	-0.32	-1.1	-0.78	-0.02	-0.06
At5g59320	.	[11.6] lipid metabolism.lipid transfer proteins etc	LTP3__lipid transfer protein 3	-0.02	-0.01	0.01	1.735	-0.43
At5g58980	.	[11.8.1.1] lipid metabolism.''exotics'' (steroids, squalene etc).sphingolipids.ceramidase	Neutral/alkaline non-lysosomal ceramidase	0.47	-0.67	-0.13	-1.18	-1.11
At3g61580	.	[11.8.1] lipid metabolism.''exotics'' (steroids, squalene etc).sphingolipids	SLD1_Sphingolipid LCB desaturase 1__Fatty acid/sphingolipid desaturase	-0.86	-0.86	-1.02	-1.08	-1.42
At3g55360	.	[11.8.7] lipid metabolism.''exotics'' (steroids, squalene etc).trans-2-enoyl-CoA reductase (NADPH)	ECR_Enoyl Co-A reductase	0.435001	1.08	0.445	-0.425	-0.31
At5g07010	.	[11.8] lipid metabolism.''exotics'' (steroids, squalene etc)	ST2A_SULFOTRANSFERASE 2A_hydroxyjasmonate sulfotransferase	4.77	1.27	0.45	1.84	2.38
At5g54500	.	[11.8] lipid metabolism.''exotics'' (steroids, squalene etc)	FQR1__flavodoxin-like quinone reductase 1	2.19	1.69	1.11	-0.03	-0.34
At3g43220	.	[11.9.3] lipid metabolism.lipid degradation.lysophospholipases	Phosphoinositide phosphatase family protein	1.31	0.85	0.7	2.31	0.49
At5g41080	.	[11.9.3.3] lipid metabolism.lipid degradation.lysophospholipases.glycerophosphodiester phosphodiesterase	GDPD2_Glycerophosphodiester phosphodiesterase 2	0.365	0.665	0.494999	1.26	1.45
At3g51460	.	[11.9.3.5] lipid metabolism.lipid degradation.lysophospholipases.phosphoinositide phospholipase C	RHD4_Root hair defective 4	-0.47	-2.07	-1.15	-0.84	-1.06
At5g18630	.	[11.9.2] lipid metabolism.lipid degradation.lipases	alpha/beta-Hydrolases superfamily protein	1.065	0.94	0.6	0.125	-0.14
At1g68620	.	[11.9.3.2] lipid metabolism.lipid degradation.lysophospholipases.carboxylesterase	alpha/beta-Hydrolases superfamily protein	1.01	0.55	0.24	0.53	-0.02
At4g16800	.	[11.9.4.3] lipid metabolism.lipid degradation.beta-oxidation.enoyl CoA hydratase	ATP-dependent caseinolytic (Clp) protease/crotonase family protein	0.475	1.01	0.610001	-0.09	0.274999
At1g06800	.	[11.9.2.1] lipid metabolism.lipid degradation.lipases.triacylglycerol lipase	DALL-4_DAD1-Like Lipase 4_PLA-I{gamma}1	-0.380001	-1.17	-1.215	-0.020001	-0.020001
At1g18460	.	[11.9.2.1] lipid metabolism.lipid degradation.lipases.triacylglycerol lipase	alpha/beta-Hydrolases superfamily protein	-0.83	-1.57	-1.29	-1.56	-1.7
At4g18550	.	[11.9.2.1] lipid metabolism.lipid degradation.lipases.triacylglycerol lipase	DSEL_DAD1-LIKE SEEDING ESTABLISHMENT-RELATED LIPASE	1.2	0.98	1.22	0.34	0.24
At1g30620	.	[10.1.9] cell wall.precursor synthesis.MUR4	HSR8_High sugar response 8_UXE1_UDP-D-XYLOSE 4-EPIMERASE 1	0.005	-0.245	0.280001	0.795	1
At5g15490	.	[10.1.4] cell wall.precursor synthesis.UGD	UGD3__UDP-glucose dehydrogenase 3	0.13	-0.21	-0.21	-0.92	-1.36
At1g64440	.	[10.1.2] cell wall.precursor synthesis.UGE	RHD1_Root hair defective 1_UGE4_UDP glucose 4-epimerase	0.435	0.559999	0.41	1.055	0.005
At3g53520	.	[10.1.5] cell wall.precursor synthesis.UXS	UXS1_UDP-glucuronic acid decarboxylase 1	-1.28	-1.17	-0.66	0.879999	0.064998
At4g32410	.	[10.2.1] cell wall.cellulose synthesis.cellulose synthase	CESA1_cellulose synthase 1	-0.245	0.069999	0.01	-0.910001	-1.035
At5g64740	.	[10.2.1] cell wall.cellulose synthesis.cellulose synthase	CESA6_cellulose synthase 6	-0.36	-0.61	-0.45	-1.025	-0.959999
At5g22130	.	[10.2] cell wall.cellulose synthesis	PNT1_Peanut 1_mannosyltransferase family protein	-1.08	-0.935	-0.850001	-0.729999	-0.794999
At5g62620	.	[10.3] cell wall.hemicellulose synthesis	Galactosyltransferase family protein	-0.28	-0.07	0.31	-1.9	-1.83
At4g13340	.	[10.5.3] cell wall.cell wall proteins.LRR	LRX3__Leucine-rich repeat (LRR) family protein	0.45	0.31	0.48	-0.46	-1.04
At2g43150	.	[10.5.4] cell wall.cell wall proteins.HRGP	Proline-rich extensin-like family protein	-0.25	-0.55	-0.38	-0.26	-1.44
At4g38770	.	[10.5.2] cell wall.cell wall proteins.proline rich proteins	PRP4_proline-rich protein 4	-0.04	-0.02	-0.045	-0.88	-1.27
At5g16510	.	[10.5.5] cell wall.cell wall proteins.RGP	RGP5_Reversibly glycosylated protein 5	0.035	0.005	0.015	-1.02	-0.975
At4g16980	.	[10.5.1] cell wall.cell wall proteins.AGPs	Arabinogalactan-protein family	-0.075001	-0.095001	-0.165001	-1.05	-1.265
At4g37450	.	[10.5.1] cell wall.cell wall proteins.AGPs	AGP18__arabinogalactan protein 18	-0.045	0.280001	0.210001	-0.51	-1.04
At5g44130	.	[10.5.1] cell wall.cell wall proteins.AGPs	FLA13__FASCICLIN-like arabinogalactan protein 13 precursor	-0.18	-1.65	-1.13	-0.44	-0.79
At5g64310	.	[10.5.1] cell wall.cell wall proteins.AGPs	AGP1__arabinogalactan protein 1	-0.48	-0.83	-0.9	-1.88	-2.27
At1g67750	.	[10.6.3] cell wall.degradation.pectate lyases and polygalacturonases	Pectate lyase family protein	-0.55	0.065	-0.109999	-1.005	-0.285
At3g54920	.	[10.6.3] cell wall.degradation.pectate lyases and polygalacturonases	PMR6_powdery mildew resistant 6_Pectin lyase-like superfamily protein	-0.255001	0	0	-1.07	-0.86
At5g14650	.	[10.6.3] cell wall.degradation.pectate lyases and polygalacturonases	Pectin lyase-like superfamily protein	-0.32	-0.51	-0.2	0.94	1.03
At1g78060	.	[10.6.2] cell wall.degradation.mannan-xylose-arabinose-fucose	Glycosyl hydrolase family protein	-0.229999	0.120001	-0.004999	-0.835	-1.09
At4g30270	.	[10.6.2] cell wall.degradation.mannan-xylose-arabinose-fucose	MERI5_Meristem 5_XTH24__xyloglucan endotransglucosylase/hydrolase 24	0.07	-0.44	-0.09	1.13	1.41
At5g26120	.	[10.6.2] cell wall.degradation.mannan-xylose-arabinose-fucose	ASD2_alpha-L-arabinofuranosidase 2	0.059999	-0.020001	-0.075001	-0.129999	-1.075
At2g06850	.	[10.7] cell wall.modification	XTH4_xyloglucan endotransglucosylase/hydrolase 4	-0.195001	-0.175001	-0.090001	-1.12	-1.065
At3g44990	.	[10.7] cell wall.modification	XTH31_xyloglucan endotransglucosylase/hydrolase 31	-0.319999	0.945001	1.015	-0.165	-0.2
At4g14130	.	[10.7] cell wall.modification	XTH15_xyloglucan endotransglucosylase/hydrolase 15	0	0.005	-0.005	-1.18	0.725001
At4g37800	.	[10.7] cell wall.modification	XTH7__xyloglucan endotransglucosylase/hydrolase 7	1.56	1.665	0.945	-0.705	0.045
At5g65730	.	[10.7] cell wall.modification	XTH6__xyloglucan endotransglucosylase/hydrolase 6	0.03	-0.015	-0.02	-1.68	-0.995001
At4g19410	.	[10.8.2] cell wall.pectin*esterases.acetyl esterase	Pectinacetylesterase family protein	0.97	0.960001	1.465	0.785	0.82
At1g02810	.	[10.8.1] cell wall.pectin*esterases.PME	Plant invertase/pectin methylesterase inhibitor superfamily	-1.17	-0.92	-1.03	-0.1	-0.09
At1g53830	.	[10.8.1] cell wall.pectin*esterases.PME	ATPME2_pectin methylesterase 2	0.005	0.139999	0.015	-0.789999	-1.215
At3g10710	.	[10.8.1] cell wall.pectin*esterases.PME	RHS12__root hair specific 12	1.175	0.38	0.275	0.2	0.01
At1g64900	.	[26.10] misc.cytochrome P450	CYP89A2__cytochrome P450, family 89, subfamily A, polypeptide 2	0.59	0.969999	0.885	0.905	1.05
At2g45570	.	[26.10] misc.cytochrome P450	CYP76C2__cytochrome P450, family 76, subfamily C, polypeptide 2	0.15	0.79	1.04	0.29	-0.57
At3g14640	.	[26.10] misc.cytochrome P450	CYP72A10__cytochrome P450, family 72, subfamily A, polypeptide 10	2.04	1.73	1.325	0.950001	-0.024999
At3g48520	.	[26.10] misc.cytochrome P450	CYP94B3__cytochrome P450, family 94, subfamily B, polypeptide 3	0	-0.435	-0.435	-1.43	-0.645001
At4g13770	.	[26.10] misc.cytochrome P450	CYP83A1_cytochrome P450, family 83, subfamily A, polypeptide 1	0.014999	0.26	0.054999	-1.045	-1.135
At4g22690	.	[26.10] misc.cytochrome P450	CYP706A1__cytochrome P450, family 706, subfamily A, polypeptide 1	1.125	-0.19	-0.565	0.004999	0.06
At4g37330	.	[26.10] misc.cytochrome P450	CYP81D4__cytochrome P450, family 81, subfamily D, polypeptide 4	0.11	0.24	0.14	1	1.06
At4g37370	.	[26.10] misc.cytochrome P450	CYP81D8__cytochrome P450, family 81, subfamily D, polypeptide 8	1.44	1.15	1.23	1.55	0.84
At5g23190	.	[26.10] misc.cytochrome P450	CYP86B1__cytochrome P450, family 86, subfamily B, polypeptide 1	-0.03	0.02	0.03	1.23	1.02
At5g58860	.	[26.10] misc.cytochrome P450	CYP86A1__cytochrome P450, family 86, subfamily A, polypeptide 1	-0.1	0.73	1.38	-0.01	0
At4g37550	.	[26.1] misc.misc2	Acetamidase/Formamidase family protein	-0.490001	-1.195	-0.59	-0.165	0.245
At2g22420	.	[26.12] misc.peroxidases	Peroxidase superfamily protein	0	0.1	0.27	0.81	1.15
At2g38380	.	[26.12] misc.peroxidases	Peroxidase superfamily protein	-0.15	-1.1	0.06	-0.01	-0.03
At2g38390	.	[26.12] misc.peroxidases	Peroxidase superfamily protein	-0.360001	-1.22	-2.085	-0.01	0
At3g01190	.	[26.12] misc.peroxidases	Peroxidase superfamily protein	-1.63	-0.75	-0.1	-0.01	0
At3g03670	.	[26.12] misc.peroxidases	Peroxidase superfamily protein	-0.67	-1.95	-2.48	1.22	0.95
At3g28200	.	[26.12] misc.peroxidases	Peroxidase superfamily protein	-0.620001	-0.29	-0.354999	-1.14	-1.07
At3g49110	.	[26.12] misc.peroxidases	PRX33_PRXCA__peroxidase CA	1.4	0.135	-0.145	-0.435	-0.709999
At4g08780	.	[26.12] misc.peroxidases	Peroxidase superfamily protein	1.11	-0.08	-0.32	-0.890001	-0.884999
At4g11290	.	[26.12] misc.peroxidases	Peroxidase superfamily protein	-1.315	-1.765	-1.91	-0.14	-0.14
At4g21960	.	[26.12] misc.peroxidases	PRXR1__Peroxidase superfamily protein	-1.545	-2.92	-2.575	-2.325	-2.25
At4g30170	.	[26.12] misc.peroxidases	Peroxidase family protein	-1.365	-0.92	-0.369998	-0.04	-0.03
At5g51890	.	[26.12] misc.peroxidases	Peroxidase superfamily protein	-1.28	-2.01	-1.51	0.5	0.54
At1g25230	.	[26.13] misc.acid and other phosphatases	Calcineurin-like metallo-phosphoesterase superfamily protein	-0.16	-0.015	0.03	-1.08	-0.565
At3g06210	.	[26.13] misc.acid and other phosphatases	ARM repeat superfamily protein	-0.719999	-1.75	-1.185	-1.635	-1.525
At1g78830	.	[26.16] misc.myrosinases-lectin-jacalin	Curculin-like (mannose-binding) lectin family protein	1.71	0.31	0.88	-0.2	0.12
At1g78860	.	[26.16] misc.myrosinases-lectin-jacalin	Curculin-like (mannose-binding) lectin family protein	1.035	0.285	0.709999	0.08	-0.205
At3g16400	.	[26.16] misc.myrosinases-lectin-jacalin	NSP1__nitrile specifier protein 1	-0.895	-2.15	-0.99	-0.550002	-0.590001
At3g53080	.	[26.16] misc.myrosinases-lectin-jacalin	D-galactoside/L-rhamnose binding SUEL lectin protein	0.21	1.7	1.07	0.41	0.01
At4g00340	.	[26.16] misc.myrosinases-lectin-jacalin	RLK4__receptor-like protein kinase 4	-0.47	-1.49	-1.28	-0.65	-0.67
At5g26000	.	[26.16] misc.myrosinases-lectin-jacalin	TGG1_thioglucoside glucohydrolase 1	-0.55	-0.655001	-0.860001	-1.69	-1.68
At1g23205	.	[26.18] misc.invertase/pectin methylesterase inhibitor family protein	Plant invertase/pectin methylesterase inhibitor superfamily protein	-0.405001	-0.28	-0.175	-0.935001	-1.095
At1g22370	.	[26.2] misc.UDP glucosyl and glucoronyl transferases	UGT85A5_UDP-glucosyl transferase 85A5	-0.265002	-1.365	-1.265	-0.925	-0.990001
At2g15480	.	[26.2] misc.UDP glucosyl and glucoronyl transferases	UGT73B5__UDP-glucosyl transferase 73B5	2.185	1.415	1.225	1.005	0.58
At2g18560	.	[26.2] misc.UDP glucosyl and glucoronyl transferases	UDP-Glycosyltransferase superfamily protein	0.695	1.065	1.215	0.074999	0.07
At4g15550	.	[26.2] misc.UDP glucosyl and glucoronyl transferases	IAGLU__indole-3-acetate beta-D-glucosyltransferase	0.945002	1.255	0.925001	0.925	0.4
At4g16745	.	[26.2] misc.UDP glucosyl and glucoronyl transferases	Exostosin family protein	-0.59	-1.5	-1.07	-0.2	-0.09
At4g32790	.	[26.2] misc.UDP glucosyl and glucoronyl transferases	Exostosin family protein	-0.635001	-1.325	-1.22	-1.525	-1.605
At4g34138	.	[26.2] misc.UDP glucosyl and glucoronyl transferases	UGT73B1_UDP-glucosyl transferase 73B1	1.9	1.32	1.39	0.75	0.56
At5g62620	.	[26.2] misc.UDP glucosyl and glucoronyl transferases	Galactosyltransferase family protein	-0.28	-0.07	0.31	-1.9	-1.83
At1g12090	.	[26.21] misc.protease inhibitor/seed storage/lipid transfer protein (LTP) family protein	ELP_extensin-like protein	-0.17	0.22	-0.05	-1.305	-1.1
At1g62510	.	[26.21] misc.protease inhibitor/seed storage/lipid transfer protein (LTP) family protein	Bifunctional inhibitor/lipid-transfer protein/seed storage 2S albumin superfamily protein	-0.58	0.75	-0.12	-1.23	-0.81
At1g73780	.	[26.21] misc.protease inhibitor/seed storage/lipid transfer protein (LTP) family protein	Bifunctional inhibitor/lipid-transfer protein/seed storage 2S albumin superfamily protein	1.27	1.2	0.63	0.985	0.980001
At3g22120	.	[26.21] misc.protease inhibitor/seed storage/lipid transfer protein (LTP) family protein	CWLP_cell wall-plasma membrane linker protein	-0.96	-1.12	-0.82	-0.68	-0.49
At3g22600	.	[26.21] misc.protease inhibitor/seed storage/lipid transfer protein (LTP) family protein	Bifunctional inhibitor/lipid-transfer protein/seed storage 2S albumin superfamily protein	1.33	1.82	-0.11	1.07	-0.13
At3g22620	.	[26.21] misc.protease inhibitor/seed storage/lipid transfer protein (LTP) family protein	Bifunctional inhibitor/lipid-transfer protein/seed storage 2S albumin superfamily protein	-0.014999	-1.2	-0.884999	-1.075	-1.09
At5g44265	.	[26.21] misc.protease inhibitor/seed storage/lipid transfer protein (LTP) family protein	Protease inhibitor/LTP/seed storage 2S albumin superfamily protein	-0.944999	-1.715	-1.515	0	0.01
At5g46890	.	[26.21] misc.protease inhibitor/seed storage/lipid transfer protein (LTP) family protein	Bifunctional inhibitor/LTP/seed storage 2S albumin superfamily protein	-0.66	0.67	1.11	-0.005	-0.01
At3g03350	.	[26.22] misc.short chain dehydrogenase/reductase (SDR)	NAD(P)-binding Rossmann-fold superfamily protein	-1.94	-2.55	-2.7	0.53	0.23
At3g05260	.	[26.22] misc.short chain dehydrogenase/reductase (SDR)	NAD(P)-binding Rossmann-fold superfamily protein	0.03	-0.01	0	-1.05	-0.13
At4g09750	.	[26.22] misc.short chain dehydrogenase/reductase (SDR)	NAD(P)-binding Rossmann-fold superfamily protein	1	1.405	1.7	0.125	-0.095
At4g13180	.	[26.22] misc.short chain dehydrogenase/reductase (SDR)	NAD(P)-binding Rossmann-fold superfamily protein	1.75	1.615	1.265	2.585	0.725
At2g40760	.	[26.23] misc.rhodanese	Rhodanese/Cell cycle control phosphatase superfamily protein	0.83	-0.43	-0.14	0.99	1.02
At2g32030	.	[26.24] misc.GCN5-related N-acetyltransferase	Acyl-CoA N-acyltransferases (NAT) superfamily protein	1.28	0.71	1.08	0.72	0.3
At2g39020	.	[26.24] misc.GCN5-related N-acetyltransferase	Acyl-CoA N-acyltransferases (NAT) superfamily protein	1.01	1.15	1.15	0.785	0.650001
At1g29660	.	[26.28] misc.GDSL-motif lipase	GDSL-like Lipase/Acylhydrolase superfamily protein	-0.264999	-0.209999	-0.444999	-1.615	-1.27
At1g29670	.	[26.28] misc.GDSL-motif lipase	GDSL-like Lipase/Acylhydrolase superfamily protein	-0.100001	-0.275	-0.245	-1.105	-0.56
At1g31550	.	[26.28] misc.GDSL-motif lipase	GDSL-like Lipase/Acylhydrolase superfamily protein	1.1	0.835	0.724999	2.605	0.195
At1g53990	.	[26.28] misc.GDSL-motif lipase	GLIP3__GDSL-motif lipase 3	1.79	2.135	2.675	3.27	0.05
At3g14225	.	[26.28] misc.GDSL-motif lipase	GLIP4__GDSL-motif lipase 4	1.26	0.31	0.634999	0.959999	0.13
At5g03610	.	[26.28] misc.GDSL-motif lipase	GDSL-like Lipase/Acylhydrolase superfamily protein	1.21	0.285	-0.025	-0.215	-0.300001
At5g03810	.	[26.28] misc.GDSL-motif lipase	GDSL-like Lipase/Acylhydrolase family protein	0.19	1.155	1.06	0.255	0.495001
At4g26140	.	[26.3.2] misc.gluco-, galacto- and mannosidases.beta-galactosidase	BGAL12__beta-galactosidase 12	-0.505	-1.335	-1.43	-0.18	-0.08
At5g20710	.	[26.3.2] misc.gluco-, galacto- and mannosidases.beta-galactosidase	BGAL7__beta-galactosidase 7	0.01	-0.01	0.01	0.24	1.28
At3g60120	.	[26.3] misc.gluco-, galacto- and mannosidases	BGLU27__beta glucosidase 27	0.629999	0.180001	0.04	1.865	0.03
At3g60140	.	[26.3] misc.gluco-, galacto- and mannosidases	BGLU30_beta glucosidase 30_SRG2_senescence related gene 2	1.165	2.035	1.81	1.255	0.07
At5g20940	.	[26.3] misc.gluco-, galacto- and mannosidases	Glycosyl hydrolase family protein	-0.17	-0.264999	-0.479999	-0.885	-1.205
At5g48375	.	[26.3] misc.gluco-, galacto- and mannosidases	TGG3__thioglucoside glucosidase 3	0.12	-0.37	-0.115	-1.155	-1.085
At1g18650	.	[26.4] misc.beta 1,3 glucan hydrolases	PDCB3__plasmodesmata callose-binding protein 3	-0.275	0.12	0.79	2.045	0.934999
At5g55180	.	[26.4] misc.beta 1,3 glucan hydrolases	O-Glycosyl hydrolases family 17 protein	0.12	0.83	0.78	1.03	0.76
At2g27500	.	[26.4.1] misc.beta 1,3 glucan hydrolases.glucan endo-1,3-beta-glucosidase	Glycosyl hydrolase superfamily protein	0.355	-1.635	-1.655	-1.005	-0.625
At3g46570	.	[26.4.1] misc.beta 1,3 glucan hydrolases.glucan endo-1,3-beta-glucosidase	Glycosyl hydrolase superfamily protein	0.07	-0.425	-0.47	1.105	1.56
At4g16260	.	[26.4.1] misc.beta 1,3 glucan hydrolases.glucan endo-1,3-beta-glucosidase	Glycosyl hydrolase superfamily protein	-0.91	-1.03	-2.225	0.274999	0.234999
At5g58090	.	[26.4.1] misc.beta 1,3 glucan hydrolases.glucan endo-1,3-beta-glucosidase	O-Glycosyl hydrolases family 17 protein	0.635001	0.845	1.34	0.879999	0.614999
At1g12200	.	[26.7] misc.oxidases - copper, flavone etc.	FMO__Flavin-binding monooxygenase family protein	2.87	1.83	2.51	1.04	-0.02
At1g62570	.	[26.7] misc.oxidases - copper, flavone etc.	FMO GS-OX4__flavin-monooxygenase glucosinolate S-oxygenase 4	1.04	0.57	0.23	-0.15	-0.24
At3g59845	.	[26.7] misc.oxidases - copper, flavone etc.	Zinc-binding dehydrogenase family protein	2.475	1.95	2.245	1.74	0.65
At4g13010	.	[26.7] misc.oxidases - copper, flavone etc.	Oxidoreductase, zinc-binding dehydrogenase family protein	0.55	1.14	0.83	0.05	0.13
At4g14940	.	[26.7] misc.oxidases - copper, flavone etc.	AO1__amine oxidase 1	-0.455	-0.44	-0.874999	-0.914999	-4.145
At4g15760	.	[26.7] misc.oxidases - copper, flavone etc.	MO1__monooxygenase 1	1.16	1.34	0.61	2.01	0.150001
At4g22010	.	[26.7] misc.oxidases - copper, flavone etc.	SKS4__SKU5 similar 4	-1.2	0.114999	-0.155	-1.205	-1.2
At4g25240	.	[26.7] misc.oxidases - copper, flavone etc.	SKS1__SKU5 similar 1	0.75	0	0.005	-1.28	-0.554999
At5g45180	.	[26.7] misc.oxidases - copper, flavone etc.	Flavin-binding monooxygenase family protein	5.115	-0.044999	-0.069999	1.19	0.725
At2g29160	.	[26.8] misc.nitrilases, *nitrile lyases, berberine bridge enzymes, reticuline oxidases, troponine reductases		0.309999	0.49	0.33	1.35	0.115001
At4g20860	.	[26.8] misc.nitrilases, *nitrile lyases, berberine bridge enzymes, reticuline oxidases, troponine reductases	FAD-binding Berberine family protein	1.515	1.015	1.06	2.67	0.18
At5g13690	.	[26.8] misc.nitrilases, *nitrile lyases, berberine bridge enzymes, reticuline oxidases, troponine reductases	NAGLU__alpha-N-acetylglucosaminidase family	-0.7	-1.4	-1.17	-1.05	-0.65
At1g02930	.	[26.9] misc.glutathione S transferases	ATGST1_GSTF3_GSTF6_ERD11_glutathione S-transferase 6	1.57	0.27	0.36	0.61	0.11
At1g53680	.	[26.9] misc.glutathione S transferases	GSTU28_glutathione S-transferase TAU 28	-1.06	-0.89	-0.5	0.01	0.02
At1g69930	.	[26.9] misc.glutathione S transferases	GSTU11_glutathione S-transferase TAU 11	0.604999	0.199999	0.184999	-1.325	-1.795
At1g78360	.	[26.9] misc.glutathione S transferases	GSTU21_glutathione S-transferase TAU 21	0.505	1.33	1.045	0.32	0.28
At1g78370	.	[26.9] misc.glutathione S transferases	GSTU20__glutathione S-transferase TAU 20	0.95	1.045	0.815	-0.155	-0.175
At2g02380	.	[26.9] misc.glutathione S transferases	GSTZ2_glutathione S-transferase (class zeta) 2	0.53	0.885	1.335	0.604999	0.389999
At2g47730	.	[26.9] misc.glutathione S transferases	GSTF5_GSTF8_GST6_glutathione S-transferase phi 8	1.22	0.88	0.425	0.535	0.48
At3g09270	.	[26.9] misc.glutathione S transferases	GSTU8_glutathione S-transferase TAU 8	2.73	2.48	1.86	2.86	0.27
At4g02520	.	[26.9] misc.glutathione S transferases	GSTF2_glutathione S-transferase PHI 2	1.085	0.86	1.06	1.51	0.22
At4g17260	.	[5.1] fermentation.LDH	Lactate/malate dehydrogenase family protein	-0.065	0.12	0.275001	1.11	-0.105001
At5g23530	.	[24] Biodegradation of Xenobiotics	CXE18_carboxyesterase 18	-0.160001	0.719999	1.47	-0.3	-0.215
At2g28315	.	[34] transport	Nucleotide/sugar transporter family protein	-0.434999	-0.25	-0.435	-1.185	-0.455
At4g30190	.	[34.1.2] transport.p- and v-ATPases.H+-exporting ATPase	AHA2_H(+)-ATPase 2_PMA2_Plasmamembrane ATPase 2	-0.575	-0.054999	-0.2	-1.135	-1.335
At1g19770	.	[34.10] transport.nucleotides	PUP14__purine permease 14	-0.19	-1.22	-1.18	-0.69	-0.45
At3g13900	.	[34.1] transport.p- and v-ATPases	ATPase E1-E2 type family protein / haloacid dehalogenase-like hydrolase family protein	1.02	0.44	0.39	3.82	0.33
At4g39080	.	[34.1] transport.p- and v-ATPases	VHA-A3__vacuolar proton ATPase A3	-0.62	-0.965	-0.589999	-1.24	-0.559999
At1g31260	.	[34.12] transport.metal	ZIP10__zinc transporter 10 precursor	-1.99	-3.62	-3.49	-0.01	-0.01
At1g80830	.	[34.12] transport.metal	NRAMP1_natural resistance-associated macrophage protein 1	0.99	0.98	1.01	0.01	-0.01
At2g37330	.	[34.12] transport.metal	ALS3__aluminum sensitive 3	0.595	0.95	1	0.715	0.655
At3g05220	.	[34.12] transport.metal	Heavy metal transport/detoxification superfamily protein	-0.62	-1.12	-1.07	-1.14	-1.035
At3g46900	.	[34.12] transport.metal	COPT2__copper transporter 2	-0.074999	-1.16	-0.274999	-0.005	0.02
At5g03280	.	[34.12] transport.metal	CKR1_Cytokinin resistant 1_EIN2_Ethylene insensitive 2_ERA3_Enhanced response to ABA3	-0.57	-0.780001	-0.49	-0.875	-1.09
At5g37060	.	[34.12] transport.metal	CHX24__Cation/H+ exchanger 24	-1.63	0.145	0.460001	-0.02	-0.125
At5g58460	.	[34.12] transport.metal	CHX25_cation/H+ exchanger 25	-1.19	-2.77	-2.72	-1.26	-2.12
At1g32450	.	[34.13] transport.peptides and oligopeptides	NRT1.5__nitrate transporter 1.5	-1.13	-2.09	-0.81	-0.11	-0.27
At1g68570	.	[34.13] transport.peptides and oligopeptides	Major facilitator superfamily protein	-0.13	-0.165	-0.175	-0.88	-1.015
At3g47960	.	[34.13] transport.peptides and oligopeptides	Major facilitator superfamily protein	0.385001	0.010001	0.010001	-1.215	-0.96
At4g16370	.	[34.13] transport.peptides and oligopeptides	OPT3_oligopeptide transporter	-0.05	1.72	0.49	-0.3	-1.18
At4g21680	.	[34.13] transport.peptides and oligopeptides	NRT1.8__NITRATE TRANSPORTER 1.8	-0.63	-2	-1.99	0.01	0
At5g13400	.	[34.13] transport.peptides and oligopeptides	Major facilitator superfamily protein	-2.5	-2.71	-2.55	-0.17	-0.09
At2g26910	.	[34.16] transport.ABC transporters and multidrug resistance systems	ABCG32_ATP-BINDING CASSETTE G32_ATPDR4_pleiotropic drug resistance 4	-0.04	0.035	-0.21	-0.949999	-1.125
At2g47000	.	[34.16] transport.ABC transporters and multidrug resistance systems	ABCB4_ATP binding cassette subfamily B4	0.97	0.77	0.29	1.27	-0.25
At2g47800	.	[34.16] transport.ABC transporters and multidrug resistance systems	ABCC4_ATP binding cassette C4_ATMRP4_multidrug resistance-associated protein 4	1.685	1.115	0.619999	0.299999	-0.915001
At3g52310	.	[34.16] transport.ABC transporters and multidrug resistance systems	ABCG27__ABC-2 type transporter family protein	-0.779999	-1.035	-0.089999	-0.135	-0.565001
At3g54540	.	[34.16] transport.ABC transporters and multidrug resistance systems	ABCF4_ATP-binding cassette F4	0.055	0.024999	0.39	1.05	1.11
At3g26520	.	[34.19.2] transport.Major Intrinsic Proteins.TIP	TIP2_tonoplast intrinsic protein 2	-0.495	-1.025	-0.709999	0.475	0.365
At2g37170	.	[34.19.1] transport.Major Intrinsic Proteins.PIP	PIP2;2_plasma membrane intrinsic protein 2;2	-0.98	-0.12	0.28	1.03	0.62
At2g45960	.	[34.19.1] transport.Major Intrinsic Proteins.PIP	PIP1;2_plasma membrane intrinsic protein 1;2	-0.49	-1.53	-1.43	-0.14	-0.83
At3g53420	.	[34.19.1] transport.Major Intrinsic Proteins.PIP	PIP2;1_plasma membrane intrinsic protein 2;1	-0.36	0.47	0.19	1.36	0.56
At4g00430	.	[34.19.1] transport.Major Intrinsic Proteins.PIP	PIP1;4_plasma membrane intrinsic protein 1;4	0.975	2.2	1.63	-0.405001	0.07
At2g21020	.	[34.19.3] transport.Major Intrinsic Proteins.NIP		0.03	0.04	0	-2	-1.56
At2g34390	.	[34.19.3] transport.Major Intrinsic Proteins.NIP	NIP2;1_NOD26-like intrinsic protein 2;1	0.67	1.27	1.31	2.24	0.33
At3g05155	.	[34.2] transporter.sugars	Major facilitator superfamily protein	0.655	0.830001	1.15	0.780001	0.6
At4g35335	.	[34.2] transporter.sugars	Nucleotide-sugar transporter family protein	-0.97	-1.815	-2.51	-1.395	-4.53
At4g36670	.	[34.2] transporter.sugars	PLT6_Polyol transporter 6_AtPMT6_Polyol/monosachharide transporter 6	-0.22	-1.01	-0.78	-0.07	0.45
At5g27350	.	[34.2] transporter.sugars	SFP1__Major facilitator superfamily protein_sugar-porter family protein	-0.85	-1.5	-1.03	-0.31	-0.11
At1g71880	.	[34.2.1] transporter.sugars.sucrose	SUC1_sucrose-proton symporter 1	0.57	1.39	0.425	0.22	0.11
At1g27770	.	[34.21] transport.calcium	ACA1_PEA1__autoinhibited Ca2+-ATPase 1	-0.42	-1.12	-0.89	-0.56	-0.36
At3g03720	.	[34.3] transport.amino acids	CAT4__cationic amino acid transporter 4	-0.24	-0.34	-0.05	1.19	1.13
At3g56200	.	[34.3] transport.amino acids	Transmembrane amino acid transporter family protein	2.28	0.685	0.88	1.67	0.28
At1g69850	.	[34.4] transport.nitrate	NRT1:2_NTL1__nitrate transporter 1:2	1.645	1.6	0.995	-0.490001	0.06
At2g26690	.	[34.4] transport.nitrate	Major facilitator superfamily protein	-1.07	-0.63	-1.09	-0.7	-0.71
At5g10180	.	[34.6] transport.sulphate	SULTR2;1__slufate transporter 2;1	0.92	1.73	2.3	-0.38	-0.52
At4g32400	.	[34.8] transport.metabolite transporters at the envelope membrane	Brittle 1_SHS1_Sodium hypersensitive 1_Mitochondrial substrate carrier family protein	-0.71	-1.135	-0.815	-1.175	-0.8
At5g05820	.	[34.8] transport.metabolite transporters at the envelope membrane	Nucleotide-sugar transporter family protein	-0.04	-0.14	0.39	-1.19	-0.75
At5g46110	.	[34.8] transport.metabolite transporters at the envelope membrane	APE2_TPT__Glucose-6-phosphate/phosphate translocator-related	0.24	1.03	1.48	1.22	1.14
At2g22500	.	[34.9] transport.metabolite transporters at the mitochondrial membrane	PUMP5_Plant uncoupling mitochondrial protein 5_DIC1_Dicarboxylate carrier 1	-1.385	-2.555	-2.53	-2.295	-2.51
At2g30160	.	[34.9] transport.metabolite transporters at the mitochondrial membrane	Mitochondrial substrate carrier family protein	0.09	-1.015	-0.95	-0.065001	-0.345001
At3g48850	.	[34.9] transport.metabolite transporters at the mitochondrial membrane	PHT3;2_PHOSPHATE TRANSPORTER 3;2	0.48	0.41	0.15	1.06	0.3
At5g12860	.	[34.9] transport.metabolite transporters at the mitochondrial membrane	DIT1__dicarboxylate transporter 1	-0.175	0.135	0.1	-1.035	-1.4
At5g24030	.	[34.9] transport.metabolite transporters at the mitochondrial membrane	SLAH3__SLAC1 homologue 3	-0.97	-1.44	-1.48	-0.01	0
At1g11670	.	[34.99] transport.misc	MATE efflux family protein	-0.639999	-1.025	-1.175	-0.309999	-0.219999
At1g30690	.	[34.99] transport.misc	Sec14p-like phosphatidylinositol transfer family protein	0.135	0.075	-0.104999	-1.12	-1.035
At2g36950	.	[34.99] transport.misc	Heavy metal transport/detoxification superfamily protein	0.565	0.850001	0.865	1.23	0.640002
At4g09160	.	[34.99] transport.misc	SEC14 cytosolic factor family protein / phosphoglyceride transfer family protein	-0.08	-1.94	-1.89	-0.27	0.42
At4g25640	.	[34.99] transport.misc	DTX35_detoxifying efflux carrier 35_FFT_Flower flavonoid transporter	1.185	-0.03	-0.019999	0.654999	1.025
At4g39180	.	[34.99] transport.misc	SEC14_Sec14p-like phosphatidylinositol transfer family protein	-0.26	-0.205	-0.434999	-1.97	-1.63
At5g18970	.	[34.99] transport.misc	AWPM-19-like family protein	0.67	1.295	1.825	0.434999	0.599999
At2g30984	.	[32] micro RNA, natural antisense etc		-0.305001	-2.84	-2.19	-0.799999	-0.665
At3g01202	.	[32] micro RNA, natural antisense etc		-0.07	-1.05	-0.83	0.06	-0.19
At5g14565	.	[32] micro RNA, natural antisense etc		-0.62	-1.145	-0.255	0.03	-0.055
At1g35750	.	[35.1.12] not assigned.no ontology.pumilio/Puf RNA-binding domain-containing protein	PUM10_pumilio 10	-0.09	-1.59	-1.65	-1.26	-1.47
At2g30600	.	[35.1.9] not assigned.no ontology.BTB/POZ domain-containing protein	BTB/POZ domain-containing protein	-0.67	-1.38	-1.06	0.12	0.47
At1g62030	.	[35.1.26] not assigned.no ontology.DC1 domain containing protein	Cysteine/Histidine-rich C1 domain family protein	0.355	0.43	0.565	1.155	0.970002
At2g02610	.	[35.1.26] not assigned.no ontology.DC1 domain containing protein	Cysteine/Histidine-rich C1 domain family protein	-0.49	-1.85	-1.62	0.73	0.91
At2g17600	.	[35.1.26] not assigned.no ontology.DC1 domain containing protein	Cysteine/Histidine-rich C1 domain family protein	-0.2	-0.76	-0.61	-0.66	-1.17
At2g44370	.	[35.1.26] not assigned.no ontology.DC1 domain containing protein	Cysteine/Histidine-rich C1 domain family protein	0.320001	-0.014999	-0.334999	1.125	0.255001
At3g26240	.	[35.1.26] not assigned.no ontology.DC1 domain containing protein	Cysteine/Histidine-rich C1 domain family protein	-0.47	-1.29	-0.79	0.53	0.51
At5g17960	.	[35.1.26] not assigned.no ontology.DC1 domain containing protein	Cysteine/Histidine-rich C1 domain family protein	-1.19	-2.01	-1.955	0	0.014999
At5g22355	.	[35.1.26] not assigned.no ontology.DC1 domain containing protein	Cysteine/Histidine-rich C1 domain family protein	-0.08	-0.38	-0.39	-1.4	-1.39
At3g09350	.	[35.1.3] not assigned.no ontology.armadillo/beta-catenin repeat family protein	Fes1A	3.69	3.685	2.06	3	1.235
At4g33945	.	[35.1.3] not assigned.no ontology.armadillo/beta-catenin repeat family protein	ARM repeat superfamily protein	-0.595	-1.835	-1.83	-2.815	-2.895
At1g18485	.	[35.1.5] not assigned.no ontology.pentatricopeptide (PPR) repeat-containing protein	Pentatricopeptide repeat (PPR) superfamily protein	0.89	1.07	0.64	0.52	0.5
At1g55890	.	[35.1.5] not assigned.no ontology.pentatricopeptide (PPR) repeat-containing protein	Tetratricopeptide repeat (TPR)-like superfamily protein	0.525001	-0.314998	-0.299999	-1.315	-2.325
At2g28050	.	[35.1.5] not assigned.no ontology.pentatricopeptide (PPR) repeat-containing protein	Pentatricopeptide repeat (PPR) superfamily protein	0.365	0.08	0.129999	0.889999	1.115
At3g23020	.	[35.1.5] not assigned.no ontology.pentatricopeptide (PPR) repeat-containing protein	Tetratricopeptide repeat (TPR)-like superfamily protein	0.190001	-0.265	0.105	1.15	0.480001
At3g23330	.	[35.1.5] not assigned.no ontology.pentatricopeptide (PPR) repeat-containing protein	Tetratricopeptide repeat (TPR)-like superfamily protein	0.379999	0.564998	1.29	0.764999	1.205
At4g01400	.	[35.1.5] not assigned.no ontology.pentatricopeptide (PPR) repeat-containing protein	Unknown	0.26	0.71	1.135	1.375	1.475
At4g30480	.	[35.1.5] not assigned.no ontology.pentatricopeptide (PPR) repeat-containing protein	TPR1_Tetratricopeptide repeat (TPR)-like superfamily protein	-0.22	-0.23	-0.45	-1.09	-0.73
At4g32430	.	[35.1.5] not assigned.no ontology.pentatricopeptide (PPR) repeat-containing protein	Pentatricopeptide repeat (PPR) superfamily protein	-0.08	0.25	1.25	0.19	0.11
At4g34830	.	[35.1.5] not assigned.no ontology.pentatricopeptide (PPR) repeat-containing protein	MRL1__Maturation of RBCL 1_PDE346__Pigment defective 346	5.065	-0.01	-0.01	-0.03	-0.035
At4g39952	.	[35.1.5] not assigned.no ontology.pentatricopeptide (PPR) repeat-containing protein	Pentatricopeptide repeat (PPR) superfamily protein	0.55	1.31	1.04	0.52	0.48
At5g09950	.	[35.1.5] not assigned.no ontology.pentatricopeptide (PPR) repeat-containing protein	Tetratricopeptide repeat (TPR)-like superfamily protein	0.06	-0.01	-0.02	5.91	-0.01
At5g13770	.	[35.1.5] not assigned.no ontology.pentatricopeptide (PPR) repeat-containing protein	Pentatricopeptide repeat (PPR-like) superfamily protein	1.06	0.28	0.49	1.28	0
At5g27110	.	[35.1.5] not assigned.no ontology.pentatricopeptide (PPR) repeat-containing protein	Tetratricopeptide repeat (TPR)-like superfamily protein	0.1	-0.725	0.035	-1.46	0.365
At5g38730	.	[35.1.5] not assigned.no ontology.pentatricopeptide (PPR) repeat-containing protein	Tetratricopeptide repeat (TPR)-like superfamily protein	1.55	1.095	0.859999	0.585	0.735
At5g40400	.	[35.1.5] not assigned.no ontology.pentatricopeptide (PPR) repeat-containing protein	Pentatricopeptide repeat (PPR) superfamily protein	0.385	1.51	0.84	0.610001	0.020001
At5g59600	.	[35.1.5] not assigned.no ontology.pentatricopeptide (PPR) repeat-containing protein	Tetratricopeptide repeat (TPR)-like superfamily protein	3.04	4.735	4.52	2.685	0.52
At5g63200	.	[35.1.5] not assigned.no ontology.pentatricopeptide (PPR) repeat-containing protein	Tetratricopeptide repeat (TPR)-containing protein	0.149999	1.135	0.709999	0.315001	-0.09
At2g39190	.	[35.1.1] not assigned.no ontology.ABC1 family protein	ATH8_ATH subfamily protein	0.44	1.47	1.05	-0.13	0.2
At2g40090	.	[35.1.1] not assigned.no ontology.ABC1 family protein	ATH9_ABC2 homolog 9	-0.560002	0.274999	1.095	-0.86	-0.765
At5g50330	.	[35.1.1] not assigned.no ontology.ABC1 family protein	Protein kinase superfamily protein	-0.65	-1.145	-1.755	-0.389999	-2.1
At3g49845	.	[35.1.42] not assigned.no ontology.proline rich family	WIH3_Windhose 3_unknown protein	0.225001	-0.599999	-1.09	0.075	0.045
At3g50580	.	[35.1.42] not assigned.no ontology.proline rich family	Unknown	-2.12	-3.205	-3.08	-3.255	-3.035
At4g18570	.	[35.1.42] not assigned.no ontology.proline rich family	Tetratricopeptide repeat (TPR)-like superfamily protein	-0.34	-0.26	-0.315	-1.43	-1.23
At5g07020	.	[35.1.42] not assigned.no ontology.proline rich family	Proline-rich family protein	0.46	-0.48	-0.28	-1.25	-0.87
At5g61090	.	[35.1.42] not assigned.no ontology.proline rich family		-0.010001	-0.060002	-1.47	0.015	0.194999
At5g15740	.	[35.1.999] not assigned.no ontology.formerly annotated based on articles which have been retracted	O-fucosyltransferase family protein	0.09	1.19	0.64	-0.32	-0.29
At1g02145	.	[35.1.1023] not assigned.no ontology	ALG12_EBS4__EMS-mutagenized BR insensitive 1 suppressor 4_homolog of asparagine-linked glycosylation 12	0.47	0.32	0.375	-0.515	-1.28
At1g07705	.	[35.1.1023] not assigned.no ontology	NOT2 / NOT3 / NOT5 family	-1.525	-3.115	-2.86	-0.064999	-0.04
At1g28400	.	[35.1.1023] not assigned.no ontology	Unknown protein	-0.255	1.235	0.59	-0.824998	-0.929999
At1g30680	.	[35.1.1023] not assigned.no ontology	toprim domain-containing protein	-1.11	-1.66	-0.59	-0.07	-0.14
At1g53280	.	[35.1.1023] not assigned.no ontology	DJ1B_DJ1 homolog B	1.76	1.67	1.125	0.965	0.540001
At1g62262	.	[35.1.1023] not assigned.no ontology	SLAH4__SLAC1 homologue 4	-0.765	-1.73	-1.295	-0.02	-0.04
At1g73480	.	[35.1.1023] not assigned.no ontology	alpha/beta-Hydrolases superfamily protein	0.59	0.61	0.32	1	0.51
At1g78210	.	[35.1.1023] not assigned.no ontology	alpha/beta-Hydrolases superfamily protein	0.540001	1.255	0.59	1.26	0.75
At2g04031	.	[35.1.1023] not assigned.no ontology	Encodes a ECA1 gametogenesis related family protein	-0.8	-1.4	-1.36	-0.35	-0.45
At2g07360	.	[35.1.1023] not assigned.no ontology	SH3 domain-containing protein	0.32	0.13	0.28	-0.66	-1.43
At2g20320	.	[35.1.1023] not assigned.no ontology	DENN (AEX-3) domain-containing protein	-0.4	-1.145	0.04	-0.22	-0.44
At2g22155	.	[35.1.1023] not assigned.no ontology	Encodes a ECA1 gametogenesis related family protein	0.090001	0.015001	0.020001	1.235	-0.14
At2g23960	.	[35.1.1023] not assigned.no ontology	Class I glutamine amidotransferase-like superfamily protein	1.07	-0.04	-0.23	-0.04	-0.01
At2g37970	.	[35.1.1023] not assigned.no ontology	SOUL-1__SOUL heme-binding family protein	1.335	2.705	2.495	0.86	0.675
At3g24100	.	[35.1.1023] not assigned.no ontology	Uncharacterised protein family SERF	-1.6	-3.895	-3.09	-2.37	-2.225
At3g26780	.	[35.1.1023] not assigned.no ontology	MEF14__Mitochondrial editing factor 14_Pentatricopeptide repeat proteins	-1.525	0.050002	0.110001	0.27	0.395
At3g29240	.	[35.1.1023] not assigned.no ontology	Protein of unknown function (DUF179)	0.475001	1.02	0.805	0.299999	0.48
At3g30875	.	[35.1.1023] not assigned.no ontology	Pseudogene, putative multidrug resistance protein, similar to multidrug resistance protein 1	-0.01	-1.365	-0.66	0.105	0.31
At3g32445	.	[35.1.1023] not assigned.no ontology	Pseudogene, putative ribonucleotide reductase	0.225	0.485	0.475	1.265	1.465
At3g46490	.	[35.1.1023] not assigned.no ontology	2-oxoglutarate (2OG) and Fe(II)-dependent oxygenase superfamily protein	-0.814999	-0.564999	-1.035	-0.109999	-0.125
At3g50440	.	[35.1.1023] not assigned.no ontology	MES10_methyl esterase 10	1.65	-0.144998	-0.344999	-0.245	-0.22
At3g50810	.	[35.1.1023] not assigned.no ontology	Uncharacterised protein family (UPF0497)	-0.71	-0.674999	-0.275	1.175	1.165
At3g55254	.	[35.1.1023] not assigned.no ontology	Plant self-incompatibility protein S1 family	0.265001	1.285	0.740001	0.269999	0.149999
At3g56880	.	[35.1.1023] not assigned.no ontology	VQ motif-containing protein	-0.440001	-1.475	-1.23	-1.615	-1.84
At3g62620	.	[35.1.1023] not assigned.no ontology	Sucrose-phosphatase-related	-0.07	0.055	0.130001	1.01	0.06
At3g63310	.	[35.1.1023] not assigned.no ontology	BIL4_BRZ-INSENSITIVE-LONG HYPOCOTYLS 4_Bax inhibitor-1 family protein	1.75	1.52	0.66	2.255	0.439999
At3g63510	.	[35.1.1023] not assigned.no ontology	FMN-linked oxidoreductases superfamily protein	-0.6	-1.26	-1.64	0.705	0.054999
At4g01870	.	[35.1.1023] not assigned.no ontology	tolB protein-related	1.175	1.21	1.01	2.37	0.18
At4g08160	.	[35.1.1023] not assigned.no ontology	Glycosyl hydrolase family 10 protein, putative	0.029998	-1.03	0.264999	-0.025	0.345
At4g09780	.	[35.1.1023] not assigned.no ontology	TRAF-like family protein	-0.24	-0.065	-0.229999	-1.15	-0.965
At4g13670	.	[35.1.1023] not assigned.no ontology	PTAC5__plastid transcriptionally active 5	0.03	-0.01	-0.01	-0.02	-2.57
At4g15240	.	[35.1.1023] not assigned.no ontology	Protein of unknown function (DUF604)	0.49	1.515	1.02	0.324998	-0.280001
At4g20325	.	[35.1.1023] not assigned.no ontology	Unknown	-0.120001	-0.045	-0.225	-0.88	-1.035
At4g23895	.	[35.1.1023] not assigned.no ontology	Pleckstrin homology (PH) domain-containing protein	-0.335001	-0.085001	2.425	-0.059999	-0.01
At4g24160	.	[35.1.1023] not assigned.no ontology	alpha/beta-Hydrolases superfamily protein	1.355	0.995	0.565001	1.96	0.175
At4g27890	.	[35.1.1023] not assigned.no ontology	HSP20-like chaperones superfamily protein	0.96	1.18	0.6	0.55	0.18
At4g29540	.	[35.1.1023] not assigned.no ontology	LPXA_UDP-N-acetylglucosamine acyltransferase	0.004999	-0.005001	-0.035001	-0.7	-1.12
At4g33905	.	[35.1.1023] not assigned.no ontology	Peroxisomal membrane 22 kDa (Mpv17/PMP22) family protein	0.775	1.04	0.435	0.769999	0.184999
At4g35530	.	[35.1.1023] not assigned.no ontology	phosphatidylinositolglycan-related	-1.98	-4.01	-3.62	-4.02	-4.06
At4g40000	.	[35.1.1023] not assigned.no ontology	S-adenosyl-L-methionine-dependent methyltransferases superfamily protein	-0.5	-1.365	-1.215	-0.17	-0.125
At5g02890	.	[35.1.1023] not assigned.no ontology	HXXXD-type acyl-transferase family protein	-0.025	-0.005001	-0.05	0.765	1.25
At5g10860	.	[35.1.1023] not assigned.no ontology	CBSX3__Cystathionine beta-synthase (CBS) family protein	-0.635	-1.065	-0.68	-0.11	0.085
At5g13130	.	[35.1.1023] not assigned.no ontology	Histidine kinase-, DNA gyrase B-, and HSP90-like ATPase family protein	-0.17	-0.45	0.265	0.51	1.04
At5g14890	.	[35.1.1023] not assigned.no ontology	NHL domain-containing protein	-0.56	-1.16	0.114999	0.64	0.675001
At5g19485	.	[35.1.1023] not assigned.no ontology	Transferases; nucleotidyltransferases	2.92	3.135	2.28	4.125	0.329999
At5g41040	.	[35.1.1023] not assigned.no ontology	HXXXD-type acyl-transferase family protein	1.69	2.69	1.49	-0.02	0.07
At5g41620	.	[35.1.1023] not assigned.no ontology	Unknown	1.31	0.53	0.56	1.05	0.35
At5g42930	.	[35.1.1023] not assigned.no ontology	alpha/beta-Hydrolases superfamily protein	0.9	0.88	1.04	0.94	0.37
At5g42950	.	[35.1.1023] not assigned.no ontology	GYF domain-containing protein	0.22	0.27	0.230001	1	0.615
At5g43560	.	[35.1.1023] not assigned.no ontology	TRAF-like superfamily protein	-1.295	-1.925	-2.32	-0.08	-0.2
At5g45170	.	[35.1.1023] not assigned.no ontology	Haloacid dehalogenase-like hydrolase (HAD) superfamily protein	0.21	1.32	0.839999	-0.17	-0.185
At5g62180	.	[35.1.1023] not assigned.no ontology	CXE20_carboxyesterase 20	1.58	1.33	1.44	0.779999	-0.255001
At5g62760	.	[35.1.1023] not assigned.no ontology	P-loop containing nucleoside triphosphate hydrolases superfamily protein	-0.27	-0.38	-0.27	1.29	1.9
At5g65290	.	[35.1.1023] not assigned.no ontology	LMBR1-like membrane protein	0.11	1.11	0.76	0.51	0.155
At1g63540	.	[35.1.41] not assigned.no ontology.hydroxyproline rich proteins	Hydroxyproline-rich glycoprotein family protein	-0.709999	-1.715	-1.515	0.629999	1.28
At1g72600	.	[35.1.41] not assigned.no ontology.hydroxyproline rich proteins	Hydroxyproline-rich glycoprotein family protein	0.035	0.015	-0.005	-1.76	-0.884999
At2g34870	.	[35.1.41] not assigned.no ontology.hydroxyproline rich proteins	MEE26_Maternal effect embryo arrest 26_hydroxyproline-rich glycoprotein family protein	0.275001	0.575	0.56	-0.625	-1.19
At4g25620	.	[35.1.41] not assigned.no ontology.hydroxyproline rich proteins	Hydroxyproline-rich glycoprotein family protein	0.07	0.03	-0.03	-1.08	-0.94
At2g05520	.	[35.1.40] not assigned.no ontology.glycine rich proteins	GRP-3_glycine-rich protein 3	0.15	0	-0.04	0.175	-1.08
At2g15780	.	[35.1.40] not assigned.no ontology.glycine rich proteins	Cupredoxin superfamily protein	3.72	3.37	1.65	0.46	0.03
At4g21620	.	[35.1.40] not assigned.no ontology.glycine rich proteins	Glycine-rich protein	0.795	0.53	0.93	1.255	1.285
At5g07520	.	[35.1.40] not assigned.no ontology.glycine rich proteins	GRP18__glycine-rich protein 18	0.615	3.17	3.09	0.899999	0.204999
At5g07530	.	[35.1.40] not assigned.no ontology.glycine rich proteins	GRP17__glycine rich protein 17	2.4	2.57	2.87	2.57	0.825
At5g28640	.	[35.1.40] not assigned.no ontology.glycine rich proteins	GIF1_ GRF1-INTERACTING FACTOR 1	0.029999	0.05	0	0.879999	1.085
At5g46730	.	[35.1.40] not assigned.no ontology.glycine rich proteins	Glycine-rich protein	0.97	1.58	0.635	-0.57	-1.13
At2g22125	.	[35.1.19] not assigned.no ontology.C2 domain-containing protein	CSI1_cellulose synthase interactive protein1	0.449999	0.195	1.14	1.355	1.685
At1g01240	.	[35.2.1001] not assigned.unknown	Unknown protein	0.41	0.74	1.4	0.6	0.97
At1g02700	.	[35.2.1001] not assigned.unknown	Unknown protein	2.89	3.56	0.99	1.95	0.35
At1g03900	.	[35.2.1001] not assigned.unknown	ABCI18_ATNAP4_non-intrinsic ABC protein 4	0.13	0.19	0.42	1.055	0.86
At1g07170	.	[35.2.1001] not assigned.unknown	PHF5-like protein	-0.935	0.895	0.04	-1.66	-1.065
At1g11380	.	[35.2.1001] not assigned.unknown	PLAC8 family protein	0.21	0.624999	0.624999	0.79	1.085
At1g12080	.	[35.2.1001] not assigned.unknown	Vacuolar calcium-binding protein-related	-0.18	0.425	0.215	-1.285	-0.985
At1g13470	.	[35.2.1001] not assigned.unknown	Protein of unknown function (DUF1262)	1.71	0.890001	0.28	0.790001	0.630001
At1g13490	.	[35.2.1001] not assigned.unknown	Protein of unknown function (DUF1262)	1.45	0.82	0.78	0.04	0.06
At1g17380	.	[35.2.1001] not assigned.unknown	JAZ5_TIFY11A__jasmonate-zim-domain protein 5	-0.335	-1.445	-1.57	-0.965	-0.5
At1g18740	.	[35.2.1001] not assigned.unknown	Protein of unknown function (DUF793)	-1.385	-2.985	-2.865	-2.51	-1.865
At1g19180	.	[35.2.1001] not assigned.unknown	JAZ1_TIFY10A__jasmonate-zim-domain protein 1	-0.2	-1.77	-1.96	-0.68	-0.66
At1g19400	.	[35.2.1001] not assigned.unknown	Erythronate-4-phosphate dehydrogenase family protein	0.17	-0.39	-0.08	1.09	1.04
At1g21810	.	[35.2.1001] not assigned.unknown	Plant protein of unknown function (DUF869)	-0.42	-1.36	-0.594999	-0.285	-0.225
At1g22065	.	[35.2.1001] not assigned.unknown	Unknown protein	0.449999	1.03	1.67	0.06	0.145
At1g27200	.	[35.2.1001] not assigned.unknown	Domain of unknown function (DUF23)	1.22	0.22	0.54	1.92	1.34
At1g29640	.	[35.2.1001] not assigned.unknown	Protein of unknown function, DUF584	1.42	2.19	2.15	1.86	0.39
At1g30140	.	[35.2.1001] not assigned.unknown	Unknown protein	-0.01	-0.01	-0.02	0	-1.49
At1g30755	.	[35.2.1001] not assigned.unknown	Protein of unknown function (DUF668)	1	0.68	0.64	1.07	0.65
At1g33055	.	[35.2.1001] not assigned.unknown	Unknown protein	-0.175	0.23	0.105	1.46	1.135
At1g35180	.	[35.2.1001] not assigned.unknown	TRAM, LAG1 and CLN8 (TLC) lipid-sensing domain containing protein	-0.139999	-0.244999	-0.125	0.65	1.01
At1g42240	.	[35.2.1001] not assigned.unknown		0.96	1.34	1.66	1.15	0.22
At1g48980	.	[35.2.1001] not assigned.unknown	2-oxoglutarate (2OG) and Fe(II)-dependent oxygenase superfamily protein	0.445	0	-0.185	1.11	0.230002
At1g49640	.	[35.2.1001] not assigned.unknown	alpha/beta-Hydrolases superfamily protein	0.64	0.72	0.99	1.02	0.06
At1g49700	.	[35.2.1001] not assigned.unknown	Plant protein 1589 of unknown function	-0.184999	-0.334999	-0.469999	0.084999	-1.035
At1g50120	.	[35.2.1001] not assigned.unknown	Unknown function	0.06	0.349999	0.169999	-0.49	-1.045
At1g50730	.	[35.2.1001] not assigned.unknown	Unknown protein	0.005	0.015	0	1.99	-0.005
At1g50790	.	[35.2.1001] not assigned.unknown	Plant mobile domain protein family	-0.31	-1.38	-1.06	-0.91	-1.06
At1g52565	.	[35.2.1001] not assigned.unknown	Unknown protein	0.88	1.9	1.89	1.11	0.84
At1g56660	.	[35.2.1001] not assigned.unknown	Unknown protein	-0.51	-1.33	-0.64	-2.08	-1.69
At1g59840	.	[35.2.1001] not assigned.unknown	CCB4__cofactor assembly of complex C	0.04	-0.01	0.11	1.06	0.8
At1g62225	.	[35.2.1001] not assigned.unknown	Unknown protein	-0.59	-2.265	-1.755	-0.555	-0.604999
At1g64050	.	[35.2.1001] not assigned.unknown	Unknown protein	-0.58	-0.105001	0.145	-1.125	-0.525
At1g64570	.	[35.2.1001] not assigned.unknown	DUO3_Duo pollen 3_Homeodomain-like superfamily protein	-0.5	-0.565	-1.535	-1.01	-3.79
At1g65710	.	[35.2.1001] not assigned.unknown	Unknown protein; INVOLVED IN: N-terminal protein myristoylation	-0.825	-1.045	-1.2	-0.014999	-0.025
At1g69260	.	[35.2.1001] not assigned.unknown	AFP1__ABI five binding protein	-0.075001	-0.085	-0.055	1.5	0.52
At1g70782	.	[35.2.1001] not assigned.unknown	CPuORF28__conserved peptide upstream open reading frame 28	-1.45	-2.02	-2.16	-1.3	-1.56
At1g71430	.	[35.2.1001] not assigned.unknown	Unknown protein	0.07	-0.21	-0.37	0.35	1.01
At1g72270	.	[35.2.1001] not assigned.unknown	BEST Arabidopsis thaliana protein match is PIF / Ping-Pong family of plant transposases (TAIR:AT3G55350.1)	1.845	0.22	0.485	-0.675	-1.185
At1g74170	.	[35.2.1001] not assigned.unknown	RLP13_Receptor like protein 13	1.32	0.17	0.43	1.03	-0.02
At1g74750	.	[35.2.1001] not assigned.unknown	Pentatricopeptide repeat (PPR) superfamily protein	-0.07	0.24	1.79	0	0.02
At1g76070	.	[35.2.1001] not assigned.unknown	Unknown protein	-0.335	-1.585	-1.395	0.334999	-0.095002
At1g76610	.	[35.2.1001] not assigned.unknown	Protein of unknown function, DUF617	-0.16	-0.18	-0.13	0.96	1.05
At1g78170	.	[35.2.1001] not assigned.unknown	Unknown protein	-0.01	0.06	-0.02	0.43	1.18
At2g01100	.	[35.2.1001] not assigned.unknown	Unknown protein	1.545	1.535	1.34	1.115	0.82
At2g01300	.	[35.2.1001] not assigned.unknown	Unknown protein	-0.35	-1.125	-0.765	-0.945001	-1.215
At2g01620	.	[35.2.1001] not assigned.unknown	MEE11_Maternal effect embryo arrest 1_RNI-like superfamily protein	0.09	0.035	0.03	2.185	0.085
At2g03310	.	[35.2.1001] not assigned.unknown	Unknown protein	-0.01	0.01	0.01	-1.02	-0.42
At2g07460	.	[35.2.1001] not assigned.unknown		-0.03	0.92	1.28	0.53	0.48
At2g12400	.	[35.2.1001] not assigned.unknown	Unknown protein	-1.045	-1.94	-1.31	-0.465	-0.795
At2g13115	.	[35.2.1001] not assigned.unknown		0.039999	0.055	0.07	1.035	0.044999
At2g20670	.	[35.2.1001] not assigned.unknown	Protein of unknown function (DUF506)	0.29	0.76	0.95	1.2	1.37
At2g20920	.	[35.2.1001] not assigned.unknown	Protein of unknown function (DUF3353)	1.115	0.745001	0.91	0.465001	0.485001
At2g23790	.	[35.2.1001] not assigned.unknown	Protein of unknown function (DUF607)	0.535	1.335	1.505	1.54	1.17
At2g24310	.	[35.2.1001] not assigned.unknown	Unknown protein	2.55	2.55	2.52	0.01	-0.03
At2g25010	.	[35.2.1001] not assigned.unknown	Aminotransferase-like, plant mobile domain family protein	-0.279999	-1.095	-0.355	-0.075	-0.085001
At2g25737	.	[35.2.1001] not assigned.unknown	Sulfite exporter TauE/SafE family protein	0.029998	0.349998	1.12	-0.215	-0.24
At2g26530	.	[35.2.1001] not assigned.unknown	AR781__Protein of unknown function (DUF1645)	-0.140002	-1.33	-1.485	-1.195	-1.47
At2g27830	.	[35.2.1001] not assigned.unknown	Unknown protein	0.31	-0.04	0.25	0.95	1.02
At2g28305	.	[35.2.1001] not assigned.unknown	LOG1_Putative lysine decarboxylase family protein	-0.02	-0.025	0.035	-1	-0.955
At2g28570	.	[35.2.1001] not assigned.unknown	Unknown protein	0.94	-0.04	0.57	1.79	0.67
At2g30690	.	[35.2.1001] not assigned.unknown	Protein of unknown function, DUF593	-0.340001	-1.6	-0.765	-0.11	0.525
At2g30925	.	[35.2.1001] not assigned.unknown	Unknown protein	1.03	0.43	0.83	0.01	0
At2g31700	.	[35.2.1001] not assigned.unknown	Unknown protein	0.01	0.510001	0.375001	1.265	0.5
At2g33360	.	[35.2.1001] not assigned.unknown	Protein of unknown function (DUF3527)	-0.9	-1.575	-1.435	-1.865	-1.62
At2g35830	.	[35.2.1001] not assigned.unknown	Unknown protein	-1.01	-1.035	-1.61	-0.049999	-0.034999
At2g36355	.	[35.2.1001] not assigned.unknown	Family of unknown function (DUF662)	1.47	0.405	0.35	-0.235001	-0.035001
At2g39560	.	[35.2.1001] not assigned.unknown	Putative membrane lipoprotein	1.47	1.34	0.84	0.63	0.49
At2g39650	.	[35.2.1001] not assigned.unknown	Protein of unknown function (DUF506)	0.749999	-0.415001	-0.785001	-0.184999	-1.335
At2g40630	.	[35.2.1001] not assigned.unknown	Uncharacterised conserved protein (UCP030365)	1.65	0.75	1.11	-0.26	-0.54
At2g41960	.	[35.2.1001] not assigned.unknown	Unknown protein	-0.044999	-0.285	-0.099999	0.139999	1.09
At2g44190	.	[35.2.1001] not assigned.unknown	EDE1_EMB3116_QWRF5_Embryo defective 3116	-0.43	-0.330001	-0.06	-1.02	-0.660001
At2g45380	.	[35.2.1001] not assigned.unknown	Unknown	0.45	1.17	0.45	0.57	0.21
At2g46640	.	[35.2.1001] not assigned.unknown	Unknown protein	0.01	-0.11	-0.08	-1.02	-0.71
At2g47370	.	[35.2.1001] not assigned.unknown	Calcium-dependent phosphotriesterase superfamily protein	0.26	1.23	0.91	-0.06	-0.01
At3g01130	.	[35.2.1001] not assigned.unknown	Unknown protein	-0.16	-0.745	-0.41	1.035	1.03
At3g01860	.	[35.2.1001] not assigned.unknown	Unknown protein	-0.965	-1.135	-1.285	-0.65	-0.155
At3g03341	.	[35.2.1001] not assigned.unknown	Unknown protein	0	0.320001	1.05	0.474999	0.389999
At3g06080	.	[35.2.1001] not assigned.unknown	TBL10__TRICHOME BIREFRINGENCE-LIKE 10	-0.14	-0.09	-0.11	-0.45	1.07
At3g06710	.	[35.2.1001] not assigned.unknown	Unknown	-0.285	-0.635001	-0.675	-0.4	-1.06
At3g07310	.	[35.2.1001] not assigned.unknown	Protein of unknown function (DUF760)	0.17	1	1.04	0.76	1.04
At3g09450	.	[35.2.1001] not assigned.unknown	Unknown protein	-1.21	-1.14	-0.93	-0.35	-0.31
At3g09980	.	[35.2.1001] not assigned.unknown	Family of unknown function (DUF662)	0.3	0.62	1.53	0.28	0.76
At3g10020	.	[35.2.1001] not assigned.unknown	Unknown protein; INVOLVED IN: response to oxidative stress	2.92	2.605	1.075	2.345	1.32
At3g13130	.	[35.2.1001] not assigned.unknown	Unknown protein	0.98	0.840001	0.185	0.915	1.1
At3g14560	.	[35.2.1001] not assigned.unknown	Unknown protein	-0.324999	-0.265	0.059999	1.54	1.39
At3g15630	.	[35.2.1001] not assigned.unknown	Unknown protein	0.520001	0.645	1.075	0.595	0.865
At3g15810	.	[35.2.1001] not assigned.unknown	Protein of unknown function (DUF567)	-0.71	-1.61	-1.18	-0.09	0.06
At3g17800	.	[35.2.1001] not assigned.unknown	Protein of unknown function (DUF760)	0.89	1.03	0.95	0.58	0.55
At3g17900	.	[35.2.1001] not assigned.unknown	Unknown protein	0.425	1.04	1.3	0.925	0.179999
At3g18300	.	[35.2.1001] not assigned.unknown	Unknown protein	0.2	0.61	1.09	0.1	0.49
At3g18560	.	[35.2.1001] not assigned.unknown	Unknown protein	0.605	0.14	-0.125	1.44	1.225
At3g18800	.	[35.2.1001] not assigned.unknown	Unknown protein	-0.004999	0.015002	1.09	0.205	0.245
At3g21710	.	[35.2.1001] not assigned.unknown	Unknown protein	-0.3	-1.25	-1.54	-0.44	-0.03
At3g21865	.	[35.2.1001] not assigned.unknown	PEX22__peroxin 22	-0.51	-1.735	-1.135	0.405	0.265
At3g26950	.	[35.2.1001] not assigned.unknown	Unknown protein	-0.38	-0.87	-0.69	-1.09	-1.07
At3g27180	.	[35.2.1001] not assigned.unknown	S-adenosyl-L-methionine-dependent methyltransferases superfamily protein	-1.41	-1.33	-1.06	-0.38	-0.47
At3g27210	.	[35.2.1001] not assigned.unknown	Unknown proteinINVOLVED IN: N-terminal protein myristoylation	-0.895001	-0.990002	-0.435001	-1.105	-0.925002
At3g27570	.	[35.2.1001] not assigned.unknown	Sucrase/ferredoxin-like family protein	2.36	1.57	0.569999	2.075	0.03
At3g29170	.	[35.2.1001] not assigned.unknown	Eukaryotic protein of unknown function (DUF872)	0.23	0.23	0.12	1.07	0.31
At3g29180	.	[35.2.1001] not assigned.unknown	Protein of unknown function (DUF1336)	-0.01	-0.02	-0.01	-2.47	0.02
At3g29750	.	[35.2.1001] not assigned.unknown	Eukaryotic aspartyl protease family protein	0.24	0.7	0.79	1.33	1.51
At3g30122	.	[35.2.1001] not assigned.unknown		0.47	-0.91	-1.22	0.57	-0.24
At3g30587	.	[35.2.1001] not assigned.unknown		3	3.285	2.215	1.87	1.825
At3g42800	.	[35.2.1001] not assigned.unknown	Unknown protein	-1.32	-0.919999	-0.459999	-0.015	-0.005
At3g44245	.	[35.2.1001] not assigned.unknown		0.28	0.88	1.22	0.430001	0.375
At3g44380	.	[35.2.1001] not assigned.unknown	LEA hydroxyproline-rich glycoprotein family	1.02	0.004999	-0.065	1.305	0.285
At3g48470	.	[35.2.1001] not assigned.unknown	EMB2423__embryo defective 2423	0.224999	-0.630001	-0.560002	-1.33	-0.919999
At3g48860	.	[35.2.1001] not assigned.unknown	Unknown protein	-0.96	-1.07	-0.71	-0.03	-0.01
At3g49790	.	[35.2.1001] not assigned.unknown	Carbohydrate-binding protein	0.639999	0.804999	0.344999	1.15	1.18
At3g49796	.	[35.2.1001] not assigned.unknown	Unknown protein	-0.3	0.34	0.32	-1.69	-2.19
At3g50808	.	[35.2.1001] not assigned.unknown	PLATZ transcription factor family protein	-0.405001	-0.935	0.100001	0.54	1.46
At3g52360	.	[35.2.1001] not assigned.unknown	Unknown protein	0.44	1.01	0.82	1.06	1.25
At3g52740	.	[35.2.1001] not assigned.unknown	Unknown protein	0.354999	0.995	2.06	-0.47	-0.55
At3g53850	.	[35.2.1001] not assigned.unknown	Uncharacterised protein family (UPF0497)	1.27	1.25	1.59	0.83	0.92
At3g54000	.	[35.2.1001] not assigned.unknown	Unknown	2.07	2.18	1.505	1.115	0.88
At3g54366	.	[35.2.1001] not assigned.unknown		0.084999	0.14	0.260001	1.26	0.265
At3g54500	.	[35.2.1001] not assigned.unknown	Unknown	-0.98	-1.99	-1.88	-1.71	-2.38
At3g55760	.	[35.2.1001] not assigned.unknown	Unknown protein	0.6	1.13	0.51	0.51	0.65
At3g57072	.	[35.2.1001] not assigned.unknown	Unknown protein	1e-06	0.025	0.01	-1.48	-1.2
At3g57450	.	[35.2.1001] not assigned.unknown	Unknown protein	-0.735001	-1.815	-1.525	-1.31	-1.38
At3g57930	.	[35.2.1001] not assigned.unknown	Unknown protein	-1.005	-1.19	-0.975	-1.385	-0.745001
At3g60410	.	[35.2.1001] not assigned.unknown	Protein of unknown function (DUF1639)	-1.19	-2.25	-2.13	-1.54	-1.5
At3g62630	.	[35.2.1001] not assigned.unknown	Protein of unknown function (DUF1645)	-0.21	0.08	-0.13	0.905001	1.085
At4g01360	.	[35.2.1001] not assigned.unknown	Unknown_BPS3_BYPASS 3	-1.205	-2.675	-2.625	-3.485	-3.58
At4g01880	.	[35.2.1001] not assigned.unknown	Methyltransferases	-0.644999	-1.875	-1.48	-2.365	-2.105
At4g02090	.	[35.2.1001] not assigned.unknown	Unknown protein	0.08	1.32	0.68	0.01	-0.01
At4g04190	.	[35.2.1001] not assigned.unknown	Unknown protein	-0.225	0.32	0.455	1.155	0.595
At4g04614	.	[35.2.1001] not assigned.unknown	Unknown protein	-1.345	-1.255	-1.18	0.135001	-0.08
At4g05070	.	[35.2.1001] not assigned.unknown	Wound-responsive family protein	-0.11	-0.44	0.12	1.39	1.51
At4g05590	.	[35.2.1001] not assigned.unknown	Unknown	3.585	3.14	1.7	3.025	2.325
At4g06515	.	[35.2.1001] not assigned.unknown		-0.43	0.15	0.37	-0.11	-1.09
At4g07936	.	[35.2.1001] not assigned.unknown		0.39	0.1	0.21	0.99	1.2
At4g10000	.	[35.2.1001] not assigned.unknown	Thioredoxin family protein	2.025	1.64	0.925	0.115001	0.280001
At4g10060	.	[35.2.1001] not assigned.unknown	Beta-glucosidase, GBA2 type family protein	2.82	2.82	0.87	1.49	1.37
At4g11780	.	[35.2.1001] not assigned.unknown	Unknown protein	-0.295002	-1.515	-0.285	0.18	0.48
At4g14240	.	[35.2.1001] not assigned.unknown	CBS domain-containing protein with a domain of unknown function (DUF21)	2.185	2.075	0.5	1.215	1.155
At4g14385	.	[35.2.1001] not assigned.unknown	Unknown	1.06	0.88	1.47	0.46	0.71
At4g14746	.	[35.2.1001] not assigned.unknown	CONTAINS InterPro DOMAIN/s: EGF-like (InterPro:IPR006210)	3.15	1.4	1.81	3.065	0.030001
At4g15715	.	[35.2.1001] not assigned.unknown	Proteinase inhibitor I25, cystatin, conserved region	2.15	1.85	1.41	0.26	-0.53
At4g15830	.	[35.2.1001] not assigned.unknown	ARM repeat superfamily protein	-1.1	-0.68	-0.53	-0.02	-0.03
At4g15890	.	[35.2.1001] not assigned.unknown	Binding	0.77	1.12	0.860001	1.945	-0.07
At4g16165	.	[35.2.1001] not assigned.unknown	Carbohydrate-binding X8 domain superfamily protein	-0.554999	-1.005	-0.259999	0.220001	0.445001
At4g18422	.	[35.2.1001] not assigned.unknown	Unknown protein	-0.58	-1.52	-1.06	0.15	0.01
At4g19540	.	[35.2.1001] not assigned.unknown	INDH_iron-sulfur protein required for NADH dehydrogenase-like	1.32	0.42	0.49	2.04	0.27
At4g20300	.	[35.2.1001] not assigned.unknown	Protein of unknown function (DUF1639)	-0.209999	-0.344999	1.89	0.995	1.13
At4g20690	.	[35.2.1001] not assigned.unknown	Unknown protein	-0.38	-0.225	-0.415001	1.005	-0.52
At4g22270	.	[35.2.1001] not assigned.unknown	MRB1_Membrane related bigger 1	-0.3	-1.25	-0.97	-0.08	-0.29
At4g24130	.	[35.2.1001] not assigned.unknown	Protein of unknown function, DUF538	2.16	3.47	2.17	-0.02	0.06
At4g24680	.	[35.2.1001] not assigned.unknown	MOS1__modifier of snc1	1.425	0.445	0.269999	0.665	-0.255001
At4g25990	.	[35.2.1001] not assigned.unknown	CIL__Chloroplast import apparatus CIA2-like	-0.495	-2.31	-1.97	-1.82	-2.04
At4g27120	.	[35.2.1001] not assigned.unknown	Unknown	-1.13	-0.455001	0.195	0.03	0.78
At4g27652	.	[35.2.1001] not assigned.unknown	Unknown protein	-0.94	-1.39	-1.51	-0.48	-0.64
At4g27720	.	[35.2.1001] not assigned.unknown	Major facilitator superfamily protein	-0.11	0.22	-0.06	-1.18	-1.18
At4g29780	.	[35.2.1001] not assigned.unknown	Unknown protein	-1.765	-3.825	-3.89	-3.695	-4.08
At4g31730	.	[35.2.1001] not assigned.unknown	GDU1__glutamine dumper 1	-0.095	1.79	1.96	0.449999	0.284999
At4g33590	.	[35.2.1001] not assigned.unknown	Unknown protein	-0.79	-1.97	-1.44	0.01	-0.03
At4g33660	.	[35.2.1001] not assigned.unknown	Unknown protein	-0.67	-1.53	-1.63	-0.93	-0.93
At4g36170	.	[35.2.1001] not assigned.unknown	Unknown protein	-0.72	-1.55	-1.23	0	-0.02
At4g36500	.	[35.2.1001] not assigned.unknown	Unknown protein	-0.08	-1.19	-1.28	-0.54	-1
At4g36648	.	[35.2.1001] not assigned.unknown		0.55	0.96	0.535	1.825	1
At4g36988	.	[35.2.1001] not assigned.unknown	CPuORF49__conserved peptide upstream open reading frame 49	2.49	2.53	1.845	1.445	0.47
At4g39670	.	[35.2.1001] not assigned.unknown	Glycolipid transfer protein (GLTP) family protein	0.12	-0.970001	-0.87	-1.205	-1.77
At5g02390	.	[35.2.1001] not assigned.unknown	DAU1__DUO1-activated unknown 1	1.655	2.005	1.445	0.37	0.625
At5g02580	.	[35.2.1001] not assigned.unknown	Plant protein 1589 of unknown function	-0.2	-0.205	-0.185	0.620001	1.125
At5g02940	.	[35.2.1001] not assigned.unknown	Protein of unknown function (DUF1012)	-0.334999	-0.414999	-0.345	-1.17	-1.005
At5g04320	.	[35.2.1001] not assigned.unknown	Shugoshin C terminus	0.85	1.21	0.98	0.12	0.1
At5g04830	.	[35.2.1001] not assigned.unknown	Nuclear transport factor 2 (NTF2) family protein	0.425	1.215	1.285	0.355001	0.215
At5g05190	.	[35.2.1001] not assigned.unknown	Protein of unknown function (DUF3133)	1.24	1.895	1.2	0.334999	0.16
At5g05220	.	[35.2.1001] not assigned.unknown	Unknown protein	3.75	3.42	1.63	3.7	0.36
At5g05230	.	[35.2.1001] not assigned.unknown	RING/U-box superfamily protein	-0.02	0.53	0.33	1.01	-0.02
At5g05250	.	[35.2.1001] not assigned.unknown	Unknown protein	0.65	1.52	0.68	0.46	-1.82
At5g05350	.	[35.2.1001] not assigned.unknown	PLAC8 family protein	-0.285	0.149999	0.149999	0.600001	1.05
At5g06240	.	[35.2.1001] not assigned.unknown	EMB2735__embryo defective 2735	-1.17	-1.76	-0.705	-0.035001	-0.105001
At5g07380	.	[35.2.1001] not assigned.unknown	Unknown protein	2.475	4.66	3.59	3.865	0.129999
At5g08440	.	[35.2.1001] not assigned.unknown	Unknown protein	-0.03	-0.81	-1.02	0.64	0.42
At5g10625	.	[35.2.1001] not assigned.unknown	BEST Arabidopsis thaliana protein match is: flowering promoting factor 1 (AT5G24860.1)	-0.11	-1.96	-1.34	0.01	0.03
At5g11070	.	[35.2.1001] not assigned.unknown	Unknown protein	-0.88	-1.015	-0.63	-0.664999	-0.474999
At5g11390	.	[35.2.1001] not assigned.unknown	WIT1__WPP domain-interacting protein 1	0.23	1.19	1.4	1.11	0.75
At5g11890	.	[35.2.1001] not assigned.unknown	EMB3135_BEST Arabidopsis thaliana protein match is: LEA hydroxyproline-rich glycoprotein family (AT1G17620.1)	0.920001	0.71	1.375	1.36	1.095
At5g12010	.	[35.2.1001] not assigned.unknown	Unknown protein	0.505002	0.91	1.04	0.434999	0.455
At5g12340	.	[35.2.1001] not assigned.unknown	Unknown protein	1.2	0.53	0.45	0.18	0.15
At5g12950	.	[35.2.1001] not assigned.unknown	Putative glycosyl hydrolase of unknown function (DUF1680)	-0.235	-0.02	0.025	-1.34	-0.925
At5g13950	.	[35.2.1001] not assigned.unknown	Unknown protein	2.22	2.23	2.24	0.01	-0.02
At5g14602	.	[35.2.1001] not assigned.unknown		-0.14	-0.48	-0.3	0.97	1.2
At5g14690	.	[35.2.1001] not assigned.unknown	Unknown protein	0.74	1.725	1.275	-0.09	-0.055
At5g15120	.	[35.2.1001] not assigned.unknown	Protein of unknown function (DUF1637)	0.16	0.8	1.03	0.02	0.11
At5g16810	.	[35.2.1001] not assigned.unknown	Protein kinase superfamily protein	-0.41	0.015	0.135	0.995	1.205
At5g17350	.	[35.2.1001] not assigned.unknown	Unknown protein; INVOLVED IN: N-terminal protein myristoylation	-1.13	-1.53	-1.47	-2.235	-2.2
At5g17640	.	[35.2.1001] not assigned.unknown	Protein of unknown function (DUF1005)	0.64	0.879999	0.675	1.025	1
At5g18130	.	[35.2.1001] not assigned.unknown	Unknown protein	4.62	4.755	2.9	3.64	1.985
At5g18440	.	[35.2.1001] not assigned.unknown	NUFIP_NUCLEAR FMRP-INTERACTING PROTEIN	-0.8	-2.54	-2.67	-1.3	-0.95
At5g18720	.	[35.2.1001] not assigned.unknown	Domain of unknown function (DUF3444)	-0.17	-0.745	-1.06	0.265	0.345
At5g19160	.	[35.2.1001] not assigned.unknown	TBL11__TRICHOME BIREFRINGENCE-LIKE 11	0.48	1.77	1.87	0.12	0.04
At5g20635	.	[35.2.1001] not assigned.unknown	AGG3_ARABIDOPSIS G PROTEIN GAMMA SUBUNIT 3	-0.97	-0.92	-0.74	-0.93	-1.06
At5g21940	.	[35.2.1001] not assigned.unknown	Unknown protein	0.42	0.55	0.67	1.28	1.19
At5g24690	.	[35.2.1001] not assigned.unknown	Protein of unknown function (DUF3411)	0.225001	0.19	0.235	1.09	0.925
At5g25210	.	[35.2.1001] not assigned.unknown	Unknown protein	0.055	-0.995	-0.84	-2.08	-1.62
At5g25270	.	[35.2.1001] not assigned.unknown	Ubiquitin-like superfamily protein	2.925	0.129999	0.025	0.060001	-0.019999
At5g27800	.	[35.2.1001] not assigned.unknown	Class II aminoacyl-tRNA and biotin synthetases superfamily protein	-0.035	-2.905	-1.77	-0.044999	-0.685
At5g28824	.	[35.2.1001] not assigned.unknown		-0.57	-0.695	-0.685	-1.935	-2.055
At5g28910	.	[35.2.1001] not assigned.unknown	Unknown protein	-0.7	-1.01	-0.67	0.29	0.42
At5g32726	.	[35.2.1001] not assigned.unknown		-0.295	-0.469999	-0.345	-1.02	-0.485
At5g35932	.	[35.2.1001] not assigned.unknown		0.025	0.02	0.02	1.58	-0.124999
At5g36290	.	[35.2.1001] not assigned.unknown	Uncharacterized protein family (UPF0016)	-0.31	1.15	0.58	-1.22	-0.4
At5g37360	.	[35.2.1001] not assigned.unknown	Unknown protein	-0.74	-1.38	-0.64	0.04	0.07
At5g38790	.	[35.2.1001] not assigned.unknown	Unknown protein	-0.46	-0.255	-0.415	1.315	-0.18
At5g39473	.	[35.2.1001] not assigned.unknown		0.47	0.610001	1.125	0.19	0.32
At5g39870	.	[35.2.1001] not assigned.unknown	Protein of unknown function (DUF1216)	1.525	1.51	1.68	1.48	1.555
At5g39930	.	[35.2.1001] not assigned.unknown	CLPS5__CLP1-similar protein 5	0.759999	0.68	0.8	2.065	0.365
At5g40405	.	[35.2.1001] not assigned.unknown	Tetratricopeptide repeat (TPR)-like superfamily protein	-0.949999	-0.439999	-0.174999	-0.969999	-1.185
At5g40690	.	[35.2.1001] not assigned.unknown	Unknown	0.814998	0.684999	1.45	0.61	0.285
At5g41860	.	[35.2.1001] not assigned.unknown	Unknown protein	-0.31	-0.27	-0.11	-1.34	-1.41
At5g42765	.	[35.2.1001] not assigned.unknown	Unknown	0.45	0.3	0.41	1.1	1.09
At5g43680	.	[35.2.1001] not assigned.unknown	Unknown protein	-0.285	-0.595	-0.250001	0.8	1.33
At5g44005	.	[35.2.1001] not assigned.unknown	Unknown protein	-0.565001	-0.594999	-0.65	-2.94	-2.85
At5g44250	.	[35.2.1001] not assigned.unknown	Protein of unknown function DUF829, transmembrane 53	-0.224999	-1.05	-1.545	-0.145	-0.17
At5g44670	.	[35.2.1001] not assigned.unknown	Domain of unknown function (DUF23)	1.07	0.095	0.055001	-0.149999	-0.19
At5g47920	.	[35.2.1001] not assigned.unknown	Unknown protein	-0.825001	-2.74	-2.76	-0.009999	0.04
At5g48310	.	[35.2.1001] not assigned.unknown	Unknown protein	-1.39	-2.15	-1.955	-2.1	-2.02
At5g48540	.	[35.2.1001] not assigned.unknown	Receptor-like protein kinase-related family protein	1.165	0.495001	-0.045	0.525001	0.215001
At5g49525	.	[35.2.1001] not assigned.unknown	Unknown protein	-0.1	-0.71	-0.19	1.04	0.94
At5g50665	.	[35.2.1001] not assigned.unknown	Unknown protein	-0.29	-1.11	-0.6	-2.04	-1.69
At5g51200	.	[35.2.1001] not assigned.unknown	EMB3142__Protein of unknown function (DUF3414)	0.01	-1.15	-0.77	-1.365	-1.11
At5g52547	.	[35.2.1001] not assigned.unknown	Unknown	0.01	0.51	1.98	0.01	0.21
At5g52552	.	[35.2.1001] not assigned.unknown	CPuORF14__conserved peptide upstream open reading frame 14	1.04	1.04	0.115	1.11	0.065
At5g52900	.	[35.2.1001] not assigned.unknown	MAKR6_Membrane associated kinase regulator 6	-0.025001	-0.06	-0.02	0.64	1.2
At5g53160	.	[35.2.1001] not assigned.unknown	PYL8_RCAR3__regulatory components of ABA receptor 3	-0.615	-1.1	-1.02	-0.725	-0.205
At5g53588	.	[35.2.1001] not assigned.unknown	CPuORF50__conserved peptide upstream open reading frame 50	-1.03	-2.52	-2.1	-1.225	-1.255
At5g53750	.	[35.2.1001] not assigned.unknown	CBS domain-containing protein	-0.2	-0.63	-0.63	-1.34	-1.11
At5g54145	.	[35.2.1001] not assigned.unknown	Unknown protein	-0.935	-2.525	-2.665	-0.33	-0.755
At5g54440	.	[35.2.1001] not assigned.unknown	TRS130__CLUB	0	-2.44	0.01	0.01	0.08
At5g54585	.	[35.2.1001] not assigned.unknown	Unknown protein	0.36	0.55	0.34	1.21	0.57
At5g56210	.	[35.2.1001] not assigned.unknown	WIP2__WPP domain interacting protein 2	-2.42	-4.075	-4.41	-4.27	-4.035
At5g57910	.	[35.2.1001] not assigned.unknown	Unknown protein	0.26	2.71	2.07	0.14	0.03
At5g58410	.	[35.2.1001] not assigned.unknown	HEAT/U-box domain-containing protein	-0.51	-1.15	-0.295	0.005	0.005
At5g58990	.	[35.2.1001] not assigned.unknown	Unknown protein	0.8	1.05	1.21	1.7	1.75
At5g59960	.	[35.2.1001] not assigned.unknown	Unknown protein	-0.175001	-0.040001	0.104999	1.1	0.285001
At5g61228	.	[35.2.1001] not assigned.unknown	CPuORF15__conserved peptide upstream open reading frame 15	0.175001	0.190001	0.415001	0.795001	1.005
At5g61820	.	[35.2.1001] not assigned.unknown	Unknown	-0.63	-1.02	-0.46	0.27	1.6
At5g63220	.	[35.2.1001] not assigned.unknown	Unknown protein	0.05	0.04	-2.78	0.02	0.03
At5g64510	.	[35.2.1001] not assigned.unknown	TIN1_Tunicamycin induced 1_unknown protein	2.33	2.14	1.18	1.79	1.715
At5g64770	.	[35.2.1001] not assigned.unknown	RGF9_Root meristem growth factor 9	0.01	0	0	0.86	1.18
At5g64870	.	[35.2.1001] not assigned.unknown	SPFH/Band 7/PHB domain-containing membrane-associated protein family	-0.435	-0.885	-1.095	-0.135	-0.19
At5g65207	.	[35.2.1001] not assigned.unknown	Unknown protein	0.45	0.68	1.25	2.1	2.26
At5g65495	.	[35.2.1001] not assigned.unknown	Unknown protein	0.115	0.039999	0.045	1.045	0.915
At5g65740	.	[35.2.1001] not assigned.unknown	zinc ion binding	-0.11	-1.2	-0.98	-1.04	-1.31
At5g65925	.	[35.2.1001] not assigned.unknown	Unknown protein	-0.134999	0.08	0.67	1.2	1.235
At5g66230	.	[35.2.1001] not assigned.unknown	Chalcone-flavanone isomerase family protein	1.04	0.69	0.71	0.3	0.19
At5g66650	.	[35.2.1001] not assigned.unknown	Protein of unknown function (DUF607)	0.290001	0.245	0.595	1.265	1.15
At5g66810	.	[35.2.1001] not assigned.unknown	Unknown protein	-0.25	-0.45	1.05	0.15	-0.32
At5g67350	.	[35.2.1001] not assigned.unknown	Unknown protein	0.17	-0.07	0.12	1.13	0.11
At1g52740	.	[28.1.3] DNA.synthesis/chromatin structure.histone	HTA9__histone H2A protein 9	0.03	0.14	0.11	1.07	1.03
At1g36130	.	[28.1.1.1] DNA.synthesis/chromatin structure.retrotransposon/transposase.gypsy-like retrotransposon		-0.180001	0.494999	0.099999	-1.09	-0.490001
At1g36520	.	[28.1.1.1] DNA.synthesis/chromatin structure.retrotransposon/transposase.gypsy-like retrotransposon		2.37	2.87	2.04	0.535	0.279999
At1g37471	.	[28.1.1.1] DNA.synthesis/chromatin structure.retrotransposon/transposase.gypsy-like retrotransposon		-1.38	-1.2	-0.83	-0.02	0.04
At1g38423	.	[28.1.1.1] DNA.synthesis/chromatin structure.retrotransposon/transposase.gypsy-like retrotransposon		-0.69	-1.51	-1.58	0.62	1.05
At1g40073	.	[28.1.1.1] DNA.synthesis/chromatin structure.retrotransposon/transposase.gypsy-like retrotransposon		-0.215001	-2.135	-2.115	0.33	0.174999
At2g07490	.	[28.1.1.1] DNA.synthesis/chromatin structure.retrotransposon/transposase.gypsy-like retrotransposon		0.97	1.69	1.58	0.48	0.08
At2g07788	.	[28.1.1.1] DNA.synthesis/chromatin structure.retrotransposon/transposase.gypsy-like retrotransposon		0.754999	1.73	1.735	-0.104999	0.334999
At2g12800	.	[28.1.1.1] DNA.synthesis/chromatin structure.retrotransposon/transposase.gypsy-like retrotransposon		0.185	-0.48	-0.115	1.35	0.815
At2g14190	.	[28.1.1.1] DNA.synthesis/chromatin structure.retrotransposon/transposase.gypsy-like retrotransposon		1.325	1.125	0.510001	0.92	0.535001
At3g25630	.	[28.1.1.1] DNA.synthesis/chromatin structure.retrotransposon/transposase.gypsy-like retrotransposon		0.355	-0.35	-0.1	-1.085	-1.205
At3g33006	.	[28.1.1.1] DNA.synthesis/chromatin structure.retrotransposon/transposase.gypsy-like retrotransposon		-0.455	-1.41	-0.875	0.304999	0.134999
At3g42993	.	[28.1.1.1] DNA.synthesis/chromatin structure.retrotransposon/transposase.gypsy-like retrotransposon		2.465	2.22	0.185	3.475	0.05
At4g06610	.	[28.1.1.1] DNA.synthesis/chromatin structure.retrotransposon/transposase.gypsy-like retrotransposon		1.04	0.03	0.67	0	0.02
At4g06660	.	[28.1.1.1] DNA.synthesis/chromatin structure.retrotransposon/transposase.gypsy-like retrotransposon		0	0	-0.02	3.17	-0.02
At4g06692	.	[28.1.1.1] DNA.synthesis/chromatin structure.retrotransposon/transposase.gypsy-like retrotransposon		0.34	0.84	1.48	0.38	0.25
At4g07938	.	[28.1.1.1] DNA.synthesis/chromatin structure.retrotransposon/transposase.gypsy-like retrotransposon		-0.795	-1.995	-1.455	0.875	-0.899999
At4g08099	.	[28.1.1.1] DNA.synthesis/chromatin structure.retrotransposon/transposase.gypsy-like retrotransposon		0.2	0.205	0.035	2.1	0.120001
At5g29562	.	[28.1.1.1] DNA.synthesis/chromatin structure.retrotransposon/transposase.gypsy-like retrotransposon		0.46	0.3	0.61	0.38	1.01
At5g29975	.	[28.1.1.1] DNA.synthesis/chromatin structure.retrotransposon/transposase.gypsy-like retrotransposon		2.12	2.23	1.315	1.79	1.565
At5g31087	.	[28.1.1.1] DNA.synthesis/chromatin structure.retrotransposon/transposase.gypsy-like retrotransposon		-0.24	-2.28	-0.78	0.05	0.44
At5g32358	.	[28.1.1.1] DNA.synthesis/chromatin structure.retrotransposon/transposase.gypsy-like retrotransposon		0	-2.47	-0.02	0	0
At5g33385	.	[28.1.1.1] DNA.synthesis/chromatin structure.retrotransposon/transposase.gypsy-like retrotransposon		1.02	0.325001	0.15	-0.7	-1.09
At5g34880	.	[28.1.1.1] DNA.synthesis/chromatin structure.retrotransposon/transposase.gypsy-like retrotransposon		-0.35	-0.4	0.49	-1.01	-1.87
At2g05935	.	[28.1.1.2] DNA.synthesis/chromatin structure.retrotransposon/transposase.non-LTR retrotransposon		0.7	0.78	-0.33	2.61	2.57
At2g06290	.	[28.1.1.2] DNA.synthesis/chromatin structure.retrotransposon/transposase.non-LTR retrotransposon		-0.49	-1.08	-0.53	-0.32	-0.64
At3g05415	.	[28.1.1.2] DNA.synthesis/chromatin structure.retrotransposon/transposase.non-LTR retrotransposon		0.85	0.88	1.08	1.36	0.73
At3g24675	.	[28.1.1.2] DNA.synthesis/chromatin structure.retrotransposon/transposase.non-LTR retrotransposon		-0.02	-0.025	-0.005	-1.425	-1.25
At3g31395	.	[28.1.1.2] DNA.synthesis/chromatin structure.retrotransposon/transposase.non-LTR retrotransposon		-0.010001	-0.025001	-0.005001	-1.365	-0.02
At3g32205	.	[28.1.1.2] DNA.synthesis/chromatin structure.retrotransposon/transposase.non-LTR retrotransposon		-0.019999	-1.09	-0.909999	0.115	-0.55
At3g43546	.	[28.1.1.2] DNA.synthesis/chromatin structure.retrotransposon/transposase.non-LTR retrotransposon		0.515	0.055	0.51	1.095	0.845
At3g43625	.	[28.1.1.2] DNA.synthesis/chromatin structure.retrotransposon/transposase.non-LTR retrotransposon		0.95	1.13	0.915	0.31	0.255
At5g01335	.	[28.1.1.2] DNA.synthesis/chromatin structure.retrotransposon/transposase.non-LTR retrotransposon		-0.27	-1.16	-0.83	-0.88	-0.53
At5g35331	.	[28.1.1.2] DNA.synthesis/chromatin structure.retrotransposon/transposase.non-LTR retrotransposon		0.005	0.129999	0.765	0.490001	1.27
At3g26605	.	[28.1.1.4] DNA.synthesis/chromatin structure.retrotransposon/transposase.hat-like transposase		-0.230001	1.21	0.545	0.475	-0.215
At5g28673	.	[28.1.1.4] DNA.synthesis/chromatin structure.retrotransposon/transposase.hat-like transposase		0.160001	0.415001	1.02	-0.065	0.17
At2g06930	.	[28.1.1.3] DNA.synthesis/chromatin structure.retrotransposon/transposase.copia-like retrotransposon		1.41	0.495	0.535	0.435001	-0.039999
At3g42174	.	[28.1.1.3] DNA.synthesis/chromatin structure.retrotransposon/transposase.copia-like retrotransposon		-0.62	-1.06	-0.85	-0.71	-0.36
At3g42433	.	[28.1.1.3] DNA.synthesis/chromatin structure.retrotransposon/transposase.copia-like retrotransposon		1.53	1.815	1.535	2.22	0.425
At4g09255	.	[28.1.1.3] DNA.synthesis/chromatin structure.retrotransposon/transposase.copia-like retrotransposon		-0.399999	-1.175	-1.1	0.175001	0.08
At5g17125	.	[28.1.1.3] DNA.synthesis/chromatin structure.retrotransposon/transposase.copia-like retrotransposon		-0.55	-1.02	-0.72	-0.69	-0.18
At5g30584	.	[28.1.1.3] DNA.synthesis/chromatin structure.retrotransposon/transposase.copia-like retrotransposon		0.53	0.34	1.02	0	0.01
At5g31962	.	[28.1.1.3] DNA.synthesis/chromatin structure.retrotransposon/transposase.copia-like retrotransposon		-0.150001	0.449998	0.174999	-1.04	-0.485001
At5g33075	.	[28.1.1.3] DNA.synthesis/chromatin structure.retrotransposon/transposase.copia-like retrotransposon		-1.185	-1.425	-0.79	0.035	0.22
At5g34863	.	[28.1.1.3] DNA.synthesis/chromatin structure.retrotransposon/transposase.copia-like retrotransposon		-1.02	-1.53	-1.39	-0.99	-3.07
At5g35052	.	[28.1.1.3] DNA.synthesis/chromatin structure.retrotransposon/transposase.copia-like retrotransposon		0.299999	-1.75	-1.79	-1.215	-0.660002
At5g35756	.	[28.1.1.3] DNA.synthesis/chromatin structure.retrotransposon/transposase.copia-like retrotransposon		-0.82	-2.43	-2.22	-0.64	-1.88
At1g20960	.	[28.1] DNA.synthesis/chromatin structure	EMB1507_Embryo defective 1507_U5 small nuclear ribonucleoprotein helicase, putative	-0.05	0.13	-0.13	-0.66	-1.16
At1g60020	.	[28.1] DNA.synthesis/chromatin structure		-0.15	-0.96	-1.03	-2.52	-2.58
At2g02480	.	[28.1] DNA.synthesis/chromatin structure	STI_Stichel_AAA-type ATPase family protein	-1.06	-1.44	-1.46	-0.27	0.13
At2g13140	.	[28.1] DNA.synthesis/chromatin structure		0.935	1.725	1.52	1.775	0.015002
At4g04380	.	[28.1] DNA.synthesis/chromatin structure		0.55	-0.14	-0.24	-0.72	-1.17
At4g08100	.	[28.1] DNA.synthesis/chromatin structure		-0.03	1.975	2.475	-0.004999	0.005
At4g10690	.	[28.1] DNA.synthesis/chromatin structure		0.240001	1.1	0.54	0.009999	-0.005001
At4g34910	.	[28.1] DNA.synthesis/chromatin structure	P-loop containing nucleoside triphosphate hydrolases superfamily protein	-0.01	0	0	2.08	0.12
At5g07470	.	[28.1] DNA.synthesis/chromatin structure	PMSR3__peptidemethionine sulfoxide reductase 3	0.96	1.37	1.74	1.135	0.51
At5g16850	.	[28.1] DNA.synthesis/chromatin structure	ATTERT_telomerase reverse transcriptase	1.1	1.28	2.79	0.96	-0.06
At5g44750	.	[28.1] DNA.synthesis/chromatin structure	REV1_Homolog of Reversion less 1_DNA-directed DNA polymerases	0.24	1.19	0.82	-0.02	0
At5g52090	.	[28.1] DNA.synthesis/chromatin structure	P-loop containing nucleoside triphosphate hydrolases superfamily protein	-0.01	-0.01	-0.02	2.58	2.55
At5g60990	.	[28.1] DNA.synthesis/chromatin structure	DEA(D/H)-box RNA helicase family protein	1.47	2.09	1.22	-0.02	0.06
At2g06900	.	[28.1.1.5] DNA.synthesis/chromatin structure.retrotransposon/transposase.CACTA-like transposase		0.27	0.47	1.1	-0.1	0.16
At2g11690	.	[28.1.1.5] DNA.synthesis/chromatin structure.retrotransposon/transposase.CACTA-like transposase		-0.02	-0.02	-0.03	-2.25	-0.01
At3g30836	.	[28.1.1.5] DNA.synthesis/chromatin structure.retrotransposon/transposase.CACTA-like transposase		-0.5	-0.87	-0.73	-1.8	-1.21
At3g31920	.	[28.1.1.5] DNA.synthesis/chromatin structure.retrotransposon/transposase.CACTA-like transposase		-0.6	-1.115	-0.915001	-0.205	-0.205
At4g02314	.	[28.1.1.5] DNA.synthesis/chromatin structure.retrotransposon/transposase.CACTA-like transposase		-0.355001	0.325	0.160001	-0.960001	-1.085
At4g06508	.	[28.1.1.5] DNA.synthesis/chromatin structure.retrotransposon/transposase.CACTA-like transposase		3.14	2.5	0.43	2.9	0.08
At4g06568	.	[28.1.1.5] DNA.synthesis/chromatin structure.retrotransposon/transposase.CACTA-like transposase		0.610001	0.424999	0.43	2.04	-0.07
At4g07425	.	[28.1.1.5] DNA.synthesis/chromatin structure.retrotransposon/transposase.CACTA-like transposase		-0.92	-0.89	-1.29	0.17	0.2
At4g08053	.	[28.1.1.5] DNA.synthesis/chromatin structure.retrotransposon/transposase.CACTA-like transposase		-0.03	-0.6	-0.43	-1.04	-0.59
At5g28165	.	[28.1.1.5] DNA.synthesis/chromatin structure.retrotransposon/transposase.CACTA-like transposase		-0.01	0.15	-1.02	0.13	-0.39
At5g29015	.	[28.1.1.5] DNA.synthesis/chromatin structure.retrotransposon/transposase.CACTA-like transposase		0.639999	1.23	0.669999	0.305	0.765
At1g35760	.	[28.1.1.7] DNA.synthesis/chromatin structure.retrotransposon/transposase.mutator-like transposase		-0.8	0.28	1.39	-0.24	0.01
At1g42390	.	[28.1.1.7] DNA.synthesis/chromatin structure.retrotransposon/transposase.mutator-like transposase		-1	-1.66	-1.69	-1.79	-2
At2g04950	.	[28.1.1.7] DNA.synthesis/chromatin structure.retrotransposon/transposase.mutator-like transposase		0.01	-0.1	0.22	-1.09	-0.67
At2g11790	.	[28.1.1.7] DNA.synthesis/chromatin structure.retrotransposon/transposase.mutator-like transposase		0.09	-0.444999	0.115	1.13	1.19
At5g28232	.	[28.1.1.7] DNA.synthesis/chromatin structure.retrotransposon/transposase.mutator-like transposase		-0.664999	-1.31	-1.075	0.005	-0.014999
At5g28487	.	[28.1.1.7] DNA.synthesis/chromatin structure.retrotransposon/transposase.mutator-like transposase		0.405001	1.18	0.540001	0.365	-0.265
At5g28935	.	[28.1.1.7] DNA.synthesis/chromatin structure.retrotransposon/transposase.mutator-like transposase		0.92	1.655	0.975	0.155	0.255001
At5g34890	.	[28.1.1.7] DNA.synthesis/chromatin structure.retrotransposon/transposase.mutator-like transposase		0.525	0.605	0.89	1.065	1.1
At3g07930	.	[28.2] DNA.repair	DNA glycosylase superfamily protein	-0.01	-0.03	-0.02	-1.245	-0.015
At2g14300	.	[28.99] DNA.unspecified		-0.04	0.25	0.18	-0.91	-1.12
At2g45850	.	[28.99] DNA.unspecified	AT hook motif DNA-binding family protein	2.745	3.32	2.01	0.75	0.885
At3g03500	.	[28.99] DNA.unspecified	TatD related DNase	3.245	3.24	2.58	3.535	0.464999
At3g13610	.	[28.99] DNA.unspecified	2-oxoglutarate (2OG) and Fe(II)-dependent oxygenase superfamily protein	-0.085	-1.1	-1.51	-0.284999	-0.344999
At5g13820	.	[28.99] DNA.unspecified	TBP1__telomeric DNA binding protein 1	1.725	2.05	1.55	0.75	0.185
At5g33285	.	[28.99] DNA.unspecified		-1.13	-2.02	-1.91	-2.14	-2.05
At1g04600	.	[31.1] cell.organisation	XIA_myosin XI A	0.63	0.62	0.31	1.1	0.62
At1g12430	.	[31.1] cell.organisation	ARK3_armadillo repeat kinesin 3	-0.180001	-0.67	-0.494999	1.05	0.84
At1g56250	.	[31.1] cell.organisation	PP2-B14_phloem protein 2-B14	-0.41	-1.16	-0.84	-0.06	-0.05
At2g36200	.	[31.1] cell.organisation	P-loop containing nucleoside triphosphate hydrolases superfamily protein	0.265	0.84	1.275	0.799999	1.315
At3g12110	.	[31.1] cell.organisation	ACT11__actin-11	0	-0.005	0.01	0.005001	-1.27
At3g12360	.	[31.1] cell.organisation	ITN1_INCREASED TOLERANCE TO NACL	0.55	-0.57	-0.84	-0.66	-1.47
At3g57410	.	[31.1] cell.organisation	VLN3_villin 3	-0.375	-1.63	-1.445	-0.485	-0.915001
At4g04020	.	[31.1] cell.organisation	FIB__fibrillin	0.08	0.12	0.07	1.4	0.72
At4g27370	.	[31.1] cell.organisation	VIIIB_Myosin VIIIB_Member of myosin VIIIB protein	0.77	1.32	1.84	1.285	0.885001
At5g07270	.	[31.1] cell.organisation	XBAT33__XB3 ortholog 3 in Arabidopsis thaliana	-0.09	-0.99	-1.28	-0.05	-0.05
At5g10230	.	[31.1] cell.organisation	ANNAT7__annexin 7	0.08	0.57	1.11	-0.04	-0.02
At5g20490	.	[31.1] cell.organisation	XIK_Myosin family protein with Dil domain	0.33	0.64	1.19	-0.27	-0.465
At5g47820	.	[31.1] cell.organisation	FRA1_Fragile fibre 1_P-loop containing nucleoside triphosphate hydrolases superfamily protein	-0.41	-0.45	-0.36	-0.87	-1.01
At5g55230	.	[31.1] cell.organisation	MAP65-1__microtubule-associated proteins 65-1	-0.21	-0.19	-0.01	1.18	1.31
At5g59880	.	[31.1] cell.organisation	ADF3__actin depolymerizing factor 3	3.6	1.9	2.045	0.17	0.025001
At5g59890	.	[31.1] cell.organisation	ADF4__actin depolymerizing factor 4	0.5	-0.94	-1.37	-0.03	0.1
At2g29680	.	[31.2] cell.division	CDC6_cell division control 6	1.18	0.94	0.9	0.59	0.49
At3g02300	.	[31.2] cell.division	Regulator of chromosome condensation (RCC1) family protein	2.15	1.87	1.45	2.44	0.85
At3g11450	.	[31.2] cell.division	DnaJ domain ;Myb-like DNA-binding domain	5.68	0.01	0.01	0.03	0.03
At5g13840	.	[31.2] cell.division	FZR3__FIZZY-related 3	1.77	1.41	0.98	0.65	0.82
At5g61960	.	[31.2] cell.division	AML1_MEI2-like protein 1	-0.29	-0.38	-0.25	-1.01	-0.94
At1g70210	.	[31.3] cell.cycle	CYCD1;1_CYCLIN D1;1	-0.25	-0.29	-0.339999	-1.26	-1.155
At1g01940	.	[31.3.1] cell.cycle.peptidylprolyl isomerase	Cyclophilin-like peptidyl-prolyl cis-trans isomerase family protein	0.24	7.01	0.34	-0.07	0.33
At3g25230	.	[31.3.1] cell.cycle.peptidylprolyl isomerase	FKBP62_FK506 BINDING PROTEIN 62_ROF1__rotamase FKBP 1	-1.08	-2.21	-2.105	-2.08	-2.06
At5g67530	.	[31.3.1] cell.cycle.peptidylprolyl isomerase	PUB49_plant U-box 49	0.015	0.015	0	1.295	1.27
At3g11820	.	[31.4] cell.vesicle transport	SYR1_Syntaxin related protein 1_SYP121_syntaxin of plants 121	1.32	0.425001	0.51	-0.045	0.11
At5g22770	.	[31.4] cell.vesicle transport	alpha-ADR__alpha-adaptin	-1.225	-2.015	-1.7	-1.92	-2.05
At5g38840	.	[31.4] cell.vesicle transport	SMAD/FHA domain-containing protein	1.03	1.03	0.92	0.24	0.49
At5g47180	.	[31.4] cell.vesicle transport	Plant VAMP (vesicle-associated membrane protein) family protein	5.565	5.05	3.5	4.17	1.425
At5g58060	.	[31.4] cell.vesicle transport	GP1_YKT61_member of YKT6 Gene Family	0.37	0.48	1.03	0.04	-0.27
At5g13630	.	[19.10] tetrapyrrole synthesis.magnesium chelatase	ABAR_ABA binding protein_magnesium-chelatase subunit chlH	-0.225	-1.09	-0.745001	1.01	0.5
At5g09660	.	[6.3] gluconeogenesis.Malate DH	PMDH2__peroxisomal NAD-malate dehydrogenase 2	-0.72	-1.045	-1.035	-0.185001	-0.065001
At5g65690	.	[6.4] gluconeogenese/ glyoxylate cycle.PEPCK	PCK2_PEPCK__phosphoenolpyruvate carboxykinase 2	0.675	0.28	0.71	1.025	1.335
At3g01180	.	[2.1.2.2] major CHO metabolism.synthesis.starch.starch synthase	SS2_starch synthase 2	1.83	2.2	1.2	2.035	0.415
At5g11110	.	[2.1.1.1] major CHO metabolism.synthesis.sucrose.SPS	SPS2F_Sucrose phosphate synthase 2F	0.87	0.68	1.03	1.3	0.13
At1g22650	.	[2.2.1.3.1] major CHO metabolism.degradation.sucrose.invertases.neutral	A/N-InvD_Alkaline/Neutral invertase D	1.42	1.11	0.89	0.38	-0.24
At3g06500	.	[2.2.1.3.1] major CHO metabolism.degradation.sucrose.invertases.neutral	A/N-InvC_Alkaline/neutral invertase C	2.37	2.64	1.41	0.89	0.49
At4g09510	.	[2.2.1.3.1] major CHO metabolism.degradation.sucrose.invertases.neutral	A/N-InvI_Alkaline/neutral invertase I_CINV2__cytosolic invertase 2	-0.33	-0.865	-1.005	0.520001	0.299999
At1g10760	.	[2.2.2.3] major CHO metabolism.degradation.starch.glucan water dikinase	SEX1_Starch Excess 1_Pyruvate phosphate dikinase, PEP/pyruvate binding domain	0.129999	-0.354999	-0.184999	-1.035	-0.995
At5g26570	.	[2.2.2.3] major CHO metabolism.degradation.starch.glucan water dikinase	PWD_phosphoglucan, water dikinases_Carbohydrate kinases	-0.4	-0.91	-0.77	-1.44	-1.215
At5g46110	.	[2.2.2.6] major CHO metabolism.degradation.starch.transporter	APE2_TPT__Glucose-6-phosphate/phosphate translocator-related	0.24	1.03	1.48	1.22	1.14
At4g00490	.	[2.2.2.1] major CHO metabolism.degradation.starch.starch cleavage	BAM2_beta-amylase 2	0.99	1.46	1.195	2.85	0.74
At4g17090	.	[2.2.2.1] major CHO metabolism.degradation.starch.starch cleavage	BMY8_beta-amylase 8	-0.02	-0.005	0.005	-1.945	-1.74
At5g18670	.	[2.2.2.1] major CHO metabolism.degradation.starch.starch cleavage	BMY3__beta-amylase 3	0.814998	2.535	2.215	2.055	1.205
At1g60470	.	[3.1.1.2] minor CHO metabolism.raffinose family.galactinol synthases.putative	GolS4_Galactinol synthase 4	0.05	0.13	0.3	1.35	1.28
At3g28340	.	[3.1.1.2] minor CHO metabolism.raffinose family.galactinol synthases.putative	GolS8_Galactinol synthase 8	-1.3	-2.835	-2.575	-2.635	-2.91
At5g40390	.	[3.1.2.1] minor CHO metabolism.raffinose family.raffinose synthases.known	RS5_Raffinose synthase 5	1.325	1.275	1.075	1.035	0.105
At2g47180	.	[3.1.1.1] minor CHO metabolism.raffinose family.galactinol synthases.known	GolS1_galactinol synthase 1	3.77	4.545	2.975	0.91	0.24
At2g18700	.	[3.2.3] minor CHO metabolism.trehalose.potential TPS/TPP	TPS11_trehalose phosphatase/synthase 11	0.86	1.2	1.16	1.25	1.1
At2g19800	.	[3.4.4] minor CHO metabolism.myo-inositol.myo inositol oxygenases	MIOX2__myo-inositol oxygenase 2	-0.224999	-0.04	0.235	0.774999	1.31
At4g23730	.	[3.5] minor CHO metabolism.others	Galactose mutarotase-like superfamily protein	-0.35	-2.21	-1.14	0.16	0.21
At5g11920	.	[3.5] minor CHO metabolism.others	cwINV6_6-&1-fructan exohydrolase	-0.21	-1.03	-1.09	-0.03	-0.03
At1g05570	.	[3.6] minor CHO metabolism.callose	ATGSL06_CALS1_callose synthase 1	-0.335	-0.894999	-0.81	-0.815	-1.11
At4g03550	.	[3.6] minor CHO metabolism.callose	GSL05_glucan synthase-like 5	0.12	-1.16	-0.8	-0.1	-0.14
At5g08370	.	[3.8.2] minor CHO metabolism.galactose.alpha-galactosidases	AGAL2__alpha-galactosidase 2	0.865	0.615	0.24	-1.09	-0.049999
At1g08570	.	[21.1] redox.thioredoxin	ACHT4__atypical CYS HIS rich thioredoxin 4	0.55	0.8	1.26	1.08	0.75
At1g11530	.	[21.1] redox.thioredoxin	CXXS1_C-terminal cysteine residue is changed to a serine 1	-0.3	-1.55	-0.794999	0.555	0.745001
At4g04950	.	[21.1] redox.thioredoxin	GRXS17_Monothiol glutaredoxin 17	2.41	2.39	2.41	0.01	-0.02
At5g06690	.	[21.1] redox.thioredoxin	WCRKC1_thioredoxin 1	-0.18	-1.07	-0.76	-0.35	0.1
At4g11600	.	[21.2.2] redox.ascorbate and glutathione.glutathione	GPX6_glutathione peroxidase 6	1.315	0.895	1.175	0.475001	0.190001
At5g37830	.	[21.2.2] redox.ascorbate and glutathione.glutathione	OXP1__oxoprolinase 1	-0.64	-0.71	-0.55	-0.83	-1.03
At5g03630	.	[21.2.1] redox.ascorbate and glutathione.ascorbate	MDAR2__Monodehydroascorbate reductase (NADH) activity	0.725001	1.075	0.77	-0.41	-0.33
At2g43350	.	[21.2] redox.ascorbate and glutathione	GPX3_glutathione peroxidase 3	0.245001	0.435	0.02	0.83	1.04
At1g28480	.	[21.4] redox.glutaredoxins	GRX480_ROXY19__Thioredoxin superfamily protein	-0.54	-1.8	-2.9	-1.51	-1.51
At1g08830	.	[21.6] redox.dismutases and catalases	CSD1__copper/zinc superoxide dismutase 1	0.1	1.22	1.105	0.955	0.41
At1g20620	.	[21.6] redox.dismutases and catalases	ATCAT3_SEN2__catalase 3	-0.394999	-1.025	-0.104999	-0.55	-0.105001
At5g51100	.	[21.6] redox.dismutases and catalases	FSD2__Fe superoxide dismutase 2	0.61	0.975	0.615	1.32	1.005
At5g09440	.	[30.1.1] signalling.in sugar and nutrient physiology	EXL4__EXORDIUM like 4	-0.085001	-1.11	-0.840001	0.985	1.05
At5g64260	.	[30.1.1] signalling.in sugar and nutrient physiology	EXL2__EXORDIUM like 2	-0.6	-0.99	-0.39	-1.06	-0.64
At5g41790	.	[30.11.1] signalling.light.COP9 signalosome	CIP1__COP1-interactive protein 1	0	-1.28	-0.92	0.02	0.07
At1g67900	.	[30.11] signalling.light	Phototropic-responsive NPH3 family protein	0.1	0.1	0.13	1.76	0.03
At2g40080	.	[30.11] signalling.light	ELF4_Early flowering 4	-0.12	-1.25	-0.81	-2.4	-2.2
At3g22104	.	[30.11] signalling.light	Phototropic-responsive NPH3 family protein	-1.15	-1.71	-1.62	-2.6	-2.51
At3g22380	.	[30.11] signalling.light	TIC__time for coffee	-0.07	-0.215	-0.355	-0.4	-1.075
At3g62090	.	[30.11] signalling.light	PIF6_ PHYTOCHROME-INTERACTING FACTOR 6_PIL2__phytochrome interacting factor 3-like 2	-0.68	-1.41	-1.46	-0.05	-0.04
At5g18960	.	[30.11] signalling.light	FRS12__FAR1-related sequence 12	1.23	1.17	0.88	1.88	0.86
At5g65710	.	[30.2.11] signalling.receptor kinases.leucine rich repeat XI	HSL2__HAESA-like 2	0.36	0.33	0.66	1.72	1.85
At2g39360	.	[30.2.16] signalling.receptor kinases.Catharanthus roseus-like RLK1	Protein kinase superfamily protein	0.99	0.97	1.28	-0.02	0.04
At4g04510	.	[30.2.17] signalling.receptor kinases.DUF 26	CRK38__cysteine-rich RLK (RECEPTOR-like protein kinase) 38	-1.305	-0.004999	-0.02	0.040001	0.005
At1g51880	.	[30.2.99] signalling.receptor kinases.misc	RHS6__root hair specific 6	5.165	0	-0.005	-0.02	0.344999
At3g09190	.	[30.2.99] signalling.receptor kinases.misc	Concanavalin A-like lectin family protein	-0.28	0.06	-0.03	-1.03	-0.49
At2g13800	.	[30.2.2] signalling.receptor kinases.leucine rich repeat II	ATSERK5_somatic embryogenesis receptor-like kinase 5_BAK8_BRI1-associated kinase 8	-0.114999	0.400001	0.225001	0.805	1.055
At5g16000	.	[30.2.2] signalling.receptor kinases.leucine rich repeat II	NIK1__NSP-interacting kinase 1	-0.335	-0.21	-0.315001	-1.105	-0.86
At5g10020	.	[30.2.3] signalling.receptor kinases.leucine rich repeat III	Leucine-rich receptor-like protein kinase family protein	0.93	1.11	1.06	0.25	0.3
At3g13690	.	[30.2.22] signalling.receptor kinases.proline extensin like	Protein kinase protein with adenine nucleotide alpha hydrolases-like domain	-0.015002	0.014999	0	-1.45	-0.95
At3g24550	.	[30.2.22] signalling.receptor kinases.proline extensin like	ATPERK1_proline rich extensin-like receptor kinase 1	-0.52	-1.04	-0.88	-1.02	-0.89
At5g56790	.	[30.2.22] signalling.receptor kinases.proline extensin like	Protein kinase superfamily protein	2.34	1.285	1.46	0.574999	0.91
At4g18250	.	[30.2.15] signalling.receptor kinases.thaumatin like	Receptor serine/threonine kinase, putative	-1.01	-1.81	-2.51	0.04	0.02
At2g41820	.	[30.2.10] signalling.receptor kinases.leucine rich repeat X	Leucine-rich repeat protein kinase family protein	-0.14	0	0.005001	-1.03	-1.07
At1g08450	.	[30.3] signalling.calcium	CRT3_EBS2_PSL1__calreticulin 3	1.09	1.02	0.59	-0.169999	0.225001
At1g76650	.	[30.3] signalling.calcium	CML38__calmodulin-like 38	-0.64	-2.465	-2.565	-1.21	-1.58
At3g14590	.	[30.3] signalling.calcium	NTMC2T6.2_NTMC2TYPE6.2__Calcium-dependent lipid-binding (CaLB domain) family protein	1.485	1.56	1.52	0.245001	0.225001
At3g22910	.	[30.3] signalling.calcium	ATPase E1-E2 type family protein / haloacid dehalogenase-like hydrolase family protein	2.005	0.865	0.255	0.449999	0.035
At3g49050	.	[30.3] signalling.calcium	alpha/beta-Hydrolases superfamily protein	0.53	-0.33	-0.31	-0.48	-1.24
At3g59450	.	[30.3] signalling.calcium	Calcium-binding EF-hand family protein	-1.45	-2.655	-1.815	-0.86	-0.840001
At4g09570	.	[30.3] signalling.calcium	CPK4_calcium-dependent protein kinase 4	2.18	2.51	2.39	3.16	0.31
At4g20780	.	[30.3] signalling.calcium	CML42__calmodulin like 42	1.6	0.19	0.19	1.42	0.45
At4g31000	.	[30.3] signalling.calcium	Calmodulin-binding protein	-1.37	-1.395	-1.435	-3.01	-3
At4g32060	.	[30.3] signalling.calcium	Calcium-binding EF hand family protein	-0.405	-2.16	-1.57	-1.575	-1.775
At5g24270	.	[30.3] signalling.calcium	SOS3_Salt Overly sensitive 3_CBL4_Calcineurin B-like protein 4	2.095	1.025	0.770001	1.605	-0.405
At5g37780	.	[30.3] signalling.calcium	CAM1_calmodulin 1	-0.01	-0.005	-0.02	1.46	0
At5g39670	.	[30.3] signalling.calcium	Calcium-binding EF-hand family protein	-1.17	-2.475	-2.165	-1.87	-1.585
At5g62570	.	[30.3] signalling.calcium	Calmodulin binding protein-like	-0.52	-1.245	-0.715	-0.934999	-0.795
At4g36080	.	[30.4] signalling.phosphinositides	Phosphotransferases, inositol or phosphatidylinositol kinases	0.185001	0.714999	0.99	1.385	0.404999
At1g21920	.	[30.4.1] signalling.phosphinositides.phosphatidylinositol-4-phosphate 5-kinase	Histone H3 K4-specific methyltransferase SET7/9 family protein	-0.165001	-0.105002	0.124999	1.17	1.39
At3g56960	.	[30.4.1] signalling.phosphinositides.phosphatidylinositol-4-phosphate 5-kinase	PIP5K4__phosphatidyl inositol monophosphate 5 kinase 4	0.455	1.18	0.740001	-0.434999	-0.529999
At1g30110	.	[30.4.3] signalling.phosphinositides.bis(5''-nucleosyl)-tetraphosphatase	NUDX25_nudix (Nucleoside diphosphate linked to X) hydrolase homolog 25	-1.02	-1.11	-1.05	0.01	0.18
At3g47220	.	[30.4.4] signalling.phosphinositides.phosphoinositide phospholipase C	PLC9_phosphatidylinositol-specific phospholipase C9	-0.36	-0.32	-0.17	-1.18	-0.31
At3g55940	.	[30.4.4] signalling.phosphinositides.phosphoinositide phospholipase C	Phosphoinositide-specific phospholipase C family protein	0	0	0.01	2.45	2.44
At2g30060	.	[30.5] signalling.G-proteins	Pleckstrin homology (PH) domain superfamily protein	0.604999	0.734998	0.594999	-1.05	-0.15
At2g41670	.	[30.5] signalling.G-proteins	P-loop containing nucleoside triphosphate hydrolases superfamily protein	-0.02	-0.02	0	-0.03	-1.01
At3g07880	.	[30.5] signalling.G-proteins	SCN1_SUPERCENTIPEDE1_Immunoglobulin E-set superfamily protein	-0.89	-1.12	-0.88	-0.27	0.3
At4g39520	.	[30.5] signalling.G-proteins	GTP-binding protein-related	1.58	1.29	0.65	-0.565	-0.795
At5g45130	.	[30.5] signalling.G-proteins	RHA1__RAB homolog 1	-0.63	-2.19	-2	-0.67	-0.83
At5g47520	.	[30.5] signalling.G-proteins	RABA5a_RAB GTPase homolog A5A	0.3	0.06	-0.01	1.2	1.08
At1g51660	.	[30.6] signalling.MAP kinases	MKK4__mitogen-activated protein kinase kinase 4	0.005	-1.28	-0.01	-0.009999	-0.009999
At1g53570	.	[30.6] signalling.MAP kinases	MAPKKK3__mitogen-activated protein kinase kinase kinase 3	-0.185002	-0.775001	-0.360001	-1.2	-1.11
At3g15220	.	[30.6] signalling.MAP kinases	Protein kinase superfamily protein	1.57	0.81	1.21	0.34	0.2
At3g45640	.	[30.6] signalling.MAP kinases	MAPK3_mitogen-activated protein kinase 3	-0.435	-1.745	-1.75	-0.14	0.02
At5g05850	.	[30.99] signalling.unspecified	PIRL1__plant intracellular ras group-related LRR 1	-0.34	-1.235	-0.705001	-0.5	-0.52
At5g03690	.	[4.1.11] glycolysis.cytosolic branch.aldolase	Aldolase superfamily protein	-0.67	-1.14	-1.08	-1.38	-1.31
At3g04120	.	[4.1.9] glycolysis.cytosolic branch.glyceraldehyde 3-phosphate dehydrogenase (GAP-DH)	GAPC1__glyceraldehyde-3-phosphate dehydrogenase C subunit 1	0.17	1.4	1.26	0.69	-0.28
At2g42600	.	[4.1.16] glycolysis.cytosolic branch.phospho-enol-pyruvate carboxylase (PEPC)	PPC2_phosphoenolpyruvate carboxylase 2	0.72	1.09	0.7	-0.71	-1.4
At4g14040	.	[15] metal handling	SBP2__selenium-binding protein 2	0.495	0.909999	1.065	0.425	0.285001
At2g37330	.	[15.3] metal handling.regulation	ALS3__aluminum sensitive 3	0.595	0.95	1	0.715	0.655
At2g15620	.	[12.1.2] N-metabolism.nitrate metabolism.nitrite reductase	NIR1__nitrite reductase 1	-0.19	-0.16	-0.12	-1.02	-0.530001
At5g53460	.	[12.2.1.2] N-metabolism.ammonia metabolism.glutamate synthase.NADH dependent	GLT1__NADH-dependent glutamate synthase 1	-0.22	-0.75	-1.12	0.63	-0.27
At5g07440	.	[12.3.1] N-metabolism.N-degradation.glutamate dehydrogenase	GDH2__glutamate dehydrogenase 2	0.27	0.17	0.37	1.69	0.21
At5g49970	.	[18.1008] Co-factor and vitamine metabolism	PPOX__pyridoxin (pyrodoxamine) 5'-phosphate oxidase	0.6	1.22	1.34	0.31	0.42
At2g29630	.	[18.2] Co-factor and vitamine metabolism.thiamine	PY_Pyrimidine requiring_THIC__thiaminC	-0.07	-0.1	-0.08	-1.675	-1.58
At5g54770	.	[18.2] Co-factor and vitamine metabolism.thiamine	THI1_THI4_Thiamine 4	-0.804999	-2.975	-1.575	-0.195	-0.035
At5g64300	.	[18.3.1] Co-factor and vitamine metabolism.riboflavin.GTP cyclohydrolase II	GCH_GTP cyclohydrolase II	-0.71	-1.88	-1.45	0	-0.01
At1g74710	.	[18.5.2.1] Co-factor and vitamine metabolism.folate & vitamine K.vitamine K.isochorismate synthase	ICS1_Isochorismate synthase 1	-0.94	-1.21	-0.38	0.53	0.48
At1g67810	.	[18.7] Co-factor and vitamine metabolism.iron-sulphur clusters	SUFE2__sulfur E2	0	-1.01	-1.42	0.21	0.35
At5g50960	.	[18.7] Co-factor and vitamine metabolism.iron-sulphur clusters	NBP35__nucleotide binding protein 35	1.05	0.765	0.57	0.38	0.14
At1g78780	.	[20.1.1001] stress.biotic	Pathogenesis-related family protein	-1.355	-0.33	-0.119999	0.125	0.239999
At2g02100	.	[20.1.1001] stress.biotic	LCR69_PDF2.2__low-molecular-weight cysteine-rich 69	0.125	1.015	0.515	-0.06	-1.285
At2g43590	.	[20.1.1001] stress.biotic	Chitinase family protein	1.05	0.74	0.72	1.15	-0.23
At3g02840	.	[20.1.1001] stress.biotic	ARM repeat superfamily protein	-0.539999	-1.94	-2.135	0.31	-0.805
At3g04720	.	[20.1.1001] stress.biotic	PR4__pathogenesis-related 4	-0.13	-0.705	-0.935	1.15	0.114999
At3g20590	.	[20.1.1001] stress.biotic	LEA hydroxyproline-rich glycoprotein family	-0.584999	-1.605	-1.355	-0.584999	-0.184999
At3g23190	.	[20.1.1001] stress.biotic	HR-like lesion-inducing protein-related	0.514999	0.125	0.734998	1.73	1.645
At4g13880	.	[20.1.1001] stress.biotic	RLP48_receptor like protein 48	1.245	1.11	0.845	-0.34	-0.07
At5g04720	.	[20.1.1001] stress.biotic	ADR1-L2_ADR1-like 2	3.2	0.87	0.95	3.44	-0.01
At5g06320	.	[20.1.1001] stress.biotic	NHL3__NDR1/HIN1-like 3	-0.83	-2.35	-1.86	-1.05	-0.91
At5g64930	.	[20.1.1001] stress.biotic	HYS1_Hypersenescence 1_CPR5_Constitutive expression of PR genes	-1.15	-0.115	-0.559999	0.025001	0.015
At5g45260	.	[20.1.5] stress.biotic.regulation of transcription	WRKY52_WRKY domain protein 52	0.08	0.09	1.17	2.25	0.99
At2g34930	.	[20.1.7] stress.biotic.PR-proteins	Disease resistance family protein / LRR family protein	-0.12	-0.95	-0.91	-1.9	-1.35
At3g25510	.	[20.1.7] stress.biotic.PR-proteins	disease resistance protein (TIR-NBS-LRR class), putative	-0.73	-1.74	-1.705	-1.21	-1.155
At3g50950	.	[20.1.7] stress.biotic.PR-proteins	ZAR1__HOPZ-ACTIVATED RESISTANCE 1	0.115	-0.880001	-1.015	0.595	-0.555
At3g55230	.	[20.1.7] stress.biotic.PR-proteins	Disease resistance-responsive (dirigent-like protein) family protein	-0.82	-1.43	-1.16	-0.020001	-0.01
At5g11250	.	[20.1.7] stress.biotic.PR-proteins	Disease resistance protein (TIR-NBS-LRR class)	-1.33	-1.835	-1.855	-0.010001	0.01
At5g17970	.	[20.1.7] stress.biotic.PR-proteins	Disease resistance protein (TIR-NBS-LRR class) family	-0.15	-1.38	-0.97	0.27	0.39
At5g45230	.	[20.1.7] stress.biotic.PR-proteins	Disease resistance protein (TIR-NBS-LRR class) family	0.055	0.335	0.434999	2.26	0.994998
At5g45490	.	[20.1.7] stress.biotic.PR-proteins	P-loop containing nucleoside triphosphate hydrolases superfamily protein	0.300001	-0.97	-0.41	0.47	-1.29
At5g46470	.	[20.1.7] stress.biotic.PR-proteins	RPS6__disease resistance protein (TIR-NBS-LRR class) family	-1.215	-2.72	-2.55	-1.5	-2.285
At5g32619	.	[20.1.7.12] stress.biotic.PR-proteins.plant defensins	Defensin-like (DEFL) family protein	0.220002	0.195001	0.150001	1.625	-0.66
At4g11340	.	[20.1.2] stress.biotic.receptors	Disease resistance protein (TIR-NBS-LRR class) family	-1.45	-0.54	0.62	-0.05	-0.56
At1g62740	.	[20.1003] stress	Hop2__stress-inducible protein, putative	0.87	1.09	0.68	0.3	0.59
At4g12400	.	[20.1003] stress	Hop3__stress-inducible protein, putative	2.82	3.265	1.565	1.185	0.620001
At1g20440	.	[20.2.99] stress.abiotic.unspecified	COR47_RD17__cold-regulated 47	1.52	0.95	1.9	-0.51	-0.53
At1g20450	.	[20.2.99] stress.abiotic.unspecified	ERD10_Early-responsive to dehydration	1.485	0.45	1.145	-0.555	-0.63
At1g70850	.	[20.2.99] stress.abiotic.unspecified	MLP34__MLP-like protein 34	-0.395	-2.375	-0.6	-0.835	-0.825001
At2g40330	.	[20.2.99] stress.abiotic.unspecified	RCAR9_Regulatory components of ABA receptor 9	0.88	0.705	0.935	1.18	1.02
At4g30320	.	[20.2.99] stress.abiotic.unspecified	CAP (Cysteine-rich secretory proteins, Antigen 5, and Pathogenesis-related 1 protein) superfamily protein	0.9	-0.260001	-0.260001	-1.46	-0.775
At5g20630	.	[20.2.99] stress.abiotic.unspecified	GER3_germin 3	0.454999	0.125	0.095001	-3.12	-2.63
At1g05260	.	[20.2.2] stress.abiotic.cold	RCI3_Rare cold inducible gene 3_Peroxidase superfamily protein	-0.05	-1.645	-2.175	0.045001	-0.065
At4g36020	.	[20.2.2] stress.abiotic.cold	CSDP1__cold shock domain protein 1	0.79	0.57	0.72	-0.51	-1.14
At5g55530	.	[20.2.2] stress.abiotic.cold	Calcium-dependent lipid-binding (CaLB domain) family protein	-0.145	-0.655	-1.45	-0.06	-0.445
At1g30360	.	[20.2.3] stress.abiotic.drought/salt	ERD4__Early-responsive to dehydration	1.15	-0.09	0.3	-0.45	-0.47
At1g33170	.	[20.2.3] stress.abiotic.drought/salt	S-adenosyl-L-methionine-dependent methyltransferases superfamily protein	-0.16	0.115	-0.14	-1.06	-0.915
At1g56410	.	[20.2.1] stress.abiotic.heat	ERD2_HSP70T-1__heat shock protein 70 (Hsp 70) family protein	1.455	1.775	0.31	0.075	0.11
At2g26150	.	[20.2.1] stress.abiotic.heat	HSFA2_heat shock transcription factor A2	2.66	3.03	1.38	2.94	1.65
At2g32120	.	[20.2.1] stress.abiotic.heat	HSP70T-2__heat-shock protein 70T-2	0.95	1.17	0.46	0.41	0.31
At3g07770	.	[20.2.1] stress.abiotic.heat	HSP89.1__HEAT SHOCK PROTEIN 89.1	0.26	1.02	0.29	-0.19	-0.02
At3g09440	.	[20.2.1] stress.abiotic.heat	Heat shock protein 70 (Hsp 70) family protein	1.87	2.045	0.92	1.175	0.105
At3g12580	.	[20.2.1] stress.abiotic.heat	HSP70_heat shock protein 70	2.405	2.73	1.33	2.095	0.395
At3g14200	.	[20.2.1] stress.abiotic.heat	Chaperone DnaJ-domain superfamily protein	1.075	1	0.54	0.24	0.42
At4g21320	.	[20.2.1] stress.abiotic.heat	HSA32_HEAT-STRESS-ASSOCIATED 32	1.385	1.295	0.634999	1.74	0.565
At4g28480	.	[20.2.1] stress.abiotic.heat	DNAJ heat shock family protein	3.545	3.805	1.72	2.03	1.54
At4g36040	.	[20.2.1] stress.abiotic.heat	J11__Chaperone DnaJ-domain superfamily protein	0.059999	0.264999	1.11	1.35	1.385
At4g37910	.	[20.2.1] stress.abiotic.heat	mtHSC70-1__mitochondrial heat shock protein 70-1	0.69	1.25	0.42	0.09	-0.1
At5g04890	.	[20.2.1] stress.abiotic.heat	RTM2__HSP20-like chaperones superfamily protein	0.614999	0.85	0.77	2.475	0.32
At5g22060	.	[20.2.1] stress.abiotic.heat	J2_DNAJ homologue 2	1.005	1.07	0.705	0.63	0.63
At5g22080	.	[20.2.1] stress.abiotic.heat	Chaperone DnaJ-domain superfamily protein	1.75	-0.05	-0.11	0.85	0.91
At5g53150	.	[20.2.1] stress.abiotic.heat	DNAJ heat shock N-terminal domain-containing protein	-0.63	-1.16	-1.24	0.24	0.02
At5g42050	.	[20.2.4] stress.abiotic.touch/wounding	DCD (Development and Cell Death) domain protein	-0.225	-1.05	-1.16	-1.14	-1.605
At3g27740	.	[23.1.1.1] nucleotide metabolism.synthesis.pyrimidine.carbamoyl phosphate synthetase	CARA_VEN6__carbamoyl phosphate synthetase A	0.05	-0.19	-0.27	0.97	1.01
At1g74260	.	[23.1.2.4] nucleotide metabolism.synthesis.purine.FGAR amidotransferase	PUR4__purine biosynthesis 4	-0.45	-0.04	-0.4	-1.03	-0.87
At1g18300	.	[23.3.3] nucleotide metabolism.salvage.NUDIX hydrolases	NUDT4__nudix hydrolase homolog 4	-2.395	-4.035	-3.835	-2.535	-2.05
At1g73540	.	[23.3.3] nucleotide metabolism.salvage.NUDIX hydrolases	NUDT21__nudix hydrolase homolog 21	-1.76	-4.035	-3.345	-4.18	-3.74
At5g23350	.	[17.1.3] hormone metabolism.abscisic acid.induced-regulated-responsive-activated	GRAM domain-containing protein / ABA-responsive protein-related	1.15	1.325	1.03	0.135001	0.020001
At5g59220	.	[17.1.3] hormone metabolism.abscisic acid.induced-regulated-responsive-activated	HAI1_SAG113_highly ABA-induced PP2C gene 1	-0.01	-0.02	-0.04	-2.56	-0.01
At4g26080	.	[17.1.2] hormone metabolism.abscisic acid.signal transduction	ABI1__ABA insensitive 1	0.56	0.205	0.755	1.03	0.935001
At5g20910	.	[17.1.2] hormone metabolism.abscisic acid.signal transduction	AIP2_ABA interacting protein 2_RING/U-box superfamily protein	0.644999	1.005	0.59	1.525	0.205001
At1g60730	.	[17.2.3] hormone metabolism.auxin.induced-regulated-responsive-activated	NAD(P)-linked oxidoreductase superfamily protein	-0.14	-0.01	0.26	-1.37	-1.21
At2g34680	.	[17.2.3] hormone metabolism.auxin.induced-regulated-responsive-activated	AIR9_Auxin induced in root culture 9	-0.5	-0.02	-0.16	-0.93	-1.04
At2g46370	.	[17.2.3] hormone metabolism.auxin.induced-regulated-responsive-activated	JAR1_Jasmonate resistance 1	0.345002	-0.664999	-0.144998	-1.1	-0.490001
At2g46690	.	[17.2.3] hormone metabolism.auxin.induced-regulated-responsive-activated	SAUR-like auxin-responsive protein family	0.49	0.735	1.095	0.665	0.535
At4g27450	.	[17.2.3] hormone metabolism.auxin.induced-regulated-responsive-activated	Aluminium induced protein with YGL and LRDR motifs	0.155	0.44	0.55	1.015	1.155
At4g34760	.	[17.2.3] hormone metabolism.auxin.induced-regulated-responsive-activated	SAUR-like auxin-responsive protein family	0.01	-0.059999	-0.135	0.660001	1.08
At4g38840	.	[17.2.3] hormone metabolism.auxin.induced-regulated-responsive-activated	SAUR-like auxin-responsive protein family	-0.02	-0.005	0	1.42	1.725
At4g38860	.	[17.2.3] hormone metabolism.auxin.induced-regulated-responsive-activated	SAUR-like auxin-responsive protein family	-0.034999	-0.019999	-0.014999	1.075	1.65
At5g35735	.	[17.2.3] hormone metabolism.auxin.induced-regulated-responsive-activated	Auxin-responsive family protein	0.34	-0.575	-0.274999	0.495	1.165
At5g47530	.	[17.2.3] hormone metabolism.auxin.induced-regulated-responsive-activated	Auxin-responsive family protein	1.35	2.33	1.1	-0.04	-0.04
At5g65470	.	[17.2.3] hormone metabolism.auxin.induced-regulated-responsive-activated	O-fucosyltransferase family protein	-0.300001	-0.150001	-0.155001	-1.055	-1.18
At1g70940	.	[17.2.2] hormone metabolism.auxin.signal transduction	PIN3_PIN-formed 3_Auxin efflux carrier family protein	-0.105001	-0.16	-0.125	-1.145	-1.09
At1g77110	.	[17.2.2] hormone metabolism.auxin.signal transduction	PIN6_PIN-formed 6_Auxin efflux carrier family protein	0.855	0.349999	0.295	-1.585	-2.5
At5g38970	.	[17.3.1.1.4] hormone metabolism.brassinosteroid.synthesis-degradation.BRs.BR6OX	BR6OX1_CYP85A1__brassinosteroid-6-oxidase 1	0.54	0.054999	0.06	1.075	1.17
At1g11680	.	[17.3.1.2.3] hormone metabolism.brassinosteroid.synthesis-degradation.sterols.CYP51	CYP51A2_CYP51G1_EMB1738__CYTOCHROME P450 51G1	-0.295	-0.335001	-0.09	-0.915	-1.25
At5g05860	.	[17.4.1.1003] hormone metabolism.cytokinin.synthesis-degradation	UGT76C2__UDP-glucosyl transferase 76C2	-0.195	-0.015	0.004999	0.785	1.015
At3g16050	.	[17.5.3] hormone metabolism.ethylene.induced-regulated-responsive-activated	PDX1.2__pyridoxine biosynthesis 1.2	2.9	2.82	1.33	1.86	0.62
At4g20880	.	[17.5.3] hormone metabolism.ethylene.induced-regulated-responsive-activated	Ethylene-responsive nuclear protein / Ethylene-regulated nuclear protein (ERT2)	-0.855	-1.265	-1.21	-1.355	-1.155
At1g05010	.	[17.5.1.2] hormone metabolism.ethylene.synthesis-degradation.1-aminocyclopropane-1-carboxylate oxidase	ACO4_ACC oxidase 4_EFE__ethylene-forming enzyme	1.225	0.925	0.65	-0.515	-0.04
At1g62380	.	[17.5.1.2] hormone metabolism.ethylene.synthesis-degradation.1-aminocyclopropane-1-carboxylate oxidase	ACO2_ACC oxidase 2	-0.215	-0.805001	-1.1	-0.745	-0.29
At1g77330	.	[17.5.1.2] hormone metabolism.ethylene.synthesis-degradation.1-aminocyclopropane-1-carboxylate oxidase	Similar to 1-aminocyclopropane-1-carboxylate oxidase	0.57	1.25	0.95	-0.18	-0.28
At2g19590	.	[17.5.1.2] hormone metabolism.ethylene.synthesis-degradation.1-aminocyclopropane-1-carboxylate oxidase	ACO1_ACC oxidase 1	0.55	1.13	1.26	0.02	0.04
At2g44840	.	[17.5.2] hormone metabolism.ethylene.signal transduction	ERF13_ethylene-responsive element binding factor 13	-1.005	-3.06	-3.305	-2.655	-2.67
At3g15210	.	[17.5.2] hormone metabolism.ethylene.signal transduction	ERF4_RAP2.5_ethylene responsive element binding factor 4	-0.47	-1.79	-1.52	-1.1	-1.27
At3g20310	.	[17.5.2] hormone metabolism.ethylene.signal transduction	ERF7_ethylene response factor 7	0.045	-0.13	-0.125	1.215	1.035
At3g23150	.	[17.5.2] hormone metabolism.ethylene.signal transduction	ETR2_Ethylene response 2_Signal transduction histidine kinase, hybrid-type, ethylene sensor	1.38	0.85	1.04	0.5	0.56
At1g02400	.	[17.6.1.13] hormone metabolism.gibberelin.synthesis-degradation.GA2 oxidase	ATGA2OX4_ATGA2OX6_gibberellin 2-oxidase 6	-0.45	-1.43	-1.05	-0.56	-0.53
At2g32440	.	[17.6.1.4] hormone metabolism.gibberelin.synthesis-degradation.ent-kaurenoic acid hydroxylase/oxygenase	KAO2_CYP88A4_ent-kaurenoic acid hydroxylase 2	0.11	0.42	0.27	1.3	1.05
At5g27320	.	[17.6.2] hormone metabolism.gibberelin.signal transduction	GID1C_Gibberelin insensitive dwarf 1C	0.02	-0.07	-0.09	1.28	1.55
At1g09400	.	[17.7.1.5] hormone metabolism.jasmonate.synthesis-degradation.12-Oxo-PDA-reductase	FMN-linked oxidoreductases superfamily protein	2.1	1.96	1.31	3.49	0.05
At1g76680	.	[17.7.1.5] hormone metabolism.jasmonate.synthesis-degradation.12-Oxo-PDA-reductase	OPR1_12-oxophytodienoate reductase 1	3.42	3.86	2.64	4.66	-0.02
At1g76690	.	[17.7.1.5] hormone metabolism.jasmonate.synthesis-degradation.12-Oxo-PDA-reductase	OPR2_12-oxophytodienoate reductase 2	2.98	2.37	1.79	3.05	-0.09
At2g06050	.	[17.7.1.5] hormone metabolism.jasmonate.synthesis-degradation.12-Oxo-PDA-reductase	OPR3_oxophytodienoate-reductase 3	-0.32	-0.55	-0.544999	-0.035	1.175
At1g13280	.	[17.7.1.4] hormone metabolism.jasmonate.synthesis-degradation.allene oxidase cyclase	AOC4__allene oxide cyclase 4	-0.640001	-1.07	-1.08	-0.085001	-0.08
At3g44860	.	[17.8.1001] hormone metabolism.salicylic acid.synthesis-degradation	FAMT__farnesoic acid carboxyl-O-methyltransferase	0.315	1.67	2.835	1.405	1.865
At5g11520	.	[13.1.1.2.1] amino acid metabolism.synthesis.central amino acid metabolism.aspartate.aspartate aminotransferase	ASP3_aspartate aminotransferase 3	0.235001	0.745001	1.31	1.335	1.15
At3g61440	.	[13.1.5.3.1] amino acid metabolism.synthesis.serine-glycine-cysteine group.cysteine.OASTL	CYSC1_cysteine synthase C1	-0.375	0.05	0.37	-0.030001	-1.12
At1g15410	.	[13.1.2.3.31] amino acid metabolism.synthesis.glutamate family.arginine.aspartate racemase	Aspartate-glutamate racemase family	-0.35	-0.2	-0.31	-1.02	-0.61
At4g27070	.	[13.1.6.5.5] amino acid metabolism.synthesis.aromatic aa.tryptophan.tryptophan synthase	TSB2__tryptophan synthase beta-subunit 2	0.71	0.395	-0.01	1.07	0.34
At3g61300	.	[13.1.6.5.3] amino acid metabolism.synthesis.aromatic aa.tryptophan.phosphoribosyanthranilate isomerase	C2 calcium/lipid-binding plant phosphoribosyltransferase family protein	1.11	1.01	0.81	0.59	0
At5g17920	.	[13.1.3.4.1003] amino acid metabolism.synthesis.aspartate family.methionine	CIMS_METS_Cobalamin-independent methionine synthase	-3.48	0.759999	0.384999	-0.665	-1.17
At2g13360	.	[13.1.5.2.3] amino acid metabolism.synthesis.serine-glycine-cysteine group.glycine.serine glyoxylate aminotransferase	AGT_SGAT_alanine/serine:glyoxylate aminotransferase	-0.379999	-0.930001	-1.1	0.21	0.465
At1g65960	.	[13.1.1.1.1] amino acid metabolism.synthesis.central amino acid metabolism.GABA.Glutamate decarboxylase	GAD2__Glutamate decarboxylase 2	0.59	0.31	0.465	-1.175	-0.475
At5g17330	.	[13.1.1.1.1] amino acid metabolism.synthesis.central amino acid metabolism.GABA.Glutamate decarboxylase	GAD1__glutamate decarboxylase 1	0.485001	0.254999	0.42	-1.19	-0.535
At3g19030	.	[13.1.5.1.2] amino acid metabolism.synthesis.serine-glycine-cysteine group.serine.phosphoserine aminotransferase	Unknown protein, INVOLVED IN: pyridoxine and homoserine biosynthetic process	-2.225	-1.86	-2.125	-0.24	-0.22
At3g03780	.	[13.1.3.4.3] amino acid metabolism.synthesis.aspartate family.methionine.methionine synthase	MS2_methionine synthase 2	-0.12	0.56	0.125	-0.755	-1.15
At4g16800	.	[13.2.6.3] amino acid metabolism.degradation.aromatic aa.tryptophan	ATP-dependent caseinolytic (Clp) protease/crotonase family protein	0.475	1.01	0.610001	-0.09	0.274999
At4g34030	.	[13.2.4.4] amino acid metabolism.degradation.branched-chain group.leucine	MCCB__3-methylcrotonyl-CoA carboxylase	-0.349999	-1.035	-0.304998	0.929999	0.865
At1g79010	.	[9.1.2] mitochondrial electron transport / ATP synthesis.NADH-DH.localisation not clear	Alpha-helical ferredoxin	0.1	0.12	0.25	1.13	1.21
At4g02580	.	[9.1.2] mitochondrial electron transport / ATP synthesis.NADH-DH.localisation not clear	NADH-ubiquinone oxidoreductase 24 kDa subunit, putative	1.22	0.810002	0.815001	0.35	-0.16
At1g32350	.	[9.4] mitochondrial electron transport / ATP synthesis.alternative oxidase	AOX1D__alternative oxidase 1D	1	1.15	1.09	2.83	1.48
At3g22370	.	[9.4] mitochondrial electron transport / ATP synthesis.alternative oxidase	AOX1A_alternative oxidase 1A	1.96	2.39	2.13	1.87	0.63
At2g07727	.	[9.5] mitochondrial electron transport / ATP synthesis.cytochrome c reductase	Di-haem cytochrome, transmembrane;Cytochrome b/b6, C-terminal	1.13	1.14	1.53	1.43	1.44
At4g10040	.	[9.6] mitochondrial electron transport / ATP synthesis.cytochrome c	CYTC-2__cytochrome c-2	0.985	1.115	1.125	1.11	0.285
ATMG00830	.	[9.6] mitochondrial electron transport / ATP synthesis.cytochrome c	CCB382__cytochrome C biogenesis 382	0.434999	1.195	0.615	0.825	-0.45
At5g37150	.	[27.1.1] RNA.processing.splicing	P-loop containing nucleoside triphosphate hydrolases superfamily protein	0.65	0.73	0.86	1.02	1.02
At5g05970	.	[27.1] RNA.processing	NEDD1_Transducin/WD40 repeat-like superfamily protein	2.205	1.205	0.860001	1.67	1.785
At5g20360	.	[27.1] RNA.processing	PHOX3__36-carboxylate clamp (CC)-tetratricopeptide repeat (TPR) protein	-0.325	-0.580001	-0.74	1.47	0.699999
At3g62310	.	[27.1.2] RNA.processing.RNA helicase	RNA helicase family protein	0.004999	0.045	0.084999	1.125	1.485
At5g51080	.	[27.1.2] RNA.processing.RNA helicase	RNase H family protein	-0.040001	0.369999	0.714999	1.335	0.705
At5g61140	.	[27.1.2] RNA.processing.RNA helicase	U5 small nuclear ribonucleoprotein helicase	-0.515	-1.545	-1.44	-1.88	-2.28
At2g32070	.	[27.1.19] RNA.processing.ribonucleases	Polynucleotidyl transferase, ribonuclease H-like superfamily protein	1.095	0.934999	0.914999	0.675	0.6
At3g01410	.	[27.1.19] RNA.processing.ribonucleases	Polynucleotidyl transferase, ribonuclease H-like superfamily protein	-0.05	-0.02	-0.03	0.84	2.17
At3g44260	.	[27.1.19] RNA.processing.ribonucleases	CAF1a_CCR4- ASSOCIATED FACTOR 1A	-2.03	-3.22	-3.05	-3.31	-3.76
At5g22250	.	[27.1.19] RNA.processing.ribonucleases	CAF1b_CCR4-associated factor 1B	-0.875	-1.49	-1.2	-1.165	-1.99
At1g54250	.	[27.2] RNA.transcription	RPABC16.5_NRPB8A_NRPE8A__RNA polymerase Rpb8	0.05	0.21	0.21	2.23	0.65
At3g23780	.	[27.2] RNA.transcription	NRPD2A_nuclear RNA polymerase D2A_OCP1_overexpressor of cationinc peroxidase 1	0.07	1.46	0.3	-0.01	0.04
At4g10070	.	[27.2] RNA.transcription	KH domain-containing protein	-0.69	-1.26	-0.83	0.79	0.85
At4g14520	.	[27.2] RNA.transcription	DNA-directed RNA polymerase II-related	0.035	0.059999	0.134999	1.51	1.445
ATCG00180	.	[27.2] RNA.transcription	RPOC1__DNA-directed RNA polymerase family protein	0.92	2.07	1.62	0.08	0.02
ATCG00190	.	[27.2] RNA.transcription	RPOB__RNA polymerase subunit beta	0.049999	0.375	0.254999	0.984999	1.035
At1g68670	.	[27.3.20] RNA.regulation of transcription.G2-like transcription factor family, GARP	Myb-like transcription factor family protein	-0.24	0.265	0.37	0.870001	1.195
At2g40970	.	[27.3.20] RNA.regulation of transcription.G2-like transcription factor family, GARP	MYBC1__Homeodomain-like superfamily protein	0.6	0.7	1.13	0.04	0.02
At2g26150	.	[27.3.23] RNA.regulation of transcription.HSF,Heat-shock transcription factor family	HSFA2_heat shock transcription factor A2	2.66	3.03	1.38	2.94	1.65
At5g62020	.	[27.3.23] RNA.regulation of transcription.HSF,Heat-shock transcription factor family	HSFB2A_heat shock transcription factor B2A	2.16	2.12	1.165	0.579999	-0.305001
At3g56660	.	[27.3.35] RNA.regulation of transcription.bZIP transcription factor family	BZIP49__basic region/leucine zipper motif protein 49	1.04	0.48	0.85	0.79	0.89
At5g23090	.	[27.3.13] RNA.regulation of transcription.CCAAT box binding factor family, DR1	NF-YB13__nuclear factor Y, subunit B13	0.11	0.245	0.565	0.91	1
At2g18300	.	[27.3.6] RNA.regulation of transcription.bHLH,Basic Helix-Loop-Helix family	Basic helix-loop-helix (bHLH) DNA-binding superfamily protein	-0.93	-2.42	-1.92	-1.55	-1.65
At2g42280	.	[27.3.6] RNA.regulation of transcription.bHLH,Basic Helix-Loop-Helix family	FBH4_flowering BHLH 4	0.03	0.224999	0.415	1.445	0.519999
At2g46970	.	[27.3.6] RNA.regulation of transcription.bHLH,Basic Helix-Loop-Helix family	PIL1__phytochrome interacting factor 3-like 1	0.005	0	0.01	-1.035	-0.765
At2g47270	.	[27.3.6] RNA.regulation of transcription.bHLH,Basic Helix-Loop-Helix family	UPB1_Upbeat 1_sequence-specific DNA binding transcription factors	-0.05	0.02	0.39	1.03	0.51
At3g24140	.	[27.3.6] RNA.regulation of transcription.bHLH,Basic Helix-Loop-Helix family	FMA__basic helix-loop-helix (bHLH) DNA-binding superfamily protein	-0.045	-0.065	-0.005001	1.655	-0.134999
At5g04150	.	[27.3.6] RNA.regulation of transcription.bHLH,Basic Helix-Loop-Helix family	BHLH101__basic helix-loop-helix DNA-binding superfamily protein	0.184999	1.005	-0.075001	1.005	-1.085
At5g50915	.	[27.3.6] RNA.regulation of transcription.bHLH,Basic Helix-Loop-Helix family	basic helix-loop-helix (bHLH) DNA-binding superfamily protein	0.33	0.1	0.02	1.12	1.37
At5g51780	.	[27.3.6] RNA.regulation of transcription.bHLH,Basic Helix-Loop-Helix family	basic helix-loop-helix (bHLH) DNA-binding superfamily protein	-0.145	-0.025	0.225	1.085	0.975
At5g67060	.	[27.3.6] RNA.regulation of transcription.bHLH,Basic Helix-Loop-Helix family	HEC1__basic helix-loop-helix (bHLH) DNA-binding superfamily protein	-0.02	0.02	0.265	0.57	1.205
At2g35930	.	[27.3.64] RNA.regulation of transcription.PHOR1	PUB23__plant U-box 23	-0.335	-1.04	-1.295	-2.31	-2.33
At5g64660	.	[27.3.64] RNA.regulation of transcription.PHOR1	ATCMPG2_CYS, MET, PRO, and GLY protein 2	-0.84	-1.555	-1.64	-1.035	-1.63
At1g08460	.	[27.3.55] RNA.regulation of transcription.HDA	HDA8_histone deacetylase 8	-0.19	0.25	0.16	1.86	1.97
At3g16680	.	[27.3.50] RNA.regulation of transcription.General Transcription	DNA binding; DNA-directed RNA polymerases	0.09	0.15	0.07	1.01	0.05
At5g59230	.	[27.3.50] RNA.regulation of transcription.General Transcription	Transcription factor-related	0.389999	1.06	0.44	0.299999	0.109998
At2g22800	.	[27.3.22] RNA.regulation of transcription.HB,Homeobox transcription factor family	HAT9__Homeobox-leucine zipper protein family	0.759999	1.185	0.839999	0.655001	0.424999
At2g23760	.	[27.3.22] RNA.regulation of transcription.HB,Homeobox transcription factor family	BLH4_SAW2__BEL1-like homeodomain 4	-0.81	-1.72	-1.33	-1.74	-1.79
At2g46680	.	[27.3.22] RNA.regulation of transcription.HB,Homeobox transcription factor family	HB-7_homeobox 7	0.01	-0.18	0.4	1.27	0.51
At4g36870	.	[27.3.22] RNA.regulation of transcription.HB,Homeobox transcription factor family	BLH2_BEL1-like homeodomain 2	0.08	-0.24	-0.42	-0.84	-1.35
At5g02030	.	[27.3.22] RNA.regulation of transcription.HB,Homeobox transcription factor family	BLH9_BEL1-like Homeodomain 9	0.04	0.02	0.03	1.35	0.06
At5g46880	.	[27.3.22] RNA.regulation of transcription.HB,Homeobox transcription factor family	HB-7_HDG5__homeobox-7	-0.205	-2.18	-1.82	-0.485001	-0.030001
At1g24625	.	[27.3.11] RNA.regulation of transcription.C2H2 zinc finger family	ZFP7__zinc finger protein 7	1.42	1.6	0.935	1.695	0.365001
At1g75710	.	[27.3.11] RNA.regulation of transcription.C2H2 zinc finger family	C2H2-like zinc finger protein	-0.525001	-0.740001	-1.06	-0.11	0.04
At3g19580	.	[27.3.11] RNA.regulation of transcription.C2H2 zinc finger family	AZF2_zinc-finger protein 2	-0.36	-0.73	-0.67	-0.71	-1.21
At3g51060	.	[27.3.11] RNA.regulation of transcription.C2H2 zinc finger family	SRS1_Shi related sequence 1_STY1_Stylish 1	1.705	1.525	1.395	0.67	0.25
At3g53600	.	[27.3.11] RNA.regulation of transcription.C2H2 zinc finger family	C2H2-type zinc finger family protein	0.01	-0.92	-1.03	0.02	0.05
At5g04340	.	[27.3.11] RNA.regulation of transcription.C2H2 zinc finger family	C2H2_CZF2_ZAT6_zinc finger of Arabidopsis thaliana 6	0.12	-1.22	-1.53	-0.54	-0.79
At5g43540	.	[27.3.11] RNA.regulation of transcription.C2H2 zinc finger family	C2H2 and C2HC zinc fingers superfamily protein	-0.41	-1.25	-1.31	-0.04	0
At5g59820	.	[27.3.11] RNA.regulation of transcription.C2H2 zinc finger family	RHL41_RESPONSIVE TO HIGH LIGHT 41,_ZAT12_zinc finger of Arabidopsis thaliana 12	0.11	-0.94	-0.6	-1.49	-2.31
At2g24790	.	[27.3.7] RNA.regulation of transcription.C2C2(Zn) CO-like, Constans-like zinc finger family	COL3_CONSTANS-like 3	-0.1	0	0.280001	0.82	1.12
At3g07650	.	[27.3.7] RNA.regulation of transcription.C2C2(Zn) CO-like, Constans-like zinc finger family	COL9__CONSTANS-like 9	-0.320002	-0.730001	-0.590001	-1.085	-0.939999
At4g27310	.	[27.3.7] RNA.regulation of transcription.C2C2(Zn) CO-like, Constans-like zinc finger family	B-box type zinc finger family protein	-0.04	0.15	0.47	2.16	2.16
At2g46590	.	[27.3.8] RNA.regulation of transcription.C2C2(Zn) DOF zinc finger family	DAG2_DOF affecting germination 2	-1.395	-2.775	-2.72	-4.12	-4.275
At3g61850	.	[27.3.8] RNA.regulation of transcription.C2C2(Zn) DOF zinc finger family	DAG1_DOF affecting germination 1	5.745	3.065	4.145	5.72	0.395
At4g00950	.	[27.3.8] RNA.regulation of transcription.C2C2(Zn) DOF zinc finger family	MEE47_Maternal effect embryo arrest 47	0.355001	1.065	0.945	0.165	0.195
At5g66940	.	[27.3.8] RNA.regulation of transcription.C2C2(Zn) DOF zinc finger family	Dof-type zinc finger DNA-binding family protein	0.17	0	-0.02	1.62	0.83
At1g21000	.	[27.3.99] RNA.regulation of transcription.unclassified	PLATZ transcription factor family protein	0.29	0.525	0.645001	1.24	0.914999
At2g29580	.	[27.3.99] RNA.regulation of transcription.unclassified	MAC5B__MOS4-ASSOCIATED COMPLEX SUBUNIT 5B	0.57	0.24	0.36	-0.42	-1.13
At3g26935	.	[27.3.99] RNA.regulation of transcription.unclassified	DHHC-type zinc finger family protein	-0.01	-0.01	-1.3	-0.025	-0.015
At3g54400	.	[27.3.99] RNA.regulation of transcription.unclassified	Eukaryotic aspartyl protease family protein	-0.219999	-0.024999	0.095002	-1.3	-1.605
At3g57480	.	[27.3.99] RNA.regulation of transcription.unclassified	Zinc finger (C2H2 type, AN1-like) family protein	-0.49	-0.54	-0.5	-1.21	-1.2
At5g59730	.	[27.3.99] RNA.regulation of transcription.unclassified	EXO70H7_exocyst subunit exo70 family protein H7	-0.115001	-1.265	-1.245	-0.369999	-0.33
At5g66610	.	[27.3.99] RNA.regulation of transcription.unclassified	DAR7__DA1-related protein 7	-0.495001	-1.125	-1.095	-0.075	-0.095
At3g02550	.	[27.3.37] RNA.regulation of transcription.AS2,Lateral Organ Boundaries Gene Family	LBD41__LOB domain-containing protein 41	1.385	1.285	1.335	1.925	1.89
At5g35900	.	[27.3.37] RNA.regulation of transcription.AS2,Lateral Organ Boundaries Gene Family	LBD35__LOB domain-containing protein 35	0.125	-0.155001	-0.005	0.4	1.08
At5g63090	.	[27.3.37] RNA.regulation of transcription.AS2,Lateral Organ Boundaries Gene Family	LOB__Lateral organ boundaries (LOB) domain family protein	-0.880001	-1.99	-1.865	-0.76	0.82
At5g67420	.	[27.3.37] RNA.regulation of transcription.AS2,Lateral Organ Boundaries Gene Family	ASL39_ASYMMETRIC LEAVES2-LIKE 39_LBD37__LOB domain-containing protein 37	1.14	0.7	0.2	0.8	0.74
At2g02540	.	[27.3.80] RNA.regulation of transcription.zf-HD	HB21_homeobox protein 21_ZFHD4_ZHD3_Zing finger homeodomain 3/4	-0.239999	-0.375	-0.2	-1.58	-1.605
At5g47640	.	[27.3.15] RNA.regulation of transcription.CCAAT box binding factor family, HAP3	NF-YB2__nuclear factor Y, subunit B2	0.9	1.475	1.475	0.63	-0.38
At5g26580	.	[27.3.24] RNA.regulation of transcription.MADS box transcription factor family	AGL34__AGAMOUS-like-34	0.72	2.705	3.305	0.545	0.719999
At3g62330	.	[27.3.73] RNA.regulation of transcription.Zn-finger(CCHC)	Zinc knuckle (CCHC-type) family protein	0.13	-0.2	-0.055	1.135	1.05
At5g50480	.	[27.3.16] RNA.regulation of transcription.CCAAT box binding factor family, HAP5	NF-YC6__nuclear factor Y, subunit C6	0.595	0.620001	0.705	1.425	0.735
At5g17300	.	[27.3.26] RNA.regulation of transcription.MYB-related transcription factor family	RVE1_REVEILLE 1_Homeodomain-like superfamily protein	0.19	1.295	0.725001	0.110001	-0.12
At5g58340	.	[27.3.26] RNA.regulation of transcription.MYB-related transcription factor family	myb-like HTH transcriptional regulator family protein	-0.37	-0.365	-1.12	0.014999	0.014999
At5g58900	.	[27.3.26] RNA.regulation of transcription.MYB-related transcription factor family	Homeodomain-like transcriptional regulator	-1.365	-1.115	-1.18	-0.885	-0.765
At5g50320	.	[27.3.54] RNA.regulation of transcription.Histone acetyltransferases	ELP3_ELONGATOR PROTEIN 3_HAC8_HISTONE ACETYLTRANSFERASE 8 of GNAT family	0.265	-0.595	-0.495	1.48	0.07
At1g62300	.	[27.3.32] RNA.regulation of transcription.WRKY domain transcription factor family	WRKY6_WRKY family transcription factor 6	1.205	0.329999	0.229999	1.34	0.469999
At1g80840	.	[27.3.32] RNA.regulation of transcription.WRKY domain transcription factor family	WRKY40_WRKY DNA-binding protein 40	-0.88	-2.77	-2.89	-2.43	-2.24
At2g38470	.	[27.3.32] RNA.regulation of transcription.WRKY domain transcription factor family	WRKY33_WRKY DNA-binding protein 33	0.41	-0.81	-0.95	-0.45	-1.23
At4g31800	.	[27.3.32] RNA.regulation of transcription.WRKY domain transcription factor family	WRKY18_WRKY DNA-binding protein 18	-0.83	-1.385	-0.8	-0.46	-0.284999
At5g13080	.	[27.3.32] RNA.regulation of transcription.WRKY domain transcription factor family	WRKY75_WRKY DNA-binding protein 75	1.505	0.325	0.15	0.455	0.105
At5g49520	.	[27.3.32] RNA.regulation of transcription.WRKY domain transcription factor family	WRKY48_WRKY DNA-binding protein 48	-0.25	-1.48	-1.35	-1.385	-1.315
At1g68120	.	[27.3] RNA.regulation of transcription	BPC3_Basic pentacysteine 3	1.29	1.02	0.47	3.18	1.74
At3g04740	.	[27.3] RNA.regulation of transcription	MED14_RNA polymerase II mediator component 14	-0.01	-0.02	-1	0.01	-0.03
At1g22640	.	[27.3.25] RNA.regulation of transcription.MYB domain transcription factor family	MYB3_myb domain protein 3	0.72	1.03	0.98	1.53	1.5
At3g10113	.	[27.3.25] RNA.regulation of transcription.MYB domain transcription factor family	Homeodomain-like superfamily protein	1.16	1.48	1.42	1.45	1.74
At3g23250	.	[27.3.25] RNA.regulation of transcription.MYB domain transcription factor family	MYB15_myb domain protein 15	-1.17	-2.665	-2.685	-2.02	-1.83
At3g50060	.	[27.3.25] RNA.regulation of transcription.MYB domain transcription factor family	MYB77__myb domain protein 77	-0.74	-1.555	-1.495	-1.27	-1.33
At4g00540	.	[27.3.25] RNA.regulation of transcription.MYB domain transcription factor family	MYB3R2_myb domain protein 3r2	-0.015	-0.01	-0.02	-0.01	-1.22
At4g17785	.	[27.3.25] RNA.regulation of transcription.MYB domain transcription factor family	MYB39__myb domain protein 39	-1.395	-2.515	-3.45	-1.8	-4.845
At4g37260	.	[27.3.25] RNA.regulation of transcription.MYB domain transcription factor family	MYB73_myb domain protein 73	-0.02	-0.605	-0.76	-1.025	-1.315
At4g38620	.	[27.3.25] RNA.regulation of transcription.MYB domain transcription factor family	MYB4_myb domain protein 4	0.644999	1.13	1.46	0.045	0.11
At5g11510	.	[27.3.25] RNA.regulation of transcription.MYB domain transcription factor family	MYB3R4_myb domain protein 3r-4	0.444999	0.809999	1.325	-0.299999	-0.325
At5g29000	.	[27.3.25] RNA.regulation of transcription.MYB domain transcription factor family	PHL1_PHR like 1_Homeodomain-like superfamily protein	0.86	0.72	0.55	-0.69	-1.58
At5g49620	.	[27.3.25] RNA.regulation of transcription.MYB domain transcription factor family	MYB78_myb domain protein 78	-0.444999	0.165001	1.08	-0.005	0.005
At5g55020	.	[27.3.25] RNA.regulation of transcription.MYB domain transcription factor family	MYB120_myb domain protein 120	-0.37	-1.08	-0.72	0.62	0.65
At5g61420	.	[27.3.25] RNA.regulation of transcription.MYB domain transcription factor family	MYB28_myb domain protein 28_HAG1_High aliphatic glucosinolate 1_PMG1_Production of methionine derived glucosinolate 1	0.01	-0.03	0.005	-1.04	-0.864999
At4g31620	.	[27.3.41] RNA.regulation of transcription.B3 transcription factor family	Transcriptional factor B3 family protein	-0.46	-1.505	-0.339999	1.135	1.115
At3g16000	.	[27.3.34] RNA.regulation of transcription.Orphan family	MFP1__MAR binding filament-like protein 1	-0.1	0.17	-0.09	-1.515	-1.44
At5g63080	.	[27.3.57] RNA.regulation of transcription.JUMONJI family	2-oxoglutarate (2OG) and Fe(II)-dependent oxygenase superfamily protein_Jumonji family	1.21	1.32	0.79	-0.65	-0.04
At1g20900	.	[27.3.67] RNA.regulation of transcription.putative transcription regulator	AHL27_AT-HOOK MOTIF NUCLEAR-LOCALIZED PROTEIN 27_ESC_ESCAROLA_ORE7	0.34	0.24	0.25	1.5	1.78
At2g20710	.	[27.3.67] RNA.regulation of transcription.putative transcription regulator	Tetratricopeptide repeat (TPR)-like superfamily protein	0.475	1.32	1.235	1.535	1.395
At4g25320	.	[27.3.67] RNA.regulation of transcription.putative transcription regulator	AT hook motif DNA-binding family protein	-1.025	-1.44	-1.325	0.58	0.92
At5g46640	.	[27.3.67] RNA.regulation of transcription.putative transcription regulator	AT hook motif DNA-binding family protein	0.53	1.1	0.65	0.13	-0.18
At3g54810	.	[27.3.9] RNA.regulation of transcription.C2C2(Zn) GATA transcription factor family	GATA8_GATA transcription factor 8	-0.735001	-1.525	-1.45	-1.8	-1.9
At5g47140	.	[27.3.9] RNA.regulation of transcription.C2C2(Zn) GATA transcription factor family	GATA27__GATA transcription factor 27	-0.54	-0.47	-0.31	-0.9	-1.3
At5g49300	.	[27.3.9] RNA.regulation of transcription.C2C2(Zn) GATA transcription factor family	GATA16__GATA transcription factor 16	0.32	1.035	0.454999	0.18	0.245
At1g12610	.	[27.3.3] RNA.regulation of transcription.AP2/EREBP, APETALA2/Ethylene-responsive element binding protein family	DDF1__Dward and delayed flowering 1	-0.180001	-0.465001	-0.440001	-1.255	-1.17
At1g22190	.	[27.3.3] RNA.regulation of transcription.AP2/EREBP, APETALA2/Ethylene-responsive element binding protein family	RAP2.4_Related to AP2.4_Integrase-type DNA-binding superfamily protein	-0.26	0.015	0.185001	-1.345	-1.19
At1g74930	.	[27.3.3] RNA.regulation of transcription.AP2/EREBP, APETALA2/Ethylene-responsive element binding protein family	ORA47__Integrase-type DNA-binding superfamily protein	-0.56	-0.62	-0.65	-1.52	-1.52
At1g77640	.	[27.3.3] RNA.regulation of transcription.AP2/EREBP, APETALA2/Ethylene-responsive element binding protein family	Integrase-type DNA-binding superfamily protein	-1.34	-2.825	-2.845	-1.54	-1.52
At3g25890	.	[27.3.3] RNA.regulation of transcription.AP2/EREBP, APETALA2/Ethylene-responsive element binding protein family	CRF11_Cytokinin response factor 11	2.47	3.1	3.67	2.42	0.18
At4g11140	.	[27.3.3] RNA.regulation of transcription.AP2/EREBP, APETALA2/Ethylene-responsive element binding protein family	CRF1__cytokinin response factor 1	-0.09	-0.09	-0.19	-1.1	-1.04
At4g25490	.	[27.3.3] RNA.regulation of transcription.AP2/EREBP, APETALA2/Ethylene-responsive element binding protein family	ATCBF1_DREB1B__C-repeat/DRE binding factor 1	-1.645	-3.27	-3.23	-4.315	-4.465
At4g28140	.	[27.3.3] RNA.regulation of transcription.AP2/EREBP, APETALA2/Ethylene-responsive element binding protein family	Integrase-type DNA-binding superfamily protein	0.19	-0.98	0.15	0.73	1.17
At4g36900	.	[27.3.3] RNA.regulation of transcription.AP2/EREBP, APETALA2/Ethylene-responsive element binding protein family	DEAR4_Dreb and Ear motif protein 4_RAP2.10_related to AP2 10	0.29	0.16	0.72	0.9	1.08
At5g10510	.	[27.3.3] RNA.regulation of transcription.AP2/EREBP, APETALA2/Ethylene-responsive element binding protein family	AIL6_PLT3__AINTEGUMENTA-like 6	1.02	-0.365	0.29	-0.11	0.039999
At5g51990	.	[27.3.3] RNA.regulation of transcription.AP2/EREBP, APETALA2/Ethylene-responsive element binding protein family	CBF4_DREB1D__C-repeat-binding factor 4	-1.35	-4.16	-4.11	-4.99	-5.16
At5g64750	.	[27.3.3] RNA.regulation of transcription.AP2/EREBP, APETALA2/Ethylene-responsive element binding protein family	ABR1_ABA repressor 1	2.46	1.03	0.52	1.37	0.14
At3g48100	.	[27.3.5] RNA.regulation of transcription.ARR	RR2_IBC6_Induced by cytokinin 6_RR5__response regulator 5	0.04	-0.03	-0.01	-1.76	-1.05
At1g33240	.	[27.3.30] RNA.regulation of transcription.Trihelix, Triple-Helix transcription factor family	GTL1_GT-2-like 1	-0.305	-0.2	-0.155001	-1.01	-0.965
At4g29030	.	[27.3.30] RNA.regulation of transcription.Trihelix, Triple-Helix transcription factor family	Putative membrane lipoprotein	-0.75	-1.08	-0.57	-1.37	-1.5
At2g22670	.	[27.3.40] RNA.regulation of transcription.Aux/IAA family	IAA8__indoleacetic acid-induced protein 8	-0.485	-0.51	-0.315	-1.09	-1.02
At3g04730	.	[27.3.40] RNA.regulation of transcription.Aux/IAA family	IAA16__indoleacetic acid-induced protein 16	-0.21	-0.06	0.47	0.69	1.06
At4g08350	.	[27.3.52] RNA.regulation of transcription.Global transcription factor group	GTA02_global transcription factor group A2	0.82	1.02	0.45	0.66	0.16
At2g19810	.	[27.3.12] RNA.regulation of transcription.C3H zinc finger family	OZF1_Oxidation-relatd zinc finger 1	0.21	0.455	0.54	1.87	1.725
At2g40140	.	[27.3.12] RNA.regulation of transcription.C3H zinc finger family	SZF2_Salt-inducible zinc finger 2	-0.5	-1.17	-1.09	-1.09	-1.44
At3g55980	.	[27.3.12] RNA.regulation of transcription.C3H zinc finger family	SZF1_salt-inducible zinc finger 1	-0.689998	-1.62	-1.55	-1.615	-1.785
At3g63450	.	[27.3.12] RNA.regulation of transcription.C3H zinc finger family	RNA-binding (RRM/RBD/RNP motifs) family protein	-0.3	-0.53	-0.565	-1.065	-0.614999
At5g14260	.	[27.3.69] RNA.regulation of transcription.SET-domain transcriptional regulator family	Rubisco methyltransferase family protein	0.93	1.72	1.75	1.02	0.175
At5g61380	.	[27.3.66] RNA.regulation of transcription.Psudo ARR transcription factor family	PRR1_Pseudo-response regulator 1_AtTOC1_Timing of CAB expression 1	-0.53	-2.52	-1.72	-1.51	-1.3
At1g67325	.	[27.4] RNA.RNA binding	Ran BP2/NZF zinc finger-like superfamily protein	0.48	0.32	0.45	1.02	0.72
At1g70200	.	[27.4] RNA.RNA binding	RNA-binding (RRM/RBD/RNP motifs) family protein	0.32	1.75	0.98	0.02	0.02
At2g21660	.	[27.4] RNA.RNA binding	GRP7_Glycine rich protein 7_CCR2_cold, circadian rhythm, and RNA binding 2	0.21	-1.21	-0.25	-0.55	0.04
At3g26932	.	[27.4] RNA.RNA binding	DRB3__dsRNA-binding protein 3	0.595	1.085	0.730001	0.565	-0.09
At5g04430	.	[27.4] RNA.RNA binding	BTR1_BTR1L_BTR1S__binding to TOMV RNA 1L (long form)	-3.11	0.075	-0.18	-0.155	0.125
At5g25060	.	[27.4] RNA.RNA binding	RNA recognition motif (RRM)-containing protein	1.09	0.36	1.06	0.21	0.1
At3g22890	.	[14.1] S-assimilation.APS	APS1__ATP sulfurylase 1	3.035	2.295	2.39	1.375	0.895001
At2g14750	.	[14.15] S-assimilation.AKN	APK1_APS kinase 1	1.88	1.22	0.950001	0.864999	0.125
At5g67520	.	[14.15] S-assimilation.AKN	APK4__adenosine-5'-phosphosulfate (APS) kinase 4	-1.26	-1.93	-1.71	-1.005	-0.55
At1g62180	.	[14.2] S-assimilation.APR	APR2_APS reductase 2	1.67	0.954999	0.879999	0.54	0.195
At4g04610	.	[14.2] S-assimilation.APR	APR1_APS reductase 1	3.28	1.62	1.47	1.495	0.029998
At5g01542		[]		-0.37	-1.655	-1.29	-0.645	-0.36
At5g38212		[]		0.229999	0.23	0.22	1.2	-0.014999

## Sheet: Transporters
Arabidopsis Gene ID	Color bar	Classification	Gene Description	Root			Shoot
				4 h AsV Stress	24 h AsV Stress	96 h AsV Stress	24 h AsV Stress	96 h AsV Stress
At2g28315	.	[34] transport	Nucleotide/sugar transporter family protein	-0.434999	-0.25	-0.435	-1.185	-0.455
At4g30190	.	[34.1.2] transport.p- and v-ATPases.H+-exporting ATPase	AHA2_H(+)-ATPase 2_PMA2_Plasmamembrane ATPase 2	-0.575	-0.054999	-0.2	-1.135	-1.335
At1g19770	.	[34.10] transport.nucleotides	PUP14__purine permease 14	-0.19	-1.22	-1.18	-0.69	-0.45
At3g13900	.	[34.1] transport.p- and v-ATPases	ATPase E1-E2 type family protein / haloacid dehalogenase-like hydrolase family protein	1.02	0.44	0.39	3.82	0.33
At4g39080	.	[34.1] transport.p- and v-ATPases	VHA-A3__vacuolar proton ATPase A3	-0.62	-0.965	-0.589999	-1.24	-0.559999
At1g31260	.	[34.12] transport.metal	ZIP10__zinc transporter 10 precursor	-1.99	-3.62	-3.49	-0.01	-0.01
At1g80830	.	[34.12] transport.metal	NRAMP1_natural resistance-associated macrophage protein 1	0.99	0.98	1.01	0.01	-0.01
At2g37330	.	[34.12] transport.metal	ALS3__aluminum sensitive 3	0.595	0.95	1	0.715	0.655
At3g05220	.	[34.12] transport.metal	Heavy metal transport/detoxification superfamily protein	-0.62	-1.12	-1.07	-1.14	-1.035
At3g46900	.	[34.12] transport.metal	COPT2__copper transporter 2	-0.074999	-1.16	-0.274999	-0.005	0.02
At5g03280	.	[34.12] transport.metal	CKR1_Cytokinin resistant 1_EIN2_Ethylene insensitive 2_ERA3_Enhanced response to ABA3	-0.57	-0.780001	-0.49	-0.875	-1.09
At5g37060	.	[34.12] transport.metal	CHX24__Cation/H+ exchanger 24	-1.63	0.145	0.460001	-0.02	-0.125
At5g58460	.	[34.12] transport.metal	CHX25_cation/H+ exchanger 25	-1.19	-2.77	-2.72	-1.26	-2.12
At1g32450	.	[34.13] transport.peptides and oligopeptides	NRT1.5__nitrate transporter 1.5	-1.13	-2.09	-0.81	-0.11	-0.27
At1g68570	.	[34.13] transport.peptides and oligopeptides	Major facilitator superfamily protein	-0.13	-0.165	-0.175	-0.88	-1.015
At3g47960	.	[34.13] transport.peptides and oligopeptides	Major facilitator superfamily protein	0.385001	0.010001	0.010001	-1.215	-0.96
At4g16370	.	[34.13] transport.peptides and oligopeptides	OPT3_oligopeptide transporter	-0.05	1.72	0.49	-0.3	-1.18
At4g21680	.	[34.13] transport.peptides and oligopeptides	NRT1.8__NITRATE TRANSPORTER 1.8	-0.63	-2	-1.99	0.01	0
At5g13400	.	[34.13] transport.peptides and oligopeptides	Major facilitator superfamily protein	-2.5	-2.71	-2.55	-0.17	-0.09
At2g26910	.	[34.16] transport.ABC transporters and multidrug resistance systems	ABCG32_ATP-BINDING CASSETTE G32_ATPDR4_pleiotropic drug resistance 4	-0.04	0.035	-0.21	-0.949999	-1.125
At2g47000	.	[34.16] transport.ABC transporters and multidrug resistance systems	ABCB4_ATP binding cassette subfamily B4	0.97	0.77	0.29	1.27	-0.25
At2g47800	.	[34.16] transport.ABC transporters and multidrug resistance systems	ABCC4_ATP binding cassette C4_ATMRP4_multidrug resistance-associated protein 4	1.685	1.115	0.619999	0.299999	-0.915001
At3g52310	.	[34.16] transport.ABC transporters and multidrug resistance systems	ABCG27__ABC-2 type transporter family protein	-0.779999	-1.035	-0.089999	-0.135	-0.565001
At3g54540	.	[34.16] transport.ABC transporters and multidrug resistance systems	ABCF4_ATP-binding cassette F4	0.055	0.024999	0.39	1.05	1.11
At3g26520	.	[34.19.2] transport.Major Intrinsic Proteins.TIP	TIP2_tonoplast intrinsic protein 2	-0.495	-1.025	-0.709999	0.475	0.365
At2g37170	.	[34.19.1] transport.Major Intrinsic Proteins.PIP	PIP2;2_plasma membrane intrinsic protein 2;2	-0.98	-0.12	0.28	1.03	0.62
At2g45960	.	[34.19.1] transport.Major Intrinsic Proteins.PIP	PIP1;2_plasma membrane intrinsic protein 1;2	-0.49	-1.53	-1.43	-0.14	-0.83
At3g53420	.	[34.19.1] transport.Major Intrinsic Proteins.PIP	PIP2;1_plasma membrane intrinsic protein 2;1	-0.36	0.47	0.19	1.36	0.56
At4g00430	.	[34.19.1] transport.Major Intrinsic Proteins.PIP	PIP1;4_plasma membrane intrinsic protein 1;4	0.975	2.2	1.63	-0.405001	0.07
At2g21020	.	[34.19.3] transport.Major Intrinsic Proteins.NIP		0.03	0.04	0	-2	-1.56
At2g34390	.	[34.19.3] transport.Major Intrinsic Proteins.NIP	NIP2;1_NOD26-like intrinsic protein 2;1	0.67	1.27	1.31	2.24	0.33
At3g05155	.	[34.2] transporter.sugars	Major facilitator superfamily protein	0.655	0.830001	1.15	0.780001	0.6
At4g35335	.	[34.2] transporter.sugars	Nucleotide-sugar transporter family protein	-0.97	-1.815	-2.51	-1.395	-4.53
At4g36670	.	[34.2] transporter.sugars	PLT6_Polyol transporter 6_AtPMT6_Polyol/monosachharide transporter 6	-0.22	-1.01	-0.78	-0.07	0.45
At5g27350	.	[34.2] transporter.sugars	SFP1__Major facilitator superfamily protein_sugar-porter family protein	-0.85	-1.5	-1.03	-0.31	-0.11
At1g71880	.	[34.2.1] transporter.sugars.sucrose	SUC1_sucrose-proton symporter 1	0.57	1.39	0.425	0.22	0.11
At1g27770	.	[34.21] transport.calcium	ACA1_PEA1__autoinhibited Ca2+-ATPase 1	-0.42	-1.12	-0.89	-0.56	-0.36
At3g03720	.	[34.3] transport.amino acids	CAT4__cationic amino acid transporter 4	-0.24	-0.34	-0.05	1.19	1.13
At3g56200	.	[34.3] transport.amino acids	Transmembrane amino acid transporter family protein	2.28	0.685	0.88	1.67	0.28
At1g69850	.	[34.4] transport.nitrate	NRT1:2_NTL1__nitrate transporter 1:2	1.645	1.6	0.995	-0.490001	0.06
At2g26690	.	[34.4] transport.nitrate	Major facilitator superfamily protein	-1.07	-0.63	-1.09	-0.7	-0.71
At5g10180	.	[34.6] transport.sulphate	SULTR2;1__slufate transporter 2;1	0.92	1.73	2.3	-0.38	-0.52
At4g32400	.	[34.8] transport.metabolite transporters at the envelope membrane	Brittle 1_SHS1_Sodium hypersensitive 1_Mitochondrial substrate carrier family protein	-0.71	-1.135	-0.815	-1.175	-0.8
At5g05820	.	[34.8] transport.metabolite transporters at the envelope membrane	Nucleotide-sugar transporter family protein	-0.04	-0.14	0.39	-1.19	-0.75
At5g46110	.	[34.8] transport.metabolite transporters at the envelope membrane	APE2_TPT__Glucose-6-phosphate/phosphate translocator-related	0.24	1.03	1.48	1.22	1.14
At2g22500	.	[34.9] transport.metabolite transporters at the mitochondrial membrane	PUMP5_Plant uncoupling mitochondrial protein 5_DIC1_Dicarboxylate carrier 1	-1.385	-2.555	-2.53	-2.295	-2.51
At2g30160	.	[34.9] transport.metabolite transporters at the mitochondrial membrane	Mitochondrial substrate carrier family protein	0.09	-1.015	-0.95	-0.065001	-0.345001
At3g48850	.	[34.9] transport.metabolite transporters at the mitochondrial membrane	PHT3;2_PHOSPHATE TRANSPORTER 3;2	0.48	0.41	0.15	1.06	0.3
At5g12860	.	[34.9] transport.metabolite transporters at the mitochondrial membrane	DIT1__dicarboxylate transporter 1	-0.175	0.135	0.1	-1.035	-1.4
At5g24030	.	[34.9] transport.metabolite transporters at the mitochondrial membrane	SLAH3__SLAC1 homologue 3	-0.97	-1.44	-1.48	-0.01	0
At1g11670	.	[34.99] transport.misc	MATE efflux family protein	-0.639999	-1.025	-1.175	-0.309999	-0.219999
At1g30690	.	[34.99] transport.misc	Sec14p-like phosphatidylinositol transfer family protein	0.135	0.075	-0.104999	-1.12	-1.035
At2g36950	.	[34.99] transport.misc	Heavy metal transport/detoxification superfamily protein	0.565	0.850001	0.865	1.23	0.640002
At4g09160	.	[34.99] transport.misc	SEC14 cytosolic factor family protein / phosphoglyceride transfer family protein	-0.08	-1.94	-1.89	-0.27	0.42
At4g25640	.	[34.99] transport.misc	DTX35_detoxifying efflux carrier 35_FFT_Flower flavonoid transporter	1.185	-0.03	-0.019999	0.654999	1.025
At4g39180	.	[34.99] transport.misc	SEC14_Sec14p-like phosphatidylinositol transfer family protein	-0.26	-0.205	-0.434999	-1.97	-1.63
At5g18970	.	[34.99] transport.misc	AWPM-19-like family protein	0.67	1.295	1.825	0.434999	0.599999
At4g14040	.	[15] metal handling	SBP2__selenium-binding protein 2	0.495	0.909999	1.065	0.425	0.285001

## Sheet: Phytohormones
Arabidopsis Gene ID	Color bar	Classification	Gene Description	Root			Shoot
				4 h AsV Stress	24 h AsV Stress	96 h AsV Stress	24 h AsV Stress	96 h AsV Stress
At5g23350	.	[17.1.3] hormone metabolism.abscisic acid.induced-regulated-responsive-activated	GRAM domain-containing protein / ABA-responsive protein-related	1.15	1.325	1.03	0.135001	0.020001
At5g59220	.	[17.1.3] hormone metabolism.abscisic acid.induced-regulated-responsive-activated	HAI1_SAG113_highly ABA-induced PP2C gene 1	-0.01	-0.02	-0.04	-2.56	-0.01
At4g26080	.	[17.1.2] hormone metabolism.abscisic acid.signal transduction	ABI1__ABA insensitive 1	0.56	0.205	0.755	1.03	0.935001
At5g20910	.	[17.1.2] hormone metabolism.abscisic acid.signal transduction	AIP2_ABA interacting protein 2_RING/U-box superfamily protein	0.644999	1.005	0.59	1.525	0.205001
At1g60730	.	[17.2.3] hormone metabolism.auxin.induced-regulated-responsive-activated	NAD(P)-linked oxidoreductase superfamily protein	-0.14	-0.01	0.26	-1.37	-1.21
At2g34680	.	[17.2.3] hormone metabolism.auxin.induced-regulated-responsive-activated	AIR9_Auxin induced in root culture 9	-0.5	-0.02	-0.16	-0.93	-1.04
At2g46370	.	[17.2.3] hormone metabolism.auxin.induced-regulated-responsive-activated	JAR1_Jasmonate resistance 1	0.345002	-0.664999	-0.144998	-1.1	-0.490001
At2g46690	.	[17.2.3] hormone metabolism.auxin.induced-regulated-responsive-activated	SAUR-like auxin-responsive protein family	0.49	0.735	1.095	0.665	0.535
At4g27450	.	[17.2.3] hormone metabolism.auxin.induced-regulated-responsive-activated	Aluminium induced protein with YGL and LRDR motifs	0.155	0.44	0.55	1.015	1.155
At4g34760	.	[17.2.3] hormone metabolism.auxin.induced-regulated-responsive-activated	SAUR-like auxin-responsive protein family	0.01	-0.059999	-0.135	0.660001	1.08
At4g38840	.	[17.2.3] hormone metabolism.auxin.induced-regulated-responsive-activated	SAUR-like auxin-responsive protein family	-0.02	-0.005	0	1.42	1.725
At4g38860	.	[17.2.3] hormone metabolism.auxin.induced-regulated-responsive-activated	SAUR-like auxin-responsive protein family	-0.034999	-0.019999	-0.014999	1.075	1.65
At5g35735	.	[17.2.3] hormone metabolism.auxin.induced-regulated-responsive-activated	Auxin-responsive family protein	0.34	-0.575	-0.274999	0.495	1.165
At5g47530	.	[17.2.3] hormone metabolism.auxin.induced-regulated-responsive-activated	Auxin-responsive family protein	1.35	2.33	1.1	-0.04	-0.04
At5g65470	.	[17.2.3] hormone metabolism.auxin.induced-regulated-responsive-activated	O-fucosyltransferase family protein	-0.300001	-0.150001	-0.155001	-1.055	-1.18
At1g70940	.	[17.2.2] hormone metabolism.auxin.signal transduction	PIN3_PIN-formed 3_Auxin efflux carrier family protein	-0.105001	-0.16	-0.125	-1.145	-1.09
At1g77110	.	[17.2.2] hormone metabolism.auxin.signal transduction	PIN6_PIN-formed 6_Auxin efflux carrier family protein	0.855	0.349999	0.295	-1.585	-2.5
At5g38970	.	[17.3.1.1.4] hormone metabolism.brassinosteroid.synthesis-degradation.BRs.BR6OX	BR6OX1_CYP85A1__brassinosteroid-6-oxidase 1	0.54	0.054999	0.06	1.075	1.17
At1g11680	.	[17.3.1.2.3] hormone metabolism.brassinosteroid.synthesis-degradation.sterols.CYP51	CYP51A2_CYP51G1_EMB1738__CYTOCHROME P450 51G1	-0.295	-0.335001	-0.09	-0.915	-1.25
At5g05860	.	[17.4.1.1003] hormone metabolism.cytokinin.synthesis-degradation	UGT76C2__UDP-glucosyl transferase 76C2	-0.195	-0.015	0.004999	0.785	1.015
At3g16050	.	[17.5.3] hormone metabolism.ethylene.induced-regulated-responsive-activated	PDX1.2__pyridoxine biosynthesis 1.2	2.9	2.82	1.33	1.86	0.62
At4g20880	.	[17.5.3] hormone metabolism.ethylene.induced-regulated-responsive-activated	Ethylene-responsive nuclear protein / Ethylene-regulated nuclear protein (ERT2)	-0.855	-1.265	-1.21	-1.355	-1.155
At1g05010	.	[17.5.1.2] hormone metabolism.ethylene.synthesis-degradation.1-aminocyclopropane-1-carboxylate oxidase	ACO4_ACC oxidase 4_EFE__ethylene-forming enzyme	1.225	0.925	0.65	-0.515	-0.04
At1g62380	.	[17.5.1.2] hormone metabolism.ethylene.synthesis-degradation.1-aminocyclopropane-1-carboxylate oxidase	ACO2_ACC oxidase 2	-0.215	-0.805001	-1.1	-0.745	-0.29
At1g77330	.	[17.5.1.2] hormone metabolism.ethylene.synthesis-degradation.1-aminocyclopropane-1-carboxylate oxidase	Similar to 1-aminocyclopropane-1-carboxylate oxidase	0.57	1.25	0.95	-0.18	-0.28
At2g19590	.	[17.5.1.2] hormone metabolism.ethylene.synthesis-degradation.1-aminocyclopropane-1-carboxylate oxidase	ACO1_ACC oxidase 1	0.55	1.13	1.26	0.02	0.04
At2g44840	.	[17.5.2] hormone metabolism.ethylene.signal transduction	ERF13_ethylene-responsive element binding factor 13	-1.005	-3.06	-3.305	-2.655	-2.67
At3g15210	.	[17.5.2] hormone metabolism.ethylene.signal transduction	ERF4_RAP2.5_ethylene responsive element binding factor 4	-0.47	-1.79	-1.52	-1.1	-1.27
At3g20310	.	[17.5.2] hormone metabolism.ethylene.signal transduction	ERF7_ethylene response factor 7	0.045	-0.13	-0.125	1.215	1.035
At3g23150	.	[17.5.2] hormone metabolism.ethylene.signal transduction	ETR2_Ethylene response 2_Signal transduction histidine kinase, hybrid-type, ethylene sensor	1.38	0.85	1.04	0.5	0.56
At1g02400	.	[17.6.1.13] hormone metabolism.gibberelin.synthesis-degradation.GA2 oxidase	ATGA2OX4_ATGA2OX6_gibberellin 2-oxidase 6	-0.45	-1.43	-1.05	-0.56	-0.53
At2g32440	.	[17.6.1.4] hormone metabolism.gibberelin.synthesis-degradation.ent-kaurenoic acid hydroxylase/oxygenase	KAO2_CYP88A4_ent-kaurenoic acid hydroxylase 2	0.11	0.42	0.27	1.3	1.05
At5g27320	.	[17.6.2] hormone metabolism.gibberelin.signal transduction	GID1C_Gibberelin insensitive dwarf 1C	0.02	-0.07	-0.09	1.28	1.55
At3g44860	.	[17.8.1001] hormone metabolism.salicylic acid.synthesis-degradation	FAMT__farnesoic acid carboxyl-O-methyltransferase	0.315	1.67	2.835	1.405	1.865
At1g09400	.	[17.7.1.5] hormone metabolism.jasmonate.synthesis-degradation.12-Oxo-PDA-reductase	FMN-linked oxidoreductases superfamily protein	2.1	1.96	1.31	3.49	0.05
At1g76680	.	[17.7.1.5] hormone metabolism.jasmonate.synthesis-degradation.12-Oxo-PDA-reductase	OPR1_12-oxophytodienoate reductase 1	3.42	3.86	2.64	4.66	-0.02
At1g76690	.	[17.7.1.5] hormone metabolism.jasmonate.synthesis-degradation.12-Oxo-PDA-reductase	OPR2_12-oxophytodienoate reductase 2	2.98	2.37	1.79	3.05	-0.09
At2g06050	.	[17.7.1.5] hormone metabolism.jasmonate.synthesis-degradation.12-Oxo-PDA-reductase	OPR3_oxophytodienoate-reductase 3	-0.32	-0.55	-0.544999	-0.035	1.175
At1g13280	.	[17.7.1.4] hormone metabolism.jasmonate.synthesis-degradation.allene oxidase cyclase	AOC4__allene oxide cyclase 4	-0.640001	-1.07	-1.08	-0.085001	-0.08
At1g17380	.	[35.2.1001] not assigned.unknown	JAZ5_TIFY11A__jasmonate-zim-domain protein 5	-0.335	-1.445	-1.57	-0.965	-0.5
At1g19180	.	[35.2.1001] not assigned.unknown	JAZ1_TIFY10A__jasmonate-zim-domain protein 1	-0.2	-1.77	-1.96	-0.68	-0.66
At5g18630	.	[11.9.2] lipid metabolism.lipid degradation.lipases	alpha/beta-Hydrolases superfamily protein	1.065	0.94	0.6	0.125	-0.14
At1g06800	.	[11.9.2.1] lipid metabolism.lipid degradation.lipases.triacylglycerol lipase	DALL-4_DAD1-Like Lipase 4_PLA-I{gamma}1	-0.380001	-1.17	-1.215	-0.020001	-0.020001
At1g18460	.	[11.9.2.1] lipid metabolism.lipid degradation.lipases.triacylglycerol lipase	alpha/beta-Hydrolases superfamily protein	-0.83	-1.57	-1.29	-1.56	-1.7
At4g18550	.	[11.9.2.1] lipid metabolism.lipid degradation.lipases.triacylglycerol lipase	DSEL_DAD1-LIKE SEEDING ESTABLISHMENT-RELATED LIPASE	1.2	0.98	1.22	0.34	0.24
At5g07010	.	[11.8] lipid metabolism.''exotics'' (steroids, squalene etc)	ST2A_SULFOTRANSFERASE 2A_hydroxyjasmonate sulfotransferase	4.77	1.27	0.45	1.84	2.38

## Sheet: Transcription Factors
Arabidopsis Gene ID	Color bar	Classification	Gene Description	Root			Shoot
				4 h AsV Stress	24 h AsV Stress	96 h AsV Stress	24 h AsV Stress	96 h AsV Stress
At5g37150	.	[27.1.1] RNA.processing.splicing	P-loop containing nucleoside triphosphate hydrolases superfamily protein	0.65	0.73	0.86	1.02	1.02
At5g05970	.	[27.1] RNA.processing	NEDD1_Transducin/WD40 repeat-like superfamily protein	2.205	1.205	0.860001	1.67	1.785
At5g20360	.	[27.1] RNA.processing	PHOX3__36-carboxylate clamp (CC)-tetratricopeptide repeat (TPR) protein	-0.325	-0.580001	-0.74	1.47	0.699999
At3g62310	.	[27.1.2] RNA.processing.RNA helicase	RNA helicase family protein	0.004999	0.045	0.084999	1.125	1.485
At5g51080	.	[27.1.2] RNA.processing.RNA helicase	RNase H family protein	-0.040001	0.369999	0.714999	1.335	0.705
At5g61140	.	[27.1.2] RNA.processing.RNA helicase	U5 small nuclear ribonucleoprotein helicase	-0.515	-1.545	-1.44	-1.88	-2.28
At2g32070	.	[27.1.19] RNA.processing.ribonucleases	Polynucleotidyl transferase, ribonuclease H-like superfamily protein	1.095	0.934999	0.914999	0.675	0.6
At3g01410	.	[27.1.19] RNA.processing.ribonucleases	Polynucleotidyl transferase, ribonuclease H-like superfamily protein	-0.05	-0.02	-0.03	0.84	2.17
At3g44260	.	[27.1.19] RNA.processing.ribonucleases	CAF1a_CCR4- ASSOCIATED FACTOR 1A	-2.03	-3.22	-3.05	-3.31	-3.76
At5g22250	.	[27.1.19] RNA.processing.ribonucleases	CAF1b_CCR4-associated factor 1B	-0.875	-1.49	-1.2	-1.165	-1.99
At1g54250	.	[27.2] RNA.transcription	RPABC16.5_NRPB8A_NRPE8A__RNA polymerase Rpb8	0.05	0.21	0.21	2.23	0.65
At3g23780	.	[27.2] RNA.transcription	NRPD2A_nuclear RNA polymerase D2A_OCP1_overexpressor of cationinc peroxidase 1	0.07	1.46	0.3	-0.01	0.04
At4g10070	.	[27.2] RNA.transcription	KH domain-containing protein	-0.69	-1.26	-0.83	0.79	0.85
At4g14520	.	[27.2] RNA.transcription	DNA-directed RNA polymerase II-related	0.035	0.059999	0.134999	1.51	1.445
ATCG00180	.	[27.2] RNA.transcription	RPOC1__DNA-directed RNA polymerase family protein	0.92	2.07	1.62	0.08	0.02
ATCG00190	.	[27.2] RNA.transcription	RPOB__RNA polymerase subunit beta	0.049999	0.375	0.254999	0.984999	1.035
At1g68670	.	[27.3.20] RNA.regulation of transcription.G2-like transcription factor family, GARP	Myb-like transcription factor family protein	-0.24	0.265	0.37	0.870001	1.195
At2g40970	.	[27.3.20] RNA.regulation of transcription.G2-like transcription factor family, GARP	MYBC1__Homeodomain-like superfamily protein	0.6	0.7	1.13	0.04	0.02
At2g26150	.	[27.3.23] RNA.regulation of transcription.HSF,Heat-shock transcription factor family	HSFA2_heat shock transcription factor A2	2.66	3.03	1.38	2.94	1.65
At5g62020	.	[27.3.23] RNA.regulation of transcription.HSF,Heat-shock transcription factor family	HSFB2A_heat shock transcription factor B2A	2.16	2.12	1.165	0.579999	-0.305001
At3g56660	.	[27.3.35] RNA.regulation of transcription.bZIP transcription factor family	BZIP49__basic region/leucine zipper motif protein 49	1.04	0.48	0.85	0.79	0.89
At5g23090	.	[27.3.13] RNA.regulation of transcription.CCAAT box binding factor family, DR1	NF-YB13__nuclear factor Y, subunit B13	0.11	0.245	0.565	0.91	1
At2g18300	.	[27.3.6] RNA.regulation of transcription.bHLH,Basic Helix-Loop-Helix family	Basic helix-loop-helix (bHLH) DNA-binding superfamily protein	-0.93	-2.42	-1.92	-1.55	-1.65
At2g42280	.	[27.3.6] RNA.regulation of transcription.bHLH,Basic Helix-Loop-Helix family	FBH4_flowering BHLH 4	0.03	0.224999	0.415	1.445	0.519999
At2g46970	.	[27.3.6] RNA.regulation of transcription.bHLH,Basic Helix-Loop-Helix family	PIL1__phytochrome interacting factor 3-like 1	0.005	0	0.01	-1.035	-0.765
At2g47270	.	[27.3.6] RNA.regulation of transcription.bHLH,Basic Helix-Loop-Helix family	UPB1_Upbeat 1_sequence-specific DNA binding transcription factors	-0.05	0.02	0.39	1.03	0.51
At3g24140	.	[27.3.6] RNA.regulation of transcription.bHLH,Basic Helix-Loop-Helix family	FMA__basic helix-loop-helix (bHLH) DNA-binding superfamily protein	-0.045	-0.065	-0.005001	1.655	-0.134999
At5g04150	.	[27.3.6] RNA.regulation of transcription.bHLH,Basic Helix-Loop-Helix family	BHLH101__basic helix-loop-helix DNA-binding superfamily protein	0.184999	1.005	-0.075001	1.005	-1.085
At5g50915	.	[27.3.6] RNA.regulation of transcription.bHLH,Basic Helix-Loop-Helix family	basic helix-loop-helix (bHLH) DNA-binding superfamily protein	0.33	0.1	0.02	1.12	1.37
At5g51780	.	[27.3.6] RNA.regulation of transcription.bHLH,Basic Helix-Loop-Helix family	basic helix-loop-helix (bHLH) DNA-binding superfamily protein	-0.145	-0.025	0.225	1.085	0.975
At5g67060	.	[27.3.6] RNA.regulation of transcription.bHLH,Basic Helix-Loop-Helix family	HEC1__basic helix-loop-helix (bHLH) DNA-binding superfamily protein	-0.02	0.02	0.265	0.57	1.205
At2g35930	.	[27.3.64] RNA.regulation of transcription.PHOR1	PUB23__plant U-box 23	-0.335	-1.04	-1.295	-2.31	-2.33
At5g64660	.	[27.3.64] RNA.regulation of transcription.PHOR1	ATCMPG2_CYS, MET, PRO, and GLY protein 2	-0.84	-1.555	-1.64	-1.035	-1.63
At1g08460	.	[27.3.55] RNA.regulation of transcription.HDA	HDA8_histone deacetylase 8	-0.19	0.25	0.16	1.86	1.97
At3g16680	.	[27.3.50] RNA.regulation of transcription.General Transcription	DNA binding; DNA-directed RNA polymerases	0.09	0.15	0.07	1.01	0.05
At5g59230	.	[27.3.50] RNA.regulation of transcription.General Transcription	Transcription factor-related	0.389999	1.06	0.44	0.299999	0.109998
At2g22800	.	[27.3.22] RNA.regulation of transcription.HB,Homeobox transcription factor family	HAT9__Homeobox-leucine zipper protein family	0.759999	1.185	0.839999	0.655001	0.424999
At2g23760	.	[27.3.22] RNA.regulation of transcription.HB,Homeobox transcription factor family	BLH4_SAW2__BEL1-like homeodomain 4	-0.81	-1.72	-1.33	-1.74	-1.79
At2g46680	.	[27.3.22] RNA.regulation of transcription.HB,Homeobox transcription factor family	HB-7_homeobox 7	0.01	-0.18	0.4	1.27	0.51
At4g36870	.	[27.3.22] RNA.regulation of transcription.HB,Homeobox transcription factor family	BLH2_BEL1-like homeodomain 2	0.08	-0.24	-0.42	-0.84	-1.35
At5g02030	.	[27.3.22] RNA.regulation of transcription.HB,Homeobox transcription factor family	BLH9_BEL1-like Homeodomain 9	0.04	0.02	0.03	1.35	0.06
At5g46880	.	[27.3.22] RNA.regulation of transcription.HB,Homeobox transcription factor family	HB-7_HDG5__homeobox-7	-0.205	-2.18	-1.82	-0.485001	-0.030001
At1g24625	.	[27.3.11] RNA.regulation of transcription.C2H2 zinc finger family	ZFP7__zinc finger protein 7	1.42	1.6	0.935	1.695	0.365001
At1g75710	.	[27.3.11] RNA.regulation of transcription.C2H2 zinc finger family	C2H2-like zinc finger protein	-0.525001	-0.740001	-1.06	-0.11	0.04
At3g19580	.	[27.3.11] RNA.regulation of transcription.C2H2 zinc finger family	AZF2_zinc-finger protein 2	-0.36	-0.73	-0.67	-0.71	-1.21
At3g51060	.	[27.3.11] RNA.regulation of transcription.C2H2 zinc finger family	SRS1_Shi related sequence 1_STY1_Stylish 1	1.705	1.525	1.395	0.67	0.25
At3g53600	.	[27.3.11] RNA.regulation of transcription.C2H2 zinc finger family	C2H2-type zinc finger family protein	0.01	-0.92	-1.03	0.02	0.05
At5g04340	.	[27.3.11] RNA.regulation of transcription.C2H2 zinc finger family	C2H2_CZF2_ZAT6_zinc finger of Arabidopsis thaliana 6	0.12	-1.22	-1.53	-0.54	-0.79
At5g43540	.	[27.3.11] RNA.regulation of transcription.C2H2 zinc finger family	C2H2 and C2HC zinc fingers superfamily protein	-0.41	-1.25	-1.31	-0.04	0
At5g59820	.	[27.3.11] RNA.regulation of transcription.C2H2 zinc finger family	RHL41_RESPONSIVE TO HIGH LIGHT 41,_ZAT12_zinc finger of Arabidopsis thaliana 12	0.11	-0.94	-0.6	-1.49	-2.31
At2g24790	.	[27.3.7] RNA.regulation of transcription.C2C2(Zn) CO-like, Constans-like zinc finger family	COL3_CONSTANS-like 3	-0.1	0	0.280001	0.82	1.12
At3g07650	.	[27.3.7] RNA.regulation of transcription.C2C2(Zn) CO-like, Constans-like zinc finger family	COL9__CONSTANS-like 9	-0.320002	-0.730001	-0.590001	-1.085	-0.939999
At4g27310	.	[27.3.7] RNA.regulation of transcription.C2C2(Zn) CO-like, Constans-like zinc finger family	B-box type zinc finger family protein	-0.04	0.15	0.47	2.16	2.16
At2g46590	.	[27.3.8] RNA.regulation of transcription.C2C2(Zn) DOF zinc finger family	DAG2_DOF affecting germination 2	-1.395	-2.775	-2.72	-4.12	-4.275
At3g61850	.	[27.3.8] RNA.regulation of transcription.C2C2(Zn) DOF zinc finger family	DAG1_DOF affecting germination 1	5.745	3.065	4.145	5.72	0.395
At4g00950	.	[27.3.8] RNA.regulation of transcription.C2C2(Zn) DOF zinc finger family	MEE47_Maternal effect embryo arrest 47	0.355001	1.065	0.945	0.165	0.195
At5g66940	.	[27.3.8] RNA.regulation of transcription.C2C2(Zn) DOF zinc finger family	Dof-type zinc finger DNA-binding family protein	0.17	0	-0.02	1.62	0.83
At1g21000	.	[27.3.99] RNA.regulation of transcription.unclassified	PLATZ transcription factor family protein	0.29	0.525	0.645001	1.24	0.914999
At2g29580	.	[27.3.99] RNA.regulation of transcription.unclassified	MAC5B__MOS4-ASSOCIATED COMPLEX SUBUNIT 5B	0.57	0.24	0.36	-0.42	-1.13
At3g26935	.	[27.3.99] RNA.regulation of transcription.unclassified	DHHC-type zinc finger family protein	-0.01	-0.01	-1.3	-0.025	-0.015
At3g54400	.	[27.3.99] RNA.regulation of transcription.unclassified	Eukaryotic aspartyl protease family protein	-0.219999	-0.024999	0.095002	-1.3	-1.605
At3g57480	.	[27.3.99] RNA.regulation of transcription.unclassified	Zinc finger (C2H2 type, AN1-like) family protein	-0.49	-0.54	-0.5	-1.21	-1.2
At5g59730	.	[27.3.99] RNA.regulation of transcription.unclassified	EXO70H7_exocyst subunit exo70 family protein H7	-0.115001	-1.265	-1.245	-0.369999	-0.33
At5g66610	.	[27.3.99] RNA.regulation of transcription.unclassified	DAR7__DA1-related protein 7	-0.495001	-1.125	-1.095	-0.075	-0.095
At3g02550	.	[27.3.37] RNA.regulation of transcription.AS2,Lateral Organ Boundaries Gene Family	LBD41__LOB domain-containing protein 41	1.385	1.285	1.335	1.925	1.89
At5g35900	.	[27.3.37] RNA.regulation of transcription.AS2,Lateral Organ Boundaries Gene Family	LBD35__LOB domain-containing protein 35	0.125	-0.155001	-0.005	0.4	1.08
At5g63090	.	[27.3.37] RNA.regulation of transcription.AS2,Lateral Organ Boundaries Gene Family	LOB__Lateral organ boundaries (LOB) domain family protein	-0.880001	-1.99	-1.865	-0.76	0.82
At5g67420	.	[27.3.37] RNA.regulation of transcription.AS2,Lateral Organ Boundaries Gene Family	ASL39_ASYMMETRIC LEAVES2-LIKE 39_LBD37__LOB domain-containing protein 37	1.14	0.7	0.2	0.8	0.74
At2g02540	.	[27.3.80] RNA.regulation of transcription.zf-HD	HB21_homeobox protein 21_ZFHD4_ZHD3_Zing finger homeodomain 3/4	-0.239999	-0.375	-0.2	-1.58	-1.605
At5g47640	.	[27.3.15] RNA.regulation of transcription.CCAAT box binding factor family, HAP3	NF-YB2__nuclear factor Y, subunit B2	0.9	1.475	1.475	0.63	-0.38
At5g26580	.	[27.3.24] RNA.regulation of transcription.MADS box transcription factor family	AGL34__AGAMOUS-like-34	0.72	2.705	3.305	0.545	0.719999
At3g62330	.	[27.3.73] RNA.regulation of transcription.Zn-finger(CCHC)	Zinc knuckle (CCHC-type) family protein	0.13	-0.2	-0.055	1.135	1.05
At5g50480	.	[27.3.16] RNA.regulation of transcription.CCAAT box binding factor family, HAP5	NF-YC6__nuclear factor Y, subunit C6	0.595	0.620001	0.705	1.425	0.735
At5g17300	.	[27.3.26] RNA.regulation of transcription.MYB-related transcription factor family	RVE1_REVEILLE 1_Homeodomain-like superfamily protein	0.19	1.295	0.725001	0.110001	-0.12
At5g58340	.	[27.3.26] RNA.regulation of transcription.MYB-related transcription factor family	myb-like HTH transcriptional regulator family protein	-0.37	-0.365	-1.12	0.014999	0.014999
At5g58900	.	[27.3.26] RNA.regulation of transcription.MYB-related transcription factor family	Homeodomain-like transcriptional regulator	-1.365	-1.115	-1.18	-0.885	-0.765
At5g50320	.	[27.3.54] RNA.regulation of transcription.Histone acetyltransferases	ELP3_ELONGATOR PROTEIN 3_HAC8_HISTONE ACETYLTRANSFERASE 8 of GNAT family	0.265	-0.595	-0.495	1.48	0.07
At1g62300	.	[27.3.32] RNA.regulation of transcription.WRKY domain transcription factor family	WRKY6_WRKY family transcription factor 6	1.205	0.329999	0.229999	1.34	0.469999
At1g80840	.	[27.3.32] RNA.regulation of transcription.WRKY domain transcription factor family	WRKY40_WRKY DNA-binding protein 40	-0.88	-2.77	-2.89	-2.43	-2.24
At2g38470	.	[27.3.32] RNA.regulation of transcription.WRKY domain transcription factor family	WRKY33_WRKY DNA-binding protein 33	0.41	-0.81	-0.95	-0.45	-1.23
At4g31800	.	[27.3.32] RNA.regulation of transcription.WRKY domain transcription factor family	WRKY18_WRKY DNA-binding protein 18	-0.83	-1.385	-0.8	-0.46	-0.284999
At5g13080	.	[27.3.32] RNA.regulation of transcription.WRKY domain transcription factor family	WRKY75_WRKY DNA-binding protein 75	1.505	0.325	0.15	0.455	0.105
At5g49520	.	[27.3.32] RNA.regulation of transcription.WRKY domain transcription factor family	WRKY48_WRKY DNA-binding protein 48	-0.25	-1.48	-1.35	-1.385	-1.315
At1g68120	.	[27.3] RNA.regulation of transcription	BPC3_Basic pentacysteine 3	1.29	1.02	0.47	3.18	1.74
At3g04740	.	[27.3] RNA.regulation of transcription	MED14_RNA polymerase II mediator component 14	-0.01	-0.02	-1	0.01	-0.03
At1g22640	.	[27.3.25] RNA.regulation of transcription.MYB domain transcription factor family	MYB3_myb domain protein 3	0.72	1.03	0.98	1.53	1.5
At3g10113	.	[27.3.25] RNA.regulation of transcription.MYB domain transcription factor family	Homeodomain-like superfamily protein	1.16	1.48	1.42	1.45	1.74
At3g23250	.	[27.3.25] RNA.regulation of transcription.MYB domain transcription factor family	MYB15_myb domain protein 15	-1.17	-2.665	-2.685	-2.02	-1.83
At3g50060	.	[27.3.25] RNA.regulation of transcription.MYB domain transcription factor family	MYB77__myb domain protein 77	-0.74	-1.555	-1.495	-1.27	-1.33
At4g00540	.	[27.3.25] RNA.regulation of transcription.MYB domain transcription factor family	MYB3R2_myb domain protein 3r2	-0.015	-0.01	-0.02	-0.01	-1.22
At4g17785	.	[27.3.25] RNA.regulation of transcription.MYB domain transcription factor family	MYB39__myb domain protein 39	-1.395	-2.515	-3.45	-1.8	-4.845
At4g37260	.	[27.3.25] RNA.regulation of transcription.MYB domain transcription factor family	MYB73_myb domain protein 73	-0.02	-0.605	-0.76	-1.025	-1.315
At4g38620	.	[27.3.25] RNA.regulation of transcription.MYB domain transcription factor family	MYB4_myb domain protein 4	0.644999	1.13	1.46	0.045	0.11
At5g11510	.	[27.3.25] RNA.regulation of transcription.MYB domain transcription factor family	MYB3R4_myb domain protein 3r-4	0.444999	0.809999	1.325	-0.299999	-0.325
At5g29000	.	[27.3.25] RNA.regulation of transcription.MYB domain transcription factor family	PHL1_PHR like 1_Homeodomain-like superfamily protein	0.86	0.72	0.55	-0.69	-1.58
At5g49620	.	[27.3.25] RNA.regulation of transcription.MYB domain transcription factor family	MYB78_myb domain protein 78	-0.444999	0.165001	1.08	-0.005	0.005
At5g55020	.	[27.3.25] RNA.regulation of transcription.MYB domain transcription factor family	MYB120_myb domain protein 120	-0.37	-1.08	-0.72	0.62	0.65
At5g61420	.	[27.3.25] RNA.regulation of transcription.MYB domain transcription factor family	MYB28_myb domain protein 28_HAG1_High aliphatic glucosinolate 1_PMG1_Production of methionine derived glucosinolate 1	0.01	-0.03	0.005	-1.04	-0.864999
At4g31620	.	[27.3.41] RNA.regulation of transcription.B3 transcription factor family	Transcriptional factor B3 family protein	-0.46	-1.505	-0.339999	1.135	1.115
At3g16000	.	[27.3.34] RNA.regulation of transcription.Orphan family	MFP1__MAR binding filament-like protein 1	-0.1	0.17	-0.09	-1.515	-1.44
At5g63080	.	[27.3.57] RNA.regulation of transcription.JUMONJI family	2-oxoglutarate (2OG) and Fe(II)-dependent oxygenase superfamily protein_Jumonji family	1.21	1.32	0.79	-0.65	-0.04
At1g20900	.	[27.3.67] RNA.regulation of transcription.putative transcription regulator	AHL27_AT-HOOK MOTIF NUCLEAR-LOCALIZED PROTEIN 27_ESC_ESCAROLA_ORE7	0.34	0.24	0.25	1.5	1.78
At2g20710	.	[27.3.67] RNA.regulation of transcription.putative transcription regulator	Tetratricopeptide repeat (TPR)-like superfamily protein	0.475	1.32	1.235	1.535	1.395
At4g25320	.	[27.3.67] RNA.regulation of transcription.putative transcription regulator	AHL3_AT hook motif nuclear localized protein 3	-1.025	-1.44	-1.325	0.58	0.92
At5g46640	.	[27.3.67] RNA.regulation of transcription.putative transcription regulator	AT hook motif DNA-binding family protein	0.53	1.1	0.65	0.13	-0.18
At3g54810	.	[27.3.9] RNA.regulation of transcription.C2C2(Zn) GATA transcription factor family	GATA8_GATA transcription factor 8	-0.735001	-1.525	-1.45	-1.8	-1.9
At5g47140	.	[27.3.9] RNA.regulation of transcription.C2C2(Zn) GATA transcription factor family	GATA27__GATA transcription factor 27	-0.54	-0.47	-0.31	-0.9	-1.3
At5g49300	.	[27.3.9] RNA.regulation of transcription.C2C2(Zn) GATA transcription factor family	GATA16__GATA transcription factor 16	0.32	1.035	0.454999	0.18	0.245
At1g12610	.	[27.3.3] RNA.regulation of transcription.AP2/EREBP, APETALA2/Ethylene-responsive element binding protein family	DDF1__Dward and delayed flowering 1	-0.180001	-0.465001	-0.440001	-1.255	-1.17
At1g22190	.	[27.3.3] RNA.regulation of transcription.AP2/EREBP, APETALA2/Ethylene-responsive element binding protein family	RAP2.4_Related to AP2.4_Integrase-type DNA-binding superfamily protein	-0.26	0.015	0.185001	-1.345	-1.19
At1g74930	.	[27.3.3] RNA.regulation of transcription.AP2/EREBP, APETALA2/Ethylene-responsive element binding protein family	ORA47__Integrase-type DNA-binding superfamily protein	-0.56	-0.62	-0.65	-1.52	-1.52
At1g77640	.	[27.3.3] RNA.regulation of transcription.AP2/EREBP, APETALA2/Ethylene-responsive element binding protein family	Integrase-type DNA-binding superfamily protein	-1.34	-2.825	-2.845	-1.54	-1.52
At3g25890	.	[27.3.3] RNA.regulation of transcription.AP2/EREBP, APETALA2/Ethylene-responsive element binding protein family	CRF11_Cytokinin response factor 11	2.47	3.1	3.67	2.42	0.18
At4g11140	.	[27.3.3] RNA.regulation of transcription.AP2/EREBP, APETALA2/Ethylene-responsive element binding protein family	CRF1__cytokinin response factor 1	-0.09	-0.09	-0.19	-1.1	-1.04
At4g25490	.	[27.3.3] RNA.regulation of transcription.AP2/EREBP, APETALA2/Ethylene-responsive element binding protein family	ATCBF1_DREB1B__C-repeat/DRE binding factor 1	-1.645	-3.27	-3.23	-4.315	-4.465
At4g28140	.	[27.3.3] RNA.regulation of transcription.AP2/EREBP, APETALA2/Ethylene-responsive element binding protein family	Integrase-type DNA-binding superfamily protein	0.19	-0.98	0.15	0.73	1.17
At4g36900	.	[27.3.3] RNA.regulation of transcription.AP2/EREBP, APETALA2/Ethylene-responsive element binding protein family	DEAR4_Dreb and Ear motif protein 4_RAP2.10_related to AP2 10	0.29	0.16	0.72	0.9	1.08
At5g10510	.	[27.3.3] RNA.regulation of transcription.AP2/EREBP, APETALA2/Ethylene-responsive element binding protein family	AIL6_PLT3__AINTEGUMENTA-like 6	1.02	-0.365	0.29	-0.11	0.039999
At5g51990	.	[27.3.3] RNA.regulation of transcription.AP2/EREBP, APETALA2/Ethylene-responsive element binding protein family	CBF4_DREB1D__C-repeat-binding factor 4	-1.35	-4.16	-4.11	-4.99	-5.16
At5g64750	.	[27.3.3] RNA.regulation of transcription.AP2/EREBP, APETALA2/Ethylene-responsive element binding protein family	ABR1_ABA repressor 1	2.46	1.03	0.52	1.37	0.14
At3g48100	.	[27.3.5] RNA.regulation of transcription.ARR	RR2_IBC6_Induced by cytokinin 6_RR5__response regulator 5	0.04	-0.03	-0.01	-1.76	-1.05
At1g33240	.	[27.3.30] RNA.regulation of transcription.Trihelix, Triple-Helix transcription factor family	GTL1_GT-2-like 1	-0.305	-0.2	-0.155001	-1.01	-0.965
At4g29030	.	[27.3.30] RNA.regulation of transcription.Trihelix, Triple-Helix transcription factor family	Putative membrane lipoprotein	-0.75	-1.08	-0.57	-1.37	-1.5
At2g22670	.	[27.3.40] RNA.regulation of transcription.Aux/IAA family	IAA8__indoleacetic acid-induced protein 8	-0.485	-0.51	-0.315	-1.09	-1.02
At3g04730	.	[27.3.40] RNA.regulation of transcription.Aux/IAA family	IAA16__indoleacetic acid-induced protein 16	-0.21	-0.06	0.47	0.69	1.06
At4g08350	.	[27.3.52] RNA.regulation of transcription.Global transcription factor group	GTA02_global transcription factor group A2	0.82	1.02	0.45	0.66	0.16
At2g19810	.	[27.3.12] RNA.regulation of transcription.C3H zinc finger family	OZF1_Oxidation-relatd zinc finger 1	0.21	0.455	0.54	1.87	1.725
At2g40140	.	[27.3.12] RNA.regulation of transcription.C3H zinc finger family	SZF2_Salt-inducible zinc finger 2	-0.5	-1.17	-1.09	-1.09	-1.44
At3g55980	.	[27.3.12] RNA.regulation of transcription.C3H zinc finger family	SZF1_salt-inducible zinc finger 1	-0.689998	-1.62	-1.55	-1.615	-1.785
At3g63450	.	[27.3.12] RNA.regulation of transcription.C3H zinc finger family	RNA-binding (RRM/RBD/RNP motifs) family protein	-0.3	-0.53	-0.565	-1.065	-0.614999
At5g14260	.	[27.3.69] RNA.regulation of transcription.SET-domain transcriptional regulator family	Rubisco methyltransferase family protein	0.93	1.72	1.75	1.02	0.175
At5g61380	.	[27.3.66] RNA.regulation of transcription.Psudo ARR transcription factor family	PRR1_Pseudo-response regulator 1_AtTOC1_Timing of CAB expression 1	-0.53	-2.52	-1.72	-1.51	-1.3
At1g67325	.	[27.4] RNA.RNA binding	Ran BP2/NZF zinc finger-like superfamily protein	0.48	0.32	0.45	1.02	0.72
At1g70200	.	[27.4] RNA.RNA binding	RNA-binding (RRM/RBD/RNP motifs) family protein	0.32	1.75	0.98	0.02	0.02
At2g21660	.	[27.4] RNA.RNA binding	GRP7_Glycine rich protein 7_CCR2_cold, circadian rhythm, and RNA binding 2	0.21	-1.21	-0.25	-0.55	0.04
At3g26932	.	[27.4] RNA.RNA binding	DRB3__dsRNA-binding protein 3	0.595	1.085	0.730001	0.565	-0.09
At5g04430	.	[27.4] RNA.RNA binding	BTR1_BTR1L_BTR1S__binding to TOMV RNA 1L (long form)	-3.11	0.075	-0.18	-0.155	0.125
At5g25060	.	[27.4] RNA.RNA binding	RNA recognition motif (RRM)-containing protein	1.09	0.36	1.06	0.21	0.1

## Sheet: Signaling
Arabidopsis Gene ID	Color bar	Classification	Gene Description	Root			Shoot
				4 h AsV Stress	24 h AsV Stress	96 h AsV Stress	24 h AsV Stress	96 h AsV Stress
At5g09440	.	[30.1.1] signalling.in sugar and nutrient physiology	EXL4__EXORDIUM like 4	-0.085001	-1.11	-0.840001	0.985	1.05
At5g64260	.	[30.1.1] signalling.in sugar and nutrient physiology	EXL2__EXORDIUM like 2	-0.6	-0.99	-0.39	-1.06	-0.64
At5g41790	.	[30.11.1] signalling.light.COP9 signalosome	CIP1__COP1-interactive protein 1	0	-1.28	-0.92	0.02	0.07
At1g67900	.	[30.11] signalling.light	Phototropic-responsive NPH3 family protein	0.1	0.1	0.13	1.76	0.03
At2g40080	.	[30.11] signalling.light	ELF4_Early flowering 4	-0.12	-1.25	-0.81	-2.4	-2.2
At3g22104	.	[30.11] signalling.light	Phototropic-responsive NPH3 family protein	-1.15	-1.71	-1.62	-2.6	-2.51
At3g22380	.	[30.11] signalling.light	TIC__time for coffee	-0.07	-0.215	-0.355	-0.4	-1.075
At3g62090	.	[30.11] signalling.light	PIF6_ PHYTOCHROME-INTERACTING FACTOR 6_PIL2__phytochrome interacting factor 3-like 2	-0.68	-1.41	-1.46	-0.05	-0.04
At5g18960	.	[30.11] signalling.light	FRS12__FAR1-related sequence 12	1.23	1.17	0.88	1.88	0.86
At5g65710	.	[30.2.11] signalling.receptor kinases.leucine rich repeat XI	HSL2__HAESA-like 2	0.36	0.33	0.66	1.72	1.85
At2g39360	.	[30.2.16] signalling.receptor kinases.Catharanthus roseus-like RLK1	FRS12__FAR1-related sequence 12	0.99	0.97	1.28	-0.02	0.04
At4g04510	.	[30.2.17] signalling.receptor kinases.DUF 26	CRK38__cysteine-rich RLK (RECEPTOR-like protein kinase) 38	-1.305	-0.004999	-0.02	0.040001	0.005
At1g51880	.	[30.2.99] signalling.receptor kinases.misc	RHS6__root hair specific 6	5.165	0	-0.005	-0.02	0.344999
At3g09190	.	[30.2.99] signalling.receptor kinases.misc	Concanavalin A-like lectin family protein	-0.28	0.06	-0.03	-1.03	-0.49
At2g13800	.	[30.2.2] signalling.receptor kinases.leucine rich repeat II	ATSERK5_somatic embryogenesis receptor-like kinase 5_BAK8_BRI1-associated kinase 8	-0.114999	0.400001	0.225001	0.805	1.055
At5g16000	.	[30.2.2] signalling.receptor kinases.leucine rich repeat II	NIK1__NSP-interacting kinase 1	-0.335	-0.21	-0.315001	-1.105	-0.86
At5g10020	.	[30.2.3] signalling.receptor kinases.leucine rich repeat III	Leucine-rich receptor-like protein kinase family protein	0.93	1.11	1.06	0.25	0.3
At3g13690	.	[30.2.22] signalling.receptor kinases.proline extensin like	Protein kinase protein with adenine nucleotide alpha hydrolases-like domain	-0.015002	0.014999	0	-1.45	-0.95
At3g24550	.	[30.2.22] signalling.receptor kinases.proline extensin like	ATPERK1_proline rich extensin-like receptor kinase 1	-0.52	-1.04	-0.88	-1.02	-0.89
At5g56790	.	[30.2.22] signalling.receptor kinases.proline extensin like	Protein kinase superfamily protein	2.34	1.285	1.46	0.574999	0.91
At4g18250	.	[30.2.15] signalling.receptor kinases.thaumatin like	Receptor serine/threonine kinase, putative	-1.01	-1.81	-2.51	0.04	0.02
At2g41820	.	[30.2.10] signalling.receptor kinases.leucine rich repeat X	Leucine-rich repeat protein kinase family protein	-0.14	0	0.005001	-1.03	-1.07
At1g08450	.	[30.3] signalling.calcium	CRT3_EBS2_PSL1__calreticulin 3	1.09	1.02	0.59	-0.169999	0.225001
At1g76650	.	[30.3] signalling.calcium	CML38__calmodulin-like 38	-0.64	-2.465	-2.565	-1.21	-1.58
At3g14590	.	[30.3] signalling.calcium	NTMC2T6.2_NTMC2TYPE6.2__Calcium-dependent lipid-binding (CaLB domain) family protein	1.485	1.56	1.52	0.245001	0.225001
At3g22910	.	[30.3] signalling.calcium	ATPase E1-E2 type family protein / haloacid dehalogenase-like hydrolase family protein	2.005	0.865	0.255	0.449999	0.035
At3g49050	.	[30.3] signalling.calcium	alpha/beta-Hydrolases superfamily protein	0.53	-0.33	-0.31	-0.48	-1.24
At3g59450	.	[30.3] signalling.calcium	Calcium-binding EF-hand family protein	-1.45	-2.655	-1.815	-0.86	-0.840001
At4g09570	.	[30.3] signalling.calcium	CPK4_calcium-dependent protein kinase 4	2.18	2.51	2.39	3.16	0.31
At4g20780	.	[30.3] signalling.calcium	CML42__calmodulin like 42	1.6	0.19	0.19	1.42	0.45
At4g31000	.	[30.3] signalling.calcium	Calmodulin-binding protein	-1.37	-1.395	-1.435	-3.01	-3
At4g32060	.	[30.3] signalling.calcium	Calcium-binding EF hand family protein	-0.405	-2.16	-1.57	-1.575	-1.775
At5g24270	.	[30.3] signalling.calcium	SOS3_Salt Overly sensitive 3_CBL4_Calcineurin B-like protein 4	2.095	1.025	0.770001	1.605	-0.405
At5g37780	.	[30.3] signalling.calcium	CAM1_calmodulin 1	-0.01	-0.005	-0.02	1.46	0
At5g39670	.	[30.3] signalling.calcium	Calcium-binding EF-hand family protein	-1.17	-2.475	-2.165	-1.87	-1.585
At5g62570	.	[30.3] signalling.calcium	Calmodulin binding protein-like	-0.52	-1.245	-0.715	-0.934999	-0.795
At4g36080	.	[30.4] signalling.phosphinositides	Phosphotransferases, inositol or phosphatidylinositol kinases	0.185001	0.714999	0.99	1.385	0.404999
At1g21920	.	[30.4.1] signalling.phosphinositides.phosphatidylinositol-4-phosphate 5-kinase	Histone H3 K4-specific methyltransferase SET7/9 family protein	-0.165001	-0.105002	0.124999	1.17	1.39
At3g56960	.	[30.4.1] signalling.phosphinositides.phosphatidylinositol-4-phosphate 5-kinase	PIP5K4__phosphatidyl inositol monophosphate 5 kinase 4	0.455	1.18	0.740001	-0.434999	-0.529999
At1g30110	.	[30.4.3] signalling.phosphinositides.bis(5''-nucleosyl)-tetraphosphatase	NUDX25_nudix (Nucleoside diphosphate linked to X) hydrolase homolog 25	-1.02	-1.11	-1.05	0.01	0.18
At3g47220	.	[30.4.4] signalling.phosphinositides.phosphoinositide phospholipase C	PLC9_phosphatidylinositol-specific phospholipase C9	-0.36	-0.32	-0.17	-1.18	-0.31
At3g55940	.	[30.4.4] signalling.phosphinositides.phosphoinositide phospholipase C	Phosphoinositide-specific phospholipase C family protein	0	0	0.01	2.45	2.44
At2g30060	.	[30.5] signalling.G-proteins	Pleckstrin homology (PH) domain superfamily protein	0.604999	0.734998	0.594999	-1.05	-0.15
At2g41670	.	[30.5] signalling.G-proteins	P-loop containing nucleoside triphosphate hydrolases superfamily protein	-0.02	-0.02	0	-0.03	-1.01
At3g07880	.	[30.5] signalling.G-proteins	SCN1_SUPERCENTIPEDE1_Immunoglobulin E-set superfamily protein	-0.89	-1.12	-0.88	-0.27	0.3
At4g39520	.	[30.5] signalling.G-proteins	GTP-binding protein-related	1.58	1.29	0.65	-0.565	-0.795
At5g45130	.	[30.5] signalling.G-proteins	RHA1__RAB homolog 1	-0.63	-2.19	-2	-0.67	-0.83
At5g47520	.	[30.5] signalling.G-proteins	RABA5a_RAB GTPase homolog A5A	0.3	0.06	-0.01	1.2	1.08
At1g51660	.	[30.6] signalling.MAP kinases	MKK4__mitogen-activated protein kinase kinase 4	0.005	-1.28	-0.01	-0.009999	-0.009999
At1g53570	.	[30.6] signalling.MAP kinases	MAPKKK3__mitogen-activated protein kinase kinase kinase 3	-0.185002	-0.775001	-0.360001	-1.2	-1.11
At3g15220	.	[30.6] signalling.MAP kinases	Protein kinase superfamily protein	1.57	0.81	1.21	0.34	0.2
At3g45640	.	[30.6] signalling.MAP kinases	MAPK3_mitogen-activated protein kinase 3	-0.435	-1.745	-1.75	-0.14	0.02
At5g05850	.	[30.99] signalling.unspecified	PIRL1__plant intracellular ras group-related LRR 1	-0.34	-1.235	-0.705001	-0.5	-0.52
At1g14370	.	[29.4.1.57] protein.postranslational modification.kinase.receptor like cytoplasmatic kinase VII	APK2A_Kin1_PBL2__protein kinase 2A	0.490001	-1.175	-1.385	0.184999	-0.015
At2g05940	.	[29.4.1.57] protein.postranslational modification.kinase.receptor like cytoplasmatic kinase VII	RIPK_RPM1-INDUCED PROTEIN KINASE	-0.210001	-1.15	-1.125	-0.229999	-0.285
At5g02290	.	[29.4.1.57] protein.postranslational modification.kinase.receptor like cytoplasmatic kinase VII	NAK__Protein kinase superfamily protein	-0.035	-0.014999	0.065001	1.1	1.305
At5g35580	.	[29.4.1.57] protein.postranslational modification.kinase.receptor like cytoplasmatic kinase VII	Protein kinase superfamily protein	-0.48	-1.53	-1.66	-0.2	-0.2
At1g01140	.	[29.4] protein.postranslational modification	CIPK9_SnRK3.12__CBL-interacting protein kinase 9	-0.145001	-0.085	0.18	0.425	1.135
At1g17720	.	[29.4] protein.postranslational modification	ATB BETA__Protein phosphatase 2A, regulatory subunit PR55	0.09	0.135	0.115	1.59	0
At2g15310	.	[29.4] protein.postranslational modification	ARFB1A__ADP-ribosylation factor B1A	0	0.06	-0.1	1.05	0.84
At2g24360	.	[29.4] protein.postranslational modification	Protein kinase superfamily protein	-0.680001	-1.69	-1.035	-1.655	-1.5
At2g38490	.	[29.4] protein.postranslational modification	CIPK22_SnRK3.19__CBL-interacting protein kinase 22	-0.39	-1.04	-0.89	-0.61	-0.09
At2g40180	.	[29.4] protein.postranslational modification	PP2C5_phosphatase 2C5	-0.5	-1.965	-1.425	-2.125	-2.17
At3g11410	.	[29.4] protein.postranslational modification	PP2CA__protein phosphatase 2CA	-0.705	-1.31	-1.065	0.635001	-0.229999
At3g12690	.	[29.4] protein.postranslational modification	AGC1.5__AGC kinase 1.5	-0.300001	-1.475	-0.304998	0.099998	0.565
At3g19980	.	[29.4] protein.postranslational modification	FYPP3_STPP__flower-specific, phytochrome-associated protein phosphatase 3_serine threonine protein phosphatase	6.74	0.28	0.08	-0.28	-0.21
At3g54030	.	[29.4] protein.postranslational modification	Protein kinase protein with tetratricopeptide repeat domain	0.705	-0.1	0.29	1.02	0.605
At3g61160	.	[29.4] protein.postranslational modification	Protein kinase superfamily protein	0.765	1.97	1.13	0.08	-0.165001
At4g17640	.	[29.4] protein.postranslational modification	CKB2__casein kinase II beta chain 2	0.19	0.35	0.27	1.25	0.47
At4g23570	.	[29.4] protein.postranslational modification	SGT1A__phosphatase-related	1.24	1.19	0.65	0.92	1.13		thermotolerance, Yabuta et al., 1999
At4g28860	.	[29.4] protein.postranslational modification	CKL4__casein kinase I-like 4	3.19	3.265	0.775	2.47	0.899999
At4g30960	.	[29.4] protein.postranslational modification	CIPK6_CBL-interacting protein kinase 6_SNRK3.14	0.375	0.514999	0.78	1.525	0.615
At4g33920	.	[29.4] protein.postranslational modification	APD5_Arabidopsis PP2C clade D 5	-0.195	-1.05	-0.745001	-1.985	-2.415
At5g01810	.	[29.4] protein.postranslational modification	CIPK15_CBL-interacting protein kinase 15	0.21	0.11	0.42	0.47	1.01
At5g01850	.	[29.4] protein.postranslational modification	Protein kinase superfamily protein	0.784999	0.559999	1.075	0.315001	0.09
At5g02760	.	[29.4] protein.postranslational modification	Protein phosphatase 2C family protein	-0.175002	-0.895001	-0.675002	-1.46	-1.565
At5g03730	.	[29.4] protein.postranslational modification	CTR1_Constitutive triple response 1_Protein kinase superfamily protein	0.895	1.695	0.94	0.975001	-0.14
At5g04510	.	[29.4] protein.postranslational modification	PDK1_3'-phosphoinositide-dependent protein kinase 1	1.14	0.52	0.76	0.75	0.99
At5g10740	.	[29.4] protein.postranslational modification	Protein phosphatase 2C family protein	-0.235	-0.995	-1.08	0.505001	0.694999
At5g21222	.	[29.4] protein.postranslational modification	protein kinase family protein	-1.085	-2.7	-2.675	-1.955	-2.08
At5g21326	.	[29.4] protein.postranslational modification	Ca2+ regulated serine-threonine protein kinase family protein	-0.71	-1.44	-0.82	-0.59	-0.44
At5g24360	.	[29.4] protein.postranslational modification	IRE1-1_inositol requiring 1-1	0.505	0.58	0.88	1.34	1.53
At5g44090	.	[29.4] protein.postranslational modification	Calcium-binding EF-hand family protein	2.89	0.83	0.79	3.2	0
At5g46570	.	[29.4] protein.postranslational modification	BSK2__BR-signaling kinase 2	-1.245	-1.37	-1.27	-0.8	-1.48
At5g50180	.	[29.4] protein.postranslational modification	Protein kinase superfamily protein	0.854999	0.649999	1.005	0.93	-0.134999
At1g78780	.	[20.1.1001] stress.biotic	Pathogenesis-related family protein	-1.355	-0.33	-0.119999	0.125	0.239999
At2g02100	.	[20.1.1001] stress.biotic	LCR69_PDF2.2__low-molecular-weight cysteine-rich 69	0.125	1.015	0.515	-0.06	-1.285
At2g43590	.	[20.1.1001] stress.biotic	Chitinase family protein	1.05	0.74	0.72	1.15	-0.23
At3g02840	.	[20.1.1001] stress.biotic	ARM repeat superfamily protein	-0.539999	-1.94	-2.135	0.31	-0.805
At3g04720	.	[20.1.1001] stress.biotic	PR4__pathogenesis-related 4	-0.13	-0.705	-0.935	1.15	0.114999
At3g20590	.	[20.1.1001] stress.biotic	LEA hydroxyproline-rich glycoprotein family	-0.584999	-1.605	-1.355	-0.584999	-0.184999
At3g23190	.	[20.1.1001] stress.biotic	HR-like lesion-inducing protein-related	0.514999	0.125	0.734998	1.73	1.645
At4g13880	.	[20.1.1001] stress.biotic	RLP48_receptor like protein 48	1.245	1.11	0.845	-0.34	-0.07
At5g04720	.	[20.1.1001] stress.biotic	ADR1-L2_ADR1-like 2	3.2	0.87	0.95	3.44	-0.01
At5g06320	.	[20.1.1001] stress.biotic	NHL3__NDR1/HIN1-like 3	-0.83	-2.35	-1.86	-1.05	-0.91
At5g64930	.	[20.1.1001] stress.biotic	HYS1_Hypersenescence 1_CPR5_Constitutive expression of PR genes	-1.15	-0.115	-0.559999	0.025001	0.015
At5g45260	.	[20.1.5] stress.biotic.regulation of transcription	WRKY52_WRKY domain protein 52	0.08	0.09	1.17	2.25	0.99
At2g34930	.	[20.1.7] stress.biotic.PR-proteins	Disease resistance family protein / LRR family protein	-0.12	-0.95	-0.91	-1.9	-1.35
At3g25510	.	[20.1.7] stress.biotic.PR-proteins	disease resistance protein (TIR-NBS-LRR class), putative	-0.73	-1.74	-1.705	-1.21	-1.155
At3g50950	.	[20.1.7] stress.biotic.PR-proteins	ZAR1__HOPZ-ACTIVATED RESISTANCE 1	0.115	-0.880001	-1.015	0.595	-0.555
At3g55230	.	[20.1.7] stress.biotic.PR-proteins	Disease resistance-responsive (dirigent-like protein) family protein	-0.82	-1.43	-1.16	-0.020001	-0.01
At5g11250	.	[20.1.7] stress.biotic.PR-proteins	Disease resistance protein (TIR-NBS-LRR class)	-1.33	-1.835	-1.855	-0.010001	0.01
At5g17970	.	[20.1.7] stress.biotic.PR-proteins	Disease resistance protein (TIR-NBS-LRR class) family	-0.15	-1.38	-0.97	0.27	0.39
At5g45230	.	[20.1.7] stress.biotic.PR-proteins	Disease resistance protein (TIR-NBS-LRR class) family	0.055	0.335	0.434999	2.26	0.994998
At5g45490	.	[20.1.7] stress.biotic.PR-proteins	P-loop containing nucleoside triphosphate hydrolases superfamily protein	0.300001	-0.97	-0.41	0.47	-1.29
At5g46470	.	[20.1.7] stress.biotic.PR-proteins	RPS6__disease resistance protein (TIR-NBS-LRR class) family	-1.215	-2.72	-2.55	-1.5	-2.285
At5g32619	.	[20.1.7.12] stress.biotic.PR-proteins.plant defensins	Defensin-like (DEFL) family protein	0.220002	0.195001	0.150001	1.625	-0.66
At4g11340	.	[20.1.2] stress.biotic.receptors	Disease resistance protein (TIR-NBS-LRR class) family	-1.45	-0.54	0.62	-0.05	-0.56
At1g62740	.	[20.1003] stress	Hop2__stress-inducible protein, putative	0.87	1.09	0.68	0.3	0.59
At4g12400	.	[20.1003] stress	Hop3__stress-inducible protein, putative	2.82	3.265	1.565	1.185	0.620001
At1g20440	.	[20.2.99] stress.abiotic.unspecified	COR47_RD17__cold-regulated 47	1.52	0.95	1.9	-0.51	-0.53
At1g20450	.	[20.2.99] stress.abiotic.unspecified	ERD10_Early-responsive to dehydration	1.485	0.45	1.145	-0.555	-0.63
At1g70850	.	[20.2.99] stress.abiotic.unspecified	MLP34__MLP-like protein 34	-0.395	-2.375	-0.6	-0.835	-0.825001
At2g40330	.	[20.2.99] stress.abiotic.unspecified	PYR6_RCAR9_Regulatory components of ABA receptor 9	0.88	0.705	0.935	1.18	1.02
At4g30320	.	[20.2.99] stress.abiotic.unspecified	CAP (Cysteine-rich secretory proteins, Antigen 5, and Pathogenesis-related 1 protein) superfamily protein	0.9	-0.260001	-0.260001	-1.46	-0.775
At5g20630	.	[20.2.99] stress.abiotic.unspecified	GER3_germin 3	0.454999	0.125	0.095001	-3.12	-2.63
At1g05260	.	[20.2.2] stress.abiotic.cold	RCI3_Rare cold inducible gene 3_Peroxidase superfamily protein	-0.05	-1.645	-2.175	0.045001	-0.065
At4g36020	.	[20.2.2] stress.abiotic.cold	CSDP1__cold shock domain protein 1	0.79	0.57	0.72	-0.51	-1.14
At5g55530	.	[20.2.2] stress.abiotic.cold	Calcium-dependent lipid-binding (CaLB domain) family protein	-0.145	-0.655	-1.45	-0.06	-0.445
At1g30360	.	[20.2.3] stress.abiotic.drought/salt	ERD4__Early-responsive to dehydration	1.15	-0.09	0.3	-0.45	-0.47
At1g33170	.	[20.2.3] stress.abiotic.drought/salt	S-adenosyl-L-methionine-dependent methyltransferases superfamily protein	-0.16	0.115	-0.14	-1.06	-0.915
At1g56410	.	[20.2.1] stress.abiotic.heat	ERD2_HSP70T-1__heat shock protein 70 (Hsp 70) family protein	1.455	1.775	0.31	0.075	0.11
At2g26150	.	[20.2.1] stress.abiotic.heat	HSFA2_heat shock transcription factor A2	2.66	3.03	1.38	2.94	1.65
At2g32120	.	[20.2.1] stress.abiotic.heat	HSP70T-2__heat-shock protein 70T-2	0.95	1.17	0.46	0.41	0.31
At3g07770	.	[20.2.1] stress.abiotic.heat	HSP89.1__HEAT SHOCK PROTEIN 89.1	0.26	1.02	0.29	-0.19	-0.02
At3g09440	.	[20.2.1] stress.abiotic.heat	Heat shock protein 70 (Hsp 70) family protein	1.87	2.045	0.92	1.175	0.105
At3g12580	.	[20.2.1] stress.abiotic.heat	HSP70_heat shock protein 70	2.405	2.73	1.33	2.095	0.395
At3g14200	.	[20.2.1] stress.abiotic.heat	Chaperone DnaJ-domain superfamily protein	1.075	1	0.54	0.24	0.42
At4g21320	.	[20.2.1] stress.abiotic.heat	HSA32_HEAT-STRESS-ASSOCIATED 32	1.385	1.295	0.634999	1.74	0.565
At4g28480	.	[20.2.1] stress.abiotic.heat	DNAJ heat shock family protein	3.545	3.805	1.72	2.03	1.54
At4g36040	.	[20.2.1] stress.abiotic.heat	J11__Chaperone DnaJ-domain superfamily protein	0.059999	0.264999	1.11	1.35	1.385
At4g37910	.	[20.2.1] stress.abiotic.heat	mtHSC70-1__mitochondrial heat shock protein 70-1	0.69	1.25	0.42	0.09	-0.1
At5g04890	.	[20.2.1] stress.abiotic.heat	RTM2__HSP20-like chaperones superfamily protein	0.614999	0.85	0.77	2.475	0.32
At5g22060	.	[20.2.1] stress.abiotic.heat	J2_DNAJ homologue 2	1.005	1.07	0.705	0.63	0.63
At5g22080	.	[20.2.1] stress.abiotic.heat	Chaperone DnaJ-domain superfamily protein	1.75	-0.05	-0.11	0.85	0.91
At5g53150	.	[20.2.1] stress.abiotic.heat	DNAJ heat shock N-terminal domain-containing protein	-0.63	-1.16	-1.24	0.24	0.02
At5g42050	.	[20.2.4] stress.abiotic.touch/wounding	DCD (Development and Cell Death) domain protein	-0.225	-1.05	-1.16	-1.14	-1.605

## Sheet: Metabolisms
Arabidopsis Gene ID	Color bar	Classification	Gene Description	Root			Shoot
				4 h AsV Stress	24 h AsV Stress	96 h AsV Stress	24 h AsV Stress	96 h AsV Stress
At2g05070		[1.1.1.1] PS.lightreaction.photosystem II.LHC-II	LHCB2.2__photosystem II light harvesting complex gene 2.2	0.025	0.06	0.2	0.75	1.005
At2g05100		[1.1.1.1] PS.lightreaction.photosystem II.LHC-II	LHCB2.1__photosystem II light harvesting complex gene 2.1	0.005	0.015	0.02	1.06	0.795
At3g27690		[1.1.1.1] PS.lightreaction.photosystem II.LHC-II	LHCB2.3_LHCB2.4__photosystem II light harvesting complex gene 2.3	-0.005	0	0.135001	0.934999	1.32
At1g60950		[1.1.5.2] PS.lightreaction.other electron carrier (ox/red).ferredoxin	FD2_Ferredoxin 2	0.305	0.384999	1.12	-0.155	0.51
At3g16250		[1.1.5.2] PS.lightreaction.other electron carrier (ox/red).ferredoxin	PNSB3_PHOTOSYNTHETIC NDH SUBCOMPLEX B 3	0.590001	0.720002	1.06	-0.079999	-0.289999
At3g16140		[1.1.2.2] PS.lightreaction.photosystem I.PSI polypeptide subunits	PSAH-1__photosystem I subunit H-1	0.180001	1.025	0.66	-0.014999	0.1
At5g64040		[1.1.2.2] PS.lightreaction.photosystem I.PSI polypeptide subunits	PSAN__photosystem I reaction center subunit PSI-N, chloroplast	-0.345	-1.075	-0.945	-0.245001	0.114999
ATCG00350		[1.1.2.2] PS.lightreaction.photosystem I.PSI polypeptide subunits	PSAA__Photosystem I, PsaA/PsaB protein	-0.44	-0.83	-0.77	-2.97	-2.41
At1g61520		[1.1.2.1] PS.lightreaction.photosystem I.LHC-I	LHCA3__photosystem I light harvesting complex gene 3	-0.51	-1.78	-1.84	-0.01	0.2
ATCG00270		[1.1.1.2] PS.lightreaction.photosystem II.PSII polypeptide subunits	PSBD__photosystem II reaction center protein D	0.589999	1.43	1.745	1.07	-0.09
ATCG00700		[1.1.1.2] PS.lightreaction.photosystem II.PSII polypeptide subunits	PSBN__photosystem II reaction center protein N	1e-06	-0.009999	-0.014999	1.105	0.91
At2g13360		[1.2.3] PS.photorespiration.aminotransferases peroxisomal	AGT_SGAT_alanine/serine:glyoxylate aminotransferase	-0.379999	-0.930001	-1.1	0.21	0.465
At4g33010		[1.2.4.1] PS.photorespiration.glycine cleavage.P subunit	GLDP_1_Glycine decarboxylase P-protein 1	-0.304999	0.065001	-0.119999	-0.64	-1.19
At3g12780		[1.3.3] PS.calvin cyle.phosphoglycerate kinase	PGK1__phosphoglycerate kinase 1	0.78	1.395	1.56	0.125001	-1.165
At5g38410		[1.3.2] PS.calvin cyle.rubisco small subunit	Ribulose bisphosphate carboxylase (small chain) family protein	-0.194999	-1.54	-1.15	-1.54	-1.735
At3g60750		[1.3.8] PS.calvin cyle.transketolase	Transketolase	-0.585001	-0.215	-0.43	-1.07	-1.29
At5g50950		[8.1.8] TCA / org. transformation.TCA.fumarase	FUM2__FUMARASE 2	-0.31	-1.11	-0.75	-0.774999	-1.07
At1g48030		[8.1.1.3] TCA / org. transformation.TCA.pyruvate DH.E3	mtLPD1__mitochondrial lipoamide dehydrogenase 1	-0.265	-0.93	-1.37	-0.59	0.029999
At3g60750		[7.2.1] OPP.non-reductive PP.transketolase	Transketolase	-0.585001	-0.215	-0.43	-1.07	-1.29
At1g71100		[7.2.4] OPP.non-reductive PP.ribose 5-phosphate isomerase	RSW10_Radial swelling 10_Ribose 5-phosphate isomerase, type A protein	0.335	-0.19	-0.285	1.26	1.19
At2g40370	.	[16.10] secondary metabolism.simple phenols	LAC5__laccase 5	0.3	1.11	0.65	0.04	0.04
At3g09220	.	[16.10] secondary metabolism.simple phenols	LAC7__laccase 7	-0.26	-0.88	-1.07	-0.01	0
At5g60600	.	[16.1.1.6] secondary metabolism.isoprenoids.non-mevalonate pathway.HDS	CLB4_CHLOROPLAST BIOGENESIS 4, CLB4_HDS_4-hydroxy-3-methylbut-2-enyl diphosphate synthase	0.23	1.085	1.33	-0.005	0.005
At1g06570	.	[16.1.3.1] secondary metabolism.isoprenoids.tocopherol biosynthesis.hydroxyphenylpyruvate dioxygenase	PDS1__phytoene desaturation 1	-0.19	0.225	0.28	1.675	1.465
At4g25700	.	[16.1.4] secondary metabolism.isoprenoids.carotenoids	BCH1_Beta Carotene hydroxylase 1	0.3	-0.135	0.220001	1.33	0.965001
At1g20500	.	[16.2] secondary metabolism.phenylpropanoids	AMP-dependent synthetase and ligase family protein	0.09	0.12	0.12	0.9	1.07
At1g77530	.	[16.2] secondary metabolism.phenylpropanoids	O-methyltransferase family protein	-0.58	1	0.86	-0.04	-0.02
At5g54160	.	[16.2.1.9] secondary metabolism.phenylpropanoids.lignin biosynthesis.COMT	OMT1_O-methyltransferase 1	4.04	3.43	1.62	2.46	0.44
At4g34230	.	[16.2.1.10] secondary metabolism.phenylpropanoids.lignin biosynthesis.CAD	CAD5_cinnamyl alcohol dehydrogenase 5	1.41	1.52	1.27	0.96	-0.73
At2g37040	.	[16.2.1.1] secondary metabolism.phenylpropanoids.lignin biosynthesis.PAL	PAL1_PHE ammonia lyase 1	0.8	0.87	1.05	0.03	-0.74
At1g62570	.	[16.5.1.1.1.10] secondary metabolism.sulfur-containing.glucosinolates.synthesis.aliphatic.flavin-containing monooxygenase	FMO GS-OX4__flavin-monooxygenase glucosinolate S-oxygenase 4	1.04	0.57	0.23	-0.15	-0.24
At4g13770	.	[16.5.1.1.1.7] secondary metabolism.sulfur-containing.glucosinolates.synthesis.aliphatic.CYP83A1 phenylacetaldoxime monooxygenase	CYP83A1_cytochrome P450, family 83, subfamily A, polypeptide 1	0.014999	0.26	0.054999	-1.045	-1.135
At5g26000	.	[16.5.1.3.1.1] secondary metabolism.sulfur-containing.glucosinolates.degradation.myrosinase.TGG	TGG1_thioglucoside glucohydrolase 1	-0.55	-0.655001	-0.860001	-1.69	-1.68
At5g61420	.	[16.5.1.2.1] secondary metabolism.sulfur-containing.glucosinolates.regulation.aliphatic	MYB28_myb domain protein 28_HAG1_High aliphatic glucosinolate 1_PMG1_Production of methionine derived glucosinolate 1	0.01	-0.03	0.005	-1.04	-0.864999
At5g28280	.	[16.7.1001] secondary metabolism.wax		-0.97	-1.63	-1.5	0.69	0.27
At1g56650	.	[16.8.1.1001] secondary metabolism.flavonoids.anthocyanins	MYB75_PAP1_production of anthocyanin pigment 1_SIAA1_Suc-induced anthocyanin accumulation 1	0.165001	-0.104999	-0.234999	1.61	1.345
At1g75280	.	[16.8.5] secondary metabolism.flavonoids.isoflavonols	Isoflavone reductase, putative	1.68	0.815	0.86	2.19	-0.299999
At2g38040	.	[16.99.1018] secondary metabolism.unspecified	CAC3__acetyl Co-enzyme a carboxylase carboxyltransferase alpha subunit	-0.355	0.235	0.01	-1.1	-0.54
At4g33010	.	[25] C1-metabolism	GLDP_1_GLYCINE DECARBOXYLASE P-PROTEIN 1	-0.304999	0.065001	-0.119999	-0.64	-1.19
At4g13890	.	[25.1] C1-metabolism.glycine hydroxymethyltransferase	SHM5__Serine hydroxymethyl transferase 5	0.08	1.01	0.455	-0.24	-0.649999
At4g25050	.	[11.1.12] lipid metabolism.FA synthesis and FA elongation.ACP protein	ACP4__acyl carrier protein 4	0.025	-0.005	0.03	-1.015	-0.825
At1g49430	.	[11.1.9] lipid metabolism.FA synthesis and FA elongation.long chain fatty acid CoA ligase	LACS2_long-chain acyl-CoA synthetase 2	0.82	2.365	1.66	-0.165	-0.14
At1g36160	.	[11.1.1] lipid metabolism.FA synthesis and FA elongation.Acetyl CoA Carboxylation	ACC1_acetyl-CoA carboxylase 1	0.175	0.785	0.67	-1.015	-1.16
At5g35360	.	[11.1.1] lipid metabolism.FA synthesis and FA elongation.Acetyl CoA Carboxylation	CAC2_acetyl Co-enzyme a carboxylase biotin carboxylase subunit	-0.19	-0.06	-0.15	-1.06	-1.15
At2g31360	.	[11.2.1] lipid metabolism.FA desaturation.desaturase	ADS2_16:0delta 9 desaturase 2	-0.22	0.29	0	-1.06	-0.96
At2g29980	.	[11.2.3] lipid metabolism.FA desaturation.omega 3 desaturase	FAD3_fatty acid desaturase 3	-0.759999	-0.509999	-0.259999	-1.26	-0.86
At4g33120	.	[11.3.10] lipid metabolism.Phospholipid synthesis.(S)-coclaurine-N-methyltransferase	S-adenosyl-L-methionine-dependent methyltransferases superfamily protein	-0.499999	-0.895	-1.11	-0.014999	-0.004999
At2g38110	.	[11.3] lipid metabolism.Phospholipid synthesis	GPAT6_glycerol-3-phosphate acyltransferase 6	1.095	1.76	1.07	-0.01	-0.035
At5g58560	.	[11.3.3] lipid metabolism.Phospholipid synthesis.phosphatidate cytidylyltransferase	FOLK_Farnesol kinase_Phosphatidate cytidylyltransferase family protein	0.625	0.12	0.76	1.05	0.055
At2g19450	.	[11.4] lipid metabolism.TAG synthesis	ABX45_DGAT1_Acyl-CoA:Diacylglycerol acyltransferase 1	-0.32	-1.1	-0.78	-0.02	-0.06
At5g59320	.	[11.6] lipid metabolism.lipid transfer proteins etc	LTP3_lipid transfer protein 3	-0.02	-0.01	0.01	1.735	-0.43
At5g58980	.	[11.8.1.1] lipid metabolism.''exotics'' (steroids, squalene etc).sphingolipids.ceramidase	Neutral/alkaline non-lysosomal ceramidase	0.47	-0.67	-0.13	-1.18	-1.11
At3g61580	.	[11.8.1] lipid metabolism.''exotics'' (steroids, squalene etc).sphingolipids	SLD1_Sphingolipid LCB desaturase 1__Fatty acid/sphingolipid desaturase	-0.86	-0.86	-1.02	-1.08	-1.42
At3g55360	.	[11.8.7] lipid metabolism.''exotics'' (steroids, squalene etc).trans-2-enoyl-CoA reductase (NADPH)	ECR_Enoyl Co-A reductase	0.435001	1.08	0.445	-0.425	-0.31
At5g54500	.	[11.8] lipid metabolism.''exotics'' (steroids, squalene etc)	FQR1__flavodoxin-like quinone reductase 1	2.19	1.69	1.11	-0.03	-0.34
At3g43220	.	[11.9.3] lipid metabolism.lipid degradation.lysophospholipases	Phosphoinositide phosphatase family protein	1.31	0.85	0.7	2.31	0.49
At5g41080	.	[11.9.3.3] lipid metabolism.lipid degradation.lysophospholipases.glycerophosphodiester phosphodiesterase	GDPD2_Glycerophosphodiester phosphodiesterase 2	0.365	0.665	0.494999	1.26	1.45
At3g51460	.	[11.9.3.5] lipid metabolism.lipid degradation.lysophospholipases.phosphoinositide phospholipase C	RHD4_Root hair defective 4	-0.47	-2.07	-1.15	-0.84	-1.06
At1g68620	.	[11.9.3.2] lipid metabolism.lipid degradation.lysophospholipases.carboxylesterase	alpha/beta-Hydrolases superfamily protein	1.01	0.55	0.24	0.53	-0.02
At4g16800	.	[11.9.4.3] lipid metabolism.lipid degradation.beta-oxidation.enoyl CoA hydratase	ATP-dependent caseinolytic (Clp) protease/crotonase family protein	0.475	1.01	0.610001	-0.09	0.274999
At5g13630	.	[19.10] tetrapyrrole synthesis.magnesium chelatase	ABAR_ABA binding protein_magnesium-chelatase subunit chlH	-0.225	-1.09	-0.745001	1.01	0.5
At5g09660	.	[6.3] gluconeogenesis.Malate DH	PMDH2__peroxisomal NAD-malate dehydrogenase 2	-0.72	-1.045	-1.035	-0.185001	-0.065001
At5g65690	.	[6.4] gluconeogenese/ glyoxylate cycle.PEPCK	PCK2_PEPCK__phosphoenolpyruvate carboxykinase 2	0.675	0.28	0.71	1.025	1.335
At3g01180	.	[2.1.2.2] major CHO metabolism.synthesis.starch.starch synthase	SS2_starch synthase 2	1.83	2.2	1.2	2.035	0.415
At5g11110	.	[2.1.1.1] major CHO metabolism.synthesis.sucrose.SPS	SPS2F_Sucrose phosphate synthase 2F	0.87	0.68	1.03	1.3	0.13
At1g22650	.	[2.2.1.3.1] major CHO metabolism.degradation.sucrose.invertases.neutral	A/N-InvD_Alkaline/Neutral invertase D	1.42	1.11	0.89	0.38	-0.24
At3g06500	.	[2.2.1.3.1] major CHO metabolism.degradation.sucrose.invertases.neutral	A/N-InvC_Alkaline/neutral invertase C	2.37	2.64	1.41	0.89	0.49
At4g09510	.	[2.2.1.3.1] major CHO metabolism.degradation.sucrose.invertases.neutral	A/N-InvI_Alkaline/neutral invertase I_CINV2__cytosolic invertase 2	-0.33	-0.865	-1.005	0.520001	0.299999
At1g10760	.	[2.2.2.3] major CHO metabolism.degradation.starch.glucan water dikinase	SEX1_Starch Excess 1_Pyruvate phosphate dikinase, PEP/pyruvate binding domain	0.129999	-0.354999	-0.184999	-1.035	-0.995
At5g26570	.	[2.2.2.3] major CHO metabolism.degradation.starch.glucan water dikinase	PWD_phosphoglucan, water dikinases_Carbohydrate kinases	-0.4	-0.91	-0.77	-1.44	-1.215
At5g46110	.	[2.2.2.6] major CHO metabolism.degradation.starch.transporter	APE2_TPT__Glucose-6-phosphate/phosphate translocator-related	0.24	1.03	1.48	1.22	1.14
At4g00490	.	[2.2.2.1] major CHO metabolism.degradation.starch.starch cleavage	BAM2_beta-amylase 2	0.99	1.46	1.195	2.85	0.74
At4g17090	.	[2.2.2.1] major CHO metabolism.degradation.starch.starch cleavage	BMY8_beta-amylase 8	-0.02	-0.005	0.005	-1.945	-1.74
At5g18670	.	[2.2.2.1] major CHO metabolism.degradation.starch.starch cleavage	BMY3__beta-amylase 3	0.814998	2.535	2.215	2.055	1.205
At1g60470	.	[3.1.1.2] minor CHO metabolism.raffinose family.galactinol synthases.putative	GolS4_Galactinol synthase 4	0.05	0.13	0.3	1.35	1.28
At3g28340	.	[3.1.1.2] minor CHO metabolism.raffinose family.galactinol synthases.putative	GolS8_Galactinol synthase 8	-1.3	-2.835	-2.575	-2.635	-2.91
At5g40390	.	[3.1.2.1] minor CHO metabolism.raffinose family.raffinose synthases.known	RS5_Raffinose synthase 5	1.325	1.275	1.075	1.035	0.105
At2g47180	.	[3.1.1.1] minor CHO metabolism.raffinose family.galactinol synthases.known	GolS1_galactinol synthase 1	3.77	4.545	2.975	0.91	0.24
At2g18700	.	[3.2.3] minor CHO metabolism.trehalose.potential TPS/TPP	TPS11_trehalose phosphatase/synthase 11	0.86	1.2	1.16	1.25	1.1
At2g19800	.	[3.4.4] minor CHO metabolism.myo-inositol.myo inositol oxygenases	MIOX2__myo-inositol oxygenase 2	-0.224999	-0.04	0.235	0.774999	1.31
At4g23730	.	[3.5] minor CHO metabolism.others	Galactose mutarotase-like superfamily protein	-0.35	-2.21	-1.14	0.16	0.21
At5g11920	.	[3.5] minor CHO metabolism.others	cwINV6_6-&1-fructan exohydrolase	-0.21	-1.03	-1.09	-0.03	-0.03
At1g05570	.	[3.6] minor CHO metabolism.callose	ATGSL06_CALS1_callose synthase 1	-0.335	-0.894999	-0.81	-0.815	-1.11
At4g03550	.	[3.6] minor CHO metabolism.callose	GSL05_glucan synthase-like 5	0.12	-1.16	-0.8	-0.1	-0.14
At5g08370	.	[3.8.2] minor CHO metabolism.galactose.alpha-galactosidases	AGAL2__alpha-galactosidase 2	0.865	0.615	0.24	-1.09	-0.049999
At5g03690	.	[4.1.11] glycolysis.cytosolic branch.aldolase	Aldolase superfamily protein	-0.67	-1.14	-1.08	-1.38	-1.31
At3g04120	.	[4.1.9] glycolysis.cytosolic branch.glyceraldehyde 3-phosphate dehydrogenase (GAP-DH)	GAPC1__glyceraldehyde-3-phosphate dehydrogenase C subunit 1	0.17	1.4	1.26	0.69	-0.28
At2g42600	.	[4.1.16] glycolysis.cytosolic branch.phospho-enol-pyruvate carboxylase (PEPC)	PPC2_phosphoenolpyruvate carboxylase 2	0.72	1.09	0.7	-0.71	-1.4
At2g15620	.	[12.1.2] N-metabolism.nitrate metabolism.nitrite reductase	NIR1__nitrite reductase 1	-0.19	-0.16	-0.12	-1.02	-0.530001
At5g53460	.	[12.2.1.2] N-metabolism.ammonia metabolism.glutamate synthase.NADH dependent	GLT1__NADH-dependent glutamate synthase 1	-0.22	-0.75	-1.12	0.63	-0.27
At5g07440	.	[12.3.1] N-metabolism.N-degradation.glutamate dehydrogenase	GDH2__glutamate dehydrogenase 2	0.27	0.17	0.37	1.69	0.21
At5g49970	.	[18.1008] Co-factor and vitamine metabolism	PPOX__pyridoxin (pyrodoxamine) 5'-phosphate oxidase	0.6	1.22	1.34	0.31	0.42
At2g29630	.	[18.2] Co-factor and vitamine metabolism.thiamine	PY_Pyrimidine requiring_THIC__thiaminC	-0.07	-0.1	-0.08	-1.675	-1.58
At5g54770	.	[18.2] Co-factor and vitamine metabolism.thiamine	THI1_THI4_Thiamine 4	-0.804999	-2.975	-1.575	-0.195	-0.035
At5g64300	.	[18.3.1] Co-factor and vitamine metabolism.riboflavin.GTP cyclohydrolase II	GCH_GTP cyclohydrolase II	-0.71	-1.88	-1.45	0	-0.01
At1g74710	.	[18.5.2.1] Co-factor and vitamine metabolism.folate & vitamine K.vitamine K.isochorismate synthase	ICS1_Isochorismate synthase 1	-0.94	-1.21	-0.38	0.53	0.48
At1g67810	.	[18.7] Co-factor and vitamine metabolism.iron-sulphur clusters	SUFE2__sulfur E2	0	-1.01	-1.42	0.21	0.35
At5g50960	.	[18.7] Co-factor and vitamine metabolism.iron-sulphur clusters	NBP35__nucleotide binding protein 35	1.05	0.765	0.57	0.38	0.14
At3g27740	.	[23.1.1.1] nucleotide metabolism.synthesis.pyrimidine.carbamoyl phosphate synthetase	CARA_VEN6__carbamoyl phosphate synthetase A	0.05	-0.19	-0.27	0.97	1.01
At1g74260	.	[23.1.2.4] nucleotide metabolism.synthesis.purine.FGAR amidotransferase	PUR4__purine biosynthesis 4	-0.45	-0.04	-0.4	-1.03	-0.87
At1g18300	.	[23.3.3] nucleotide metabolism.salvage.NUDIX hydrolases	NUDT4__nudix hydrolase homolog 4	-2.395	-4.035	-3.835	-2.535	-2.05
At1g73540	.	[23.3.3] nucleotide metabolism.salvage.NUDIX hydrolases	NUDT21__nudix hydrolase homolog 21	-1.76	-4.035	-3.345	-4.18	-3.74
At5g11520	.	[13.1.1.2.1] amino acid metabolism.synthesis.central amino acid metabolism.aspartate.aspartate aminotransferase	ASP3_aspartate aminotransferase 3	0.235001	0.745001	1.31	1.335	1.15
At3g61440	.	[13.1.5.3.1] amino acid metabolism.synthesis.serine-glycine-cysteine group.cysteine.OASTL	CYSC1_cysteine synthase C1	-0.375	0.05	0.37	-0.030001	-1.12
At1g15410	.	[13.1.2.3.31] amino acid metabolism.synthesis.glutamate family.arginine.aspartate racemase	Aspartate-glutamate racemase family	-0.35	-0.2	-0.31	-1.02	-0.61
At4g27070	.	[13.1.6.5.5] amino acid metabolism.synthesis.aromatic aa.tryptophan.tryptophan synthase	TSB2__tryptophan synthase beta-subunit 2	0.71	0.395	-0.01	1.07	0.34
At3g61300	.	[13.1.6.5.3] amino acid metabolism.synthesis.aromatic aa.tryptophan.phosphoribosyanthranilate isomerase	C2 calcium/lipid-binding plant phosphoribosyltransferase family protein	1.11	1.01	0.81	0.59	0
At5g17920	.	[13.1.3.4.1003] amino acid metabolism.synthesis.aspartate family.methionine	CIMS_METS_Cobalamin-independent methionine synthase	-3.48	0.759999	0.384999	-0.665	-1.17
At2g13360	.	[13.1.5.2.3] amino acid metabolism.synthesis.serine-glycine-cysteine group.glycine.serine glyoxylate aminotransferase	AGT_SGAT_alanine/serine:glyoxylate aminotransferase	-0.379999	-0.930001	-1.1	0.21	0.465
At1g65960	.	[13.1.1.1.1] amino acid metabolism.synthesis.central amino acid metabolism.GABA.Glutamate decarboxylase	GAD2__Glutamate decarboxylase 2	0.59	0.31	0.465	-1.175	-0.475
At5g17330	.	[13.1.1.1.1] amino acid metabolism.synthesis.central amino acid metabolism.GABA.Glutamate decarboxylase	GAD1__glutamate decarboxylase 1	0.485001	0.254999	0.42	-1.19	-0.535
At3g19030	.	[13.1.5.1.2] amino acid metabolism.synthesis.serine-glycine-cysteine group.serine.phosphoserine aminotransferase	Unknown protein, INVOLVED IN: pyridoxine and homoserine biosynthetic process	-2.225	-1.86	-2.125	-0.24	-0.22
At3g03780	.	[13.1.3.4.3] amino acid metabolism.synthesis.aspartate family.methionine.methionine synthase	MS2_methionine synthase 2	-0.12	0.56	0.125	-0.755	-1.15
At4g16800	.	[13.2.6.3] amino acid metabolism.degradation.aromatic aa.tryptophan	ATP-dependent caseinolytic (Clp) protease/crotonase family protein	0.475	1.01	0.610001	-0.09	0.274999
At4g34030	.	[13.2.4.4] amino acid metabolism.degradation.branched-chain group.leucine	MCCB__3-methylcrotonyl-CoA carboxylase	-0.349999	-1.035	-0.304998	0.929999	0.865
At1g79010	.	[9.1.2] mitochondrial electron transport / ATP synthesis.NADH-DH.localisation not clear	Alpha-helical ferredoxin	0.1	0.12	0.25	1.13	1.21
At4g02580	.	[9.1.2] mitochondrial electron transport / ATP synthesis.NADH-DH.localisation not clear	NADH-ubiquinone oxidoreductase 24 kDa subunit, putative	1.22	0.810002	0.815001	0.35	-0.16
At1g32350	.	[9.4] mitochondrial electron transport / ATP synthesis.alternative oxidase	AOX1D__alternative oxidase 1D	1	1.15	1.09	2.83	1.48
At3g22370	.	[9.4] mitochondrial electron transport / ATP synthesis.alternative oxidase	AOX1A_alternative oxidase 1A	1.96	2.39	2.13	1.87	0.63
At2g07727	.	[9.5] mitochondrial electron transport / ATP synthesis.cytochrome c reductase	Di-haem cytochrome, transmembrane; Cytochrome b/b6, C-terminal	1.13	1.14	1.53	1.43	1.44
At4g10040	.	[9.6] mitochondrial electron transport / ATP synthesis.cytochrome c	CYTC-2__cytochrome c-2	0.985	1.115	1.125	1.11	0.285
ATMG00830	.	[9.6] mitochondrial electron transport / ATP synthesis.cytochrome c	CCB382__cytochrome C biogenesis 382	0.434999	1.195	0.615	0.825	-0.45
At3g22890	.	[14.1] S-assimilation.APS	APS1__ATP sulfurylase 1	3.035	2.295	2.39	1.375	0.895001
At2g14750	.	[14.15] S-assimilation.AKN	APK1_APS kinase 1	1.88	1.22	0.950001	0.864999	0.125
At5g67520	.	[14.15] S-assimilation.AKN	APK4__adenosine-5'-phosphosulfate (APS) kinase 4	-1.26	-1.93	-1.71	-1.005	-0.55
At1g62180	.	[14.2] S-assimilation.APR	APR2_APS reductase 2	1.67	0.954999	0.879999	0.54	0.195
At4g04610	.	[14.2] S-assimilation.APR	APR1_APS reductase 1	3.28	1.62	1.47	1.495	0.029998

## Sheet: Redox
Arabidopsis Gene ID	Color bar	Classification	Gene Description	Root			Shoot
				4 h AsV Stress	24 h AsV Stress	96 h AsV Stress	24 h AsV Stress	96 h AsV Stress
At1g08570	.	[21.1] redox.thioredoxin	ACHT4__atypical CYS HIS rich thioredoxin 4	0.55	0.8	1.26	1.08	0.75
At1g11530	.	[21.1] redox.thioredoxin	CXXS1_C-terminal cysteine residue is changed to a serine 1	-0.3	-1.55	-0.794999	0.555	0.745001
At4g04950	.	[21.1] redox.thioredoxin	GRXS17_Monothiol glutaredoxin 17	2.41	2.39	2.41	0.01	-0.02
At5g06690	.	[21.1] redox.thioredoxin	WCRKC1_thioredoxin 1	-0.18	-1.07	-0.76	-0.35	0.1
At4g11600	.	[21.2.2] redox.ascorbate and glutathione.glutathione	GPX6_glutathione peroxidase 6	1.315	0.895	1.175	0.475001	0.190001
At5g37830	.	[21.2.2] redox.ascorbate and glutathione.glutathione	OXP1__oxoprolinase 1	-0.64	-0.71	-0.55	-0.83	-1.03
At5g03630	.	[21.2.1] redox.ascorbate and glutathione.ascorbate	MDAR2__Monodehydroascorbate reductase (NADH) activity	0.725001	1.075	0.77	-0.41	-0.33
At2g43350	.	[21.2] redox.ascorbate and glutathione	GPX3_glutathione peroxidase 3	0.245001	0.435	0.02	0.83	1.04
At1g28480	.	[21.4] redox.glutaredoxins	GRX480_ROXY19__Thioredoxin superfamily protein	-0.54	-1.8	-2.9	-1.51	-1.51
At1g08830	.	[21.6] redox.dismutases and catalases	CSD1__copper/zinc superoxide dismutase 1	0.1	1.22	1.105	0.955	0.41
At1g20620	.	[21.6] redox.dismutases and catalases	ATCAT3_SEN2__catalase 3	-0.394999	-1.025	-0.104999	-0.55	-0.105001
At5g51100	.	[21.6] redox.dismutases and catalases	FSD2__Fe superoxide dismutase 2	0.61	0.975	0.615	1.32	1.005

## Sheet: DNA synthesis_Repair
Arabidopsis Gene ID	Color bar	Classification	Gene Description	Root			Shoot
				4 h AsV Stress	24 h AsV Stress	96 h AsV Stress	24 h AsV Stress	96 h AsV Stress
At1g52740	.	[28.1.3] DNA.synthesis/chromatin structure.histone	HTA9__histone H2A protein 9	0.03	0.14	0.11	1.07	1.03
At1g20960	.	[28.1] DNA.synthesis/chromatin structure	EMB1507_Embryo defective 1507_U5 small nuclear ribonucleoprotein helicase, putative	-0.05	0.13	-0.13	-0.66	-1.16
At2g02480	.	[28.1] DNA.synthesis/chromatin structure	STI_Stichel_AAA-type ATPase family protein	-1.06	-1.44	-1.46	-0.27	0.13
At4g34910	.	[28.1] DNA.synthesis/chromatin structure	P-loop containing nucleoside triphosphate hydrolases superfamily protein	-0.01	0	0	2.08	0.12
At5g07470	.	[28.1] DNA.synthesis/chromatin structure	PMSR3__peptidemethionine sulfoxide reductase 3	0.96	1.37	1.74	1.135	0.51
At5g16850	.	[28.1] DNA.synthesis/chromatin structure	TERT_telomerase reverse transcriptase	1.1	1.28	2.79	0.96	-0.06
At5g44750	.	[28.1] DNA.synthesis/chromatin structure	REV1_Homolog of Reversion less 1_DNA-directed DNA polymerases	0.24	1.19	0.82	-0.02	0
At5g52090	.	[28.1] DNA.synthesis/chromatin structure	P-loop containing nucleoside triphosphate hydrolases superfamily protein	-0.01	-0.01	-0.02	2.58	2.55
At5g60990	.	[28.1] DNA.synthesis/chromatin structure	DEA(D/H)-box RNA helicase family protein	1.47	2.09	1.22	-0.02	0.06
At3g07930	.	[28.2] DNA.repair	DNA glycosylase superfamily protein	-0.01	-0.03	-0.02	-1.245	-0.015
At2g45850	.	[28.99] DNA.unspecified	AT hook motif DNA-binding family protein	2.745	3.32	2.01	0.75	0.885
At3g03500	.	[28.99] DNA.unspecified	TatD related DNase	3.245	3.24	2.58	3.535	0.464999
At3g13610	.	[28.99] DNA.unspecified	2-oxoglutarate (2OG) and Fe(II)-dependent oxygenase superfamily protein	-0.085	-1.1	-1.51	-0.284999	-0.344999
At5g13820	.	[28.99] DNA.unspecified	TBP1__telomeric DNA binding protein 1	1.725	2.05	1.55	0.75	0.185

## Sheet: Development
Arabidopsis Gene ID	Color bar	Classification	Gene Description	Root			Shoot
				4 h AsV Stress	24 h AsV Stress	96 h AsV Stress	24 h AsV Stress	96 h AsV Stress
At4g27170	.	[33.1] development.storage proteins	SESA4__seed storage albumin 4	0	0	0.01	0.745001	1.255
At5g19120	.	[33.1] development.storage proteins	Eukaryotic aspartyl protease family protein	0.11	0.23	0.12	1.04	1.13
At5g44020	.	[33.1] development.storage proteins	HAD superfamily, subfamily IIIB acid phosphatase	1.185	0.43	0.435	0.395	0.010001
At1g54890	.	[33.2] development.late embryogenesis abundant	Late embryogenesis abundant (LEA) protein-related	0.595001	1.265	0.645	1.585	0.010001
At3g15670	.	[33.2] development.late embryogenesis abundant	Late embryogenesis abundant protein (LEA) family protein	-0.705	-0.715	-0.715	-1.835	-2.1
At1g15270	.	[33.3] development.squamosa promoter binding like (SPL)	Translation machinery associated TMA7	1.71	2.02	1.01	0.73	-0.03
At1g01720	.	[33.99] development.unspecified	ATAF1_NAC002_NAC domain transcriptional regulator	1.745	1.595	1.055	0.575001	0.205
At1g04770	.	[33.99] development.unspecified	Tetratricopeptide repeat (TPR)-like superfamily protein	3.94	2.59	2.81	0.92	0.18
At1g15750	.	[33.99] development.unspecified	TPL_Topless_WSIP1_Wus interacting protein 1_Transducin family / WD-40 repeat family protein	1.08	0.58	0.425	0.585001	0.360001
At1g19790	.	[33.99] development.unspecified	SRS7__SHI-related sequence 7	-0.270001	-1.325	-1.27	-1.365	-1.895
At1g21450	.	[33.99] development.unspecified	SCL1_SCARECROW-like 1	-0.03	0.07	0.64	0.67	1.56
At1g22770	.	[33.99] development.unspecified	FB_GI__gigantea protein (GI)	-0.17	-1.425	-0.855	-0.78	-1.045
At1g44800	.	[33.99] development.unspecified	SIAR1_Siliques are red 1_nodulin MtN21 /EamA-like transporter family protein	-1.055	0.379999	0.38	-0.764999	-0.764999
At1g69490	.	[33.99] development.unspecified	NAC029_NAC domain protein 29_ATNAP_NAC-like, activated by AP3/PI	0.9	2.1	2.31	1.005	1.125
At1g75500	.	[33.99] development.unspecified	WAT1__Walls Are Thin 1	0.514999	0.609998	0.199999	0.875001	1.11
At1g78020	.	[33.99] development.unspecified	Protein of unknown function (DUF581)	-0.74	-1.03	-0.85	-0.4	-0.36
At2g03440	.	[33.99] development.unspecified	NRP1_nodulin-related protein 1	1.075	0.445	0.965	0.284999	0.284999
At2g25660	.	[33.99] development.unspecified	EMB2410__embryo defective 2410	1.61	1.38	1.27	2.12	0.18
At2g34680	.	[33.99] development.unspecified	AIR9_Auxin induced in root culture 9	-0.5	-0.02	-0.16	-0.93	-1.04
At2g37330	.	[33.99] development.unspecified	ALS3__aluminum sensitive 3	0.595	0.95	1	0.715	0.655
At2g41720	.	[33.99] development.unspecified	EMB2654_Embry defective 2654_Tetratricopeptide repeat (TPR)-like superfamily protein	2.38	0.985	2.13	-0.325	-0.41
At2g42840	.	[33.99] development.unspecified	PDF1__protodermal factor 1	-0.41	0.33	-0.049999	-1.155	-1.09
At3g03270	.	[33.99] development.unspecified	Adenine nucleotide alpha hydrolases-like superfamily protein	1.165	1.345	0.97	0.834999	0.780001
At3g05680	.	[33.99] development.unspecified	EMB2016__embryo defective 2016	1.16	0.6	0.695	0.885	-0.185
At3g10500	.	[33.99] development.unspecified	NAC053__NAC domain containing protein 53	0.22	0.455	0.75	1.79	0.129999
At3g14770	.	[33.99] development.unspecified	SWEET2_Nodulin MtN3 family protein	-0.314999	-0.51	-0.089999	2.295	-0.05
At3g21540	.	[33.99] development.unspecified	Transducin family protein / WD-40 repeat family protein	2.88	1.45	1.89	2.875	0.03
At3g28080	.	[33.99] development.unspecified	nodulin MtN21 /EamA-like transporter family protein	0.275	0.265001	0.169999	1.7	0.610001
At3g46630	.	[33.99] development.unspecified	Protein of unknown function (DUF3223)	-0.344999	-1.235	-0.799999	0.095001	0.51
At3g49530	.	[33.99] development.unspecified	NAC062_NAC domain containing protein 62	-0.52	-1.09	-0.82	-0.66	-0.75
At3g54220	.	[33.99] development.unspecified	SCR_Scarecrow_SGR1_Shoot gravitropism 1_GRAS family transcription factor	-0.46	-0.93	-1.28	-0.71	-0.85
At4g01430	.	[33.99] development.unspecified	nodulin MtN21 /EamA-like transporter family protein	-0.789999	-1.08	-0.699999	0	0
At4g01440	.	[33.99] development.unspecified	UMAMIT31_Usually multiple acids move in and out transporters 31	-0.495001	-1.85	-1.555	0.184999	-0.360001
At4g11270	.	[33.99] development.unspecified	Transducin/WD40 repeat-like superfamily protein	-0.96	-1.85	-1.47	-0.04	0.05
At4g15920	.	[33.99] development.unspecified	SWEET17_Nodulin MtN3 family protein	-0.64	-1.43	-1.28	-0.58	-0.55
At4g17670	.	[33.99] development.unspecified	Protein of unknown function (DUF581)	0.12	0.93	1.36	-0.01	-0.15
At4g22530	.	[33.99] development.unspecified	S-adenosyl-L-methionine-dependent methyltransferases superfamily protein	1.49	1.6	1.78	1.18	1.33
At4g27410	.	[33.99] development.unspecified	NAC072_NAC domain containing protein 72_RD26_Responsive to dessication 26	-0.125	-0.145	-0.119999	-1.165	-0.995001
At4g34950	.	[33.99] development.unspecified	Major facilitator superfamily protein	-0.04	-0.17	-0.27	-1.09	-1.04
At4g35770	.	[33.99] development.unspecified	SEN1_Senescence 1_Senescence associated gene 1	0.51	0.62	0.96	0.32	1.08
At4g36710	.	[33.99] development.unspecified	HAM4_Hairy meristem 4_GRAS family transcription factor	0.245	0.22	0.245	1.175	0.67
At4g37790	.	[33.99] development.unspecified	HAT22__Homeobox-leucine zipper protein family	0.7	1.08	1.36	1.21	0.75
At5g04400	.	[33.99] development.unspecified	NAC077__NAC domain containing protein 77	-0.045001	-1.055	0.53	0.335001	0.8
At5g08790	.	[33.99] development.unspecified	NAC081_NAC domain protein 81	1.43	0.975	0.865	0.605	0.155
At5g10510	.	[33.99] development.unspecified	AIL6_PLT3__AINTEGUMENTA-like 6	1.02	-0.365	0.29	-0.11	0.039999
At5g13180	.	[33.99] development.unspecified	NAC083_NAC domain containing protein 83_VNI2_VND Interacting 2	0.745001	0.160001	0.880001	1.04	1.15
At5g39500	.	[33.99] development.unspecified	ERMO1_ENDOPLASMIC RETICULUM MORPHOLOGY 1_GNL1_GNOM Like 1	7.4	-0.2	-0.45	-1.04	-1.2
At5g41790	.	[33.99] development.unspecified	CIP1__COP1-interactive protein 1	0	-1.28	-0.92	0.02	0.07
At5g44730	.	[33.99] development.unspecified	Haloacid dehalogenase-like hydrolase (HAD) superfamily protein	-0.534999	-0.41	-0.145	-1.57	-0.799999
At5g48850	.	[33.99] development.unspecified	SDI1_Sulfur-deficiency induced 1_TPR-like superfamily protein	2.93	1.68	2.48	2.01	0.9
At5g53190	.	[33.99] development.unspecified	SWEET3_Nodulin MtN3 family protein	-0.91	-1.245	-1.16	0.075	-0.085001
At5g60690	.	[33.99] development.unspecified	IFL_IFL1_Interfascicular Fiberless 1_Homeobox-leucine zipper family protein / lipid-binding START domain-containing protein	1.17	1.05	0.8	0.42	0.08
At5g65380	.	[33.99] development.unspecified	MATE efflux family protein	1.3	0.66	0.315	1.92	0.05
At5g65510	.	[33.99] development.unspecified	AIL7_AINTEGUMENTA-like 7	0.435	0.31	0.775	1.64	0.115001

## Sheet: Cell wall_Cell organization
Arabidopsis Gene ID	Color bar	Classification	Gene Description	Root			Shoot
				4 h AsV Stress	24 h AsV Stress	96 h AsV Stress	24 h AsV Stress	96 h AsV Stress
At1g30620	.	[10.1.9] cell wall.precursor synthesis.MUR4	HSR8_High sugar response 8_UXE1_UDP-D-XYLOSE 4-EPIMERASE 1	0.005	-0.245	0.280001	0.795	1
At5g15490	.	[10.1.4] cell wall.precursor synthesis.UGD	UGD3__UDP-glucose dehydrogenase 3	0.13	-0.21	-0.21	-0.92	-1.36
At1g64440	.	[10.1.2] cell wall.precursor synthesis.UGE	RHD1_Root hair defective 1_UGE4_UDP glucose 4-epimerase	0.435	0.559999	0.41	1.055	0.005
At3g53520	.	[10.1.5] cell wall.precursor synthesis.UXS	UXS1_UDP-glucuronic acid decarboxylase 1	-1.28	-1.17	-0.66	0.879999	0.064998
At4g32410	.	[10.2.1] cell wall.cellulose synthesis.cellulose synthase	CESA1_cellulose synthase 1	-0.245	0.069999	0.01	-0.910001	-1.035
At5g64740	.	[10.2.1] cell wall.cellulose synthesis.cellulose synthase	CESA6_cellulose synthase 6	-0.36	-0.61	-0.45	-1.025	-0.959999
At5g22130	.	[10.2] cell wall.cellulose synthesis	PNT1_Peanut 1_mannosyltransferase family protein	-1.08	-0.935	-0.850001	-0.729999	-0.794999
At5g62620	.	[10.3] cell wall.hemicellulose synthesis	Galactosyltransferase family protein	-0.28	-0.07	0.31	-1.9	-1.83
At4g13340	.	[10.5.3] cell wall.cell wall proteins.LRR	LRX3__Leucine-rich repeat (LRR) family protein	0.45	0.31	0.48	-0.46	-1.04
At2g43150	.	[10.5.4] cell wall.cell wall proteins.HRGP	Proline-rich extensin-like family protein	-0.25	-0.55	-0.38	-0.26	-1.44
At4g38770	.	[10.5.2] cell wall.cell wall proteins.proline rich proteins	PRP4_proline-rich protein 4	-0.04	-0.02	-0.045	-0.88	-1.27
At5g16510	.	[10.5.5] cell wall.cell wall proteins.RGP	RGP5_Reversibly glycosylated protein 5	0.035	0.005	0.015	-1.02	-0.975
At4g16980	.	[10.5.1] cell wall.cell wall proteins.AGPs	Arabinogalactan-protein family	-0.075001	-0.095001	-0.165001	-1.05	-1.265
At4g37450	.	[10.5.1] cell wall.cell wall proteins.AGPs	AGP18__arabinogalactan protein 18	-0.045	0.280001	0.210001	-0.51	-1.04
At5g44130	.	[10.5.1] cell wall.cell wall proteins.AGPs	FLA13__FASCICLIN-like arabinogalactan protein 13 precursor	-0.18	-1.65	-1.13	-0.44	-0.79
At5g64310	.	[10.5.1] cell wall.cell wall proteins.AGPs	AGP1__arabinogalactan protein 1	-0.48	-0.83	-0.9	-1.88	-2.27
At1g67750	.	[10.6.3] cell wall.degradation.pectate lyases and polygalacturonases	Pectate lyase family protein	-0.55	0.065	-0.109999	-1.005	-0.285
At3g54920	.	[10.6.3] cell wall.degradation.pectate lyases and polygalacturonases	PMR6_powdery mildew resistant 6_Pectin lyase-like superfamily protein	-0.255001	0	0	-1.07	-0.86
At5g14650	.	[10.6.3] cell wall.degradation.pectate lyases and polygalacturonases	Pectin lyase-like superfamily protein	-0.32	-0.51	-0.2	0.94	1.03
At1g78060	.	[10.6.2] cell wall.degradation.mannan-xylose-arabinose-fucose	Glycosyl hydrolase family protein	-0.229999	0.120001	-0.004999	-0.835	-1.09
At4g30270	.	[10.6.2] cell wall.degradation.mannan-xylose-arabinose-fucose	MERI5_Meristem 5_XTH24__xyloglucan endotransglucosylase/hydrolase 24	0.07	-0.44	-0.09	1.13	1.41
At5g26120	.	[10.6.2] cell wall.degradation.mannan-xylose-arabinose-fucose	ASD2_alpha-L-arabinofuranosidase 2	0.059999	-0.020001	-0.075001	-0.129999	-1.075
At2g06850	.	[10.7] cell wall.modification	XTH4_xyloglucan endotransglucosylase/hydrolase 4	-0.195001	-0.175001	-0.090001	-1.12	-1.065
At3g44990	.	[10.7] cell wall.modification	XTH31_xyloglucan endotransglucosylase/hydrolase 31	-0.319999	0.945001	1.015	-0.165	-0.2
At4g14130	.	[10.7] cell wall.modification	XTH15_xyloglucan endotransglucosylase/hydrolase 15	0	0.005	-0.005	-1.18	0.725001
At4g37800	.	[10.7] cell wall.modification	XTH7__xyloglucan endotransglucosylase/hydrolase 7	1.56	1.665	0.945	-0.705	0.045
At5g65730	.	[10.7] cell wall.modification	XTH6__xyloglucan endotransglucosylase/hydrolase 6	0.03	-0.015	-0.02	-1.68	-0.995001
At4g19410	.	[10.8.2] cell wall.pectin*esterases.acetyl esterase	Pectinacetylesterase family protein	0.97	0.960001	1.465	0.785	0.82
At1g02810	.	[10.8.1] cell wall.pectin*esterases.PME	Plant invertase/pectin methylesterase inhibitor superfamily	-1.17	-0.92	-1.03	-0.1	-0.09
At1g53830	.	[10.8.1] cell wall.pectin*esterases.PME	ATPME2_pectin methylesterase 2	0.005	0.139999	0.015	-0.789999	-1.215
At3g10710	.	[10.8.1] cell wall.pectin*esterases.PME	RHS12__root hair specific 12	1.175	0.38	0.275	0.2	0.01
At1g04600	.	[31.1] cell.organisation	XIA_myosin XI A	0.63	0.62	0.31	1.1	0.62
At1g12430	.	[31.1] cell.organisation	ARK3_armadillo repeat kinesin 3	-0.180001	-0.67	-0.494999	1.05	0.84
At1g56250	.	[31.1] cell.organisation	PP2-B14_phloem protein 2-B14	-0.41	-1.16	-0.84	-0.06	-0.05
At2g36200	.	[31.1] cell.organisation	P-loop containing nucleoside triphosphate hydrolases superfamily protein	0.265	0.84	1.275	0.799999	1.315
At3g12110	.	[31.1] cell.organisation	ACT11__actin-11	0	-0.005	0.01	0.005001	-1.27
At3g12360	.	[31.1] cell.organisation	ITN1_INCREASED TOLERANCE TO NACL	0.55	-0.57	-0.84	-0.66	-1.47
At3g57410	.	[31.1] cell.organisation	VLN3_villin 3	-0.375	-1.63	-1.445	-0.485	-0.915001
At4g04020	.	[31.1] cell.organisation	FIB__fibrillin	0.08	0.12	0.07	1.4	0.72
At4g27370	.	[31.1] cell.organisation	VIIIB_Myosin VIIIB_Member of myosin VIIIB protein	0.77	1.32	1.84	1.285	0.885001
At5g07270	.	[31.1] cell.organisation	XBAT33__XB3 ortholog 3 in Arabidopsis thaliana	-0.09	-0.99	-1.28	-0.05	-0.05
At5g10230	.	[31.1] cell.organisation	ANNAT7__annexin 7	0.08	0.57	1.11	-0.04	-0.02
At5g20490	.	[31.1] cell.organisation	XIK_Myosin family protein with Dil domain	0.33	0.64	1.19	-0.27	-0.465
At5g47820	.	[31.1] cell.organisation	FRA1_Fragile fibre 1_P-loop containing nucleoside triphosphate hydrolases superfamily protein	-0.41	-0.45	-0.36	-0.87	-1.01
At5g55230	.	[31.1] cell.organisation	MAP65-1__microtubule-associated proteins 65-1	-0.21	-0.19	-0.01	1.18	1.31
At5g59880	.	[31.1] cell.organisation	ADF3__actin depolymerizing factor 3	3.6	1.9	2.045	0.17	0.025001
At5g59890	.	[31.1] cell.organisation	ADF4__actin depolymerizing factor 4	0.5	-0.94	-1.37	-0.03	0.1
At2g29680	.	[31.2] cell.division	CDC6_cell division control 6	1.18	0.94	0.9	0.59	0.49
At3g02300	.	[31.2] cell.division	Regulator of chromosome condensation (RCC1) family protein	2.15	1.87	1.45	2.44	0.85
At3g11450	.	[31.2] cell.division	DnaJ domain ;Myb-like DNA-binding domain	5.68	0.01	0.01	0.03	0.03
At5g13840	.	[31.2] cell.division	CCS52B_Cell cycle switch protein 52B_FZR3__FIZZY-related 3	1.77	1.41	0.98	0.65	0.82
At5g61960	.	[31.2] cell.division	AML1_MEI2-like protein 1	-0.29	-0.38	-0.25	-1.01	-0.94
At1g70210	.	[31.3] cell.cycle	CYCD1;1_CYCLIN D1;1	-0.25	-0.29	-0.339999	-1.26	-1.155
At1g01940	.	[31.3.1] cell.cycle.peptidylprolyl isomerase	Cyclophilin-like peptidyl-prolyl cis-trans isomerase family protein	0.24	7.01	0.34	-0.07	0.33
At3g25230	.	[31.3.1] cell.cycle.peptidylprolyl isomerase	FKBP62_FK506 BINDING PROTEIN 62_ROF1__rotamase FKBP 1	-1.08	-2.21	-2.105	-2.08	-2.06
At5g67530	.	[31.3.1] cell.cycle.peptidylprolyl isomerase	PUB49_plant U-box 49	0.015	0.015	0	1.295	1.27
At3g11820	.	[31.4] cell.vesicle transport	SYR1_Syntaxin related protein 1_SYP121_syntaxin of plants 121	1.32	0.425001	0.51	-0.045	0.11
At5g22770	.	[31.4] cell.vesicle transport	alpha-ADR__alpha-adaptin	-1.225	-2.015	-1.7	-1.92	-2.05
At5g38840	.	[31.4] cell.vesicle transport	SMAD/FHA domain-containing protein	1.03	1.03	0.92	0.24	0.49
At5g47180	.	[31.4] cell.vesicle transport	Plant VAMP (vesicle-associated membrane protein) family protein	5.565	5.05	3.5	4.17	1.425
At5g58060	.	[31.4] cell.vesicle transport	GP1_YKT61_member of YKT6 Gene Family	0.37	0.48	1.03	0.04	-0.27

[truncated: 4 more sheets: Protein synth-assemb-degrad, Miscellaneous, Transposons, Not Assigned]
